# Supplementary material for: A Snapshot of Early Transcriptional Changes Accompanying the Pro-Neural Phenotype Switch by NGN2, ASCL1, SOX2, and MSI1 in Human Fibroblasts: An RNA-Seq Study
Source: Int J Mol Sci. 2024 Nov 18;25(22):12385. doi: 10.3390/ijms252212385 (PMC11594342; doi:10.3390/ijms252212385)
Supplement: Supplementary file 1 [file ijms-25-12385-s001.zip]

Archive with 3 entries (2 files):
- ijms-3269507-supplementary/Supplementary files/
- ijms-3269507-supplementary/Supplementary files/Supplementary 1.pdf
- ijms-3269507-supplementary/Supplementary files/Supplementary 2 DE genes.xlsx
