# Supplementary material for: A Snapshot of Early Transcriptional Changes Accompanying the Pro-Neural Phenotype Switch by NGN2, ASCL1, SOX2, and MSI1 in Human Fibroblasts: An RNA-Seq Study
Source: Int J Mol Sci. 2024 Nov 18;25(22):12385. doi: 10.3390/ijms252212385 (PMC11594342; doi:10.3390/ijms252212385)
Supplement: Supplementary file 1 [file ijms-25-12385-s001.zip › ijms-3269507-supplementary/Supplementary files/Supplementary 2 DE genes.xlsx]

## Sheet: Group NGN2
Gene name	logFC_Line_GroupNGN2	AveExpr_Line_GroupNGN2	t_Line_GroupNGN2	P,Value_Line_GroupNGN2	adj,P,Val_Line_GroupNGN2	B_Line_GroupNGN2	FDR_Line_GroupNGN2	Gene_DE_Line_GroupNGN2
LAMP3	-7.51201	0.359119	-13.593	4.22617e-06	0.000193638	4.74559	3.71301	Down
CMKLR2	-6.36331	-0.497292	-9.61297	3.83233e-05	0.000640207	2.88056	3.19368	Down
KLHDC7B	-5.8636	-1.51146	-11.9455	9.68938e-06	0.000301803	4.01621	3.52028	Down
GPNMB	-5.78333	2.77331	-17.9481	6.94723e-07	8.75536e-05	6.63247	4.05773	Down
FGF22	-5.50498	-0.799883	-7.3221	0.000203885	0.00180777	1.31153	2.74286	NS
FOS	-5.49938	4.84656	-10.907	1.72908e-05	0.000406189	3.6083	3.39127	Down
NR0B1	-5.48068	-1.71819	-11.9161	9.84277e-06	0.000305827	3.98241	3.51452	Down
OLAH	-5.17832	1.4363	-10.1678	2.69442e-05	0.000527455	3.27211	3.27781	Down
CXCL2	-5.09821	5.46966	-7.23605	0.000218863	0.00189298	0.741947	2.72285	NS
MX1	-5.08771	3.53787	-5.53664	0.0010358	0.00513877	-0.686261	2.28914	NS
C2CD4B	-5.0828	1.48056	-9.55147	3.98932e-05	0.000655181	2.9	3.18364	Down
IL6	-5.08128	1.99556	-4.80326	0.00225295	0.00887305	-1.28831	2.05193	NS
ANKRD22	-5.04708	-1.9413	-14.4429	2.85602e-06	0.000159811	4.85868	3.79639	Down
CASP12	-4.95388	-1.06498	-7.40137	0.000191111	0.00172628	1.37357	2.76289	NS
CSF3	-4.93188	3.53586	-3.83352	0.00707838	0.0204033	-2.76371	1.6903	NS
ABCC3	-4.91286	3.55134	-10.4501	2.26698e-05	0.000473886	3.40638	3.32433	Down
VNN1	-4.90495	-1.468	-7.87939	0.000130871	0.00136033	1.73139	2.86636	NS
BCL2A1	-4.90164	0.277474	-4.19239	0.0045587	0.0147592	-1.85074	1.83094	NS
CST2	-4.81246	0.981555	-7.56113	0.000168029	0.00158693	1.48866	2.79944	NS
TTLL8	-4.78239	-1.48906	-5.17485	0.0015061	0.00663255	-0.669584	2.17832	NS
SGCG	-4.73276	0.634262	-9.1435	5.23768e-05	0.0007656	2.6184	3.116	Down
CXCL5	-4.65491	7.23274	-6.09913	0.000597797	0.00353094	-0.606868	2.45211	NS
DCDC2C	-4.62671	0.590846	-10.3958	2.34275e-05	0.00048017	3.36043	3.31861	Down
DAZL	-4.58853	-0.377413	-3.95962	0.00605094	0.0181543	-2.11917	1.74102	NS
KYNU	-4.51527	4.83517	-11.5418	1.2067e-05	0.000345248	3.94672	3.46187	Down
BIRC3	-4.46186	0.00480736	-8.64434	7.41676e-05	0.000956089	2.27687	3.0195	Down
RASSF10	-4.3618	-0.57011	-7.0593	0.000253708	0.00205402	1.09949	2.68739	NS
ADRA2C	-4.33906	3.49816	-6.77856	0.000322783	0.00235877	0.5501	2.62731	NS
CCL20	-4.23933	3.4996	-5.69382	0.000884907	0.00460516	-0.553642	2.33676	NS
SYN2	-4.22209	-0.318394	-5.73125	0.000852732	0.00449881	-0.107746	2.3469	NS
FGF20	-4.20582	-1.43942	-6.5431	0.000397427	0.00271228	0.664677	2.56666	NS
P2RY2	-4.14913	1.45746	-11.8898	9.98269e-06	0.000308658	4.22304	3.51052	Down
IL10	-4.12616	-1.637	-8.22364	0.0001008	0.00114633	1.96635	2.94069	NS
TRIB3	-4.08664	5.72602	-13.4549	4.51362e-06	0.00019976	4.90333	3.69949	Down
TNFRSF9	-4.02104	-1.14579	-7.0132	0.000263802	0.00210253	1.06255	2.67726	NS
SPX	-4.00819	0.0524796	-6.03698	0.000634062	0.00366097	0.180643	2.4364	NS
RENBP	-4.00044	1.13285	-6.89798	0.000291084	0.00222824	0.908015	2.65204	NS
C3AR1	-3.99969	-0.627313	-9.59573	3.87562e-05	0.000644883	2.84827	3.19052	Down
KCNN2	-3.98338	2.65344	-8.24483	9.92231e-05	0.00113863	1.89766	2.94362	NS
GREM2	-3.95474	4.50988	-11.6708	1.1241e-05	0.000330855	4.0265	3.48036	Down
THRB	-3.9504	-0.0585952	-6.759	0.00032834	0.00239044	0.842034	2.62152	NS
TNFAIP3	-3.93792	5.83174	-8.07967	0.000112302	0.00122958	1.3546	2.91024	NS
SLC19A3	-3.92927	-1.19458	-7.04626	0.000256518	0.00206488	1.08958	2.68511	NS
PLPPR4	-3.86159	5.11676	-5.50877	0.00106546	0.00525705	-1.05259	2.27926	NS
PTGS2	-3.85436	8.31602	-8.0238	0.000117161	0.00126269	1.142	2.8987	NS
TOR4A	-3.85073	5.52514	-5.43934	0.00114361	0.00551356	-1.18716	2.25857	NS
FOLR3	-3.81604	-2.0329	-6.95372	0.000277506	0.00216514	1.01251	2.66451	NS
CLDN1	-3.78528	4.50584	-16.7422	1.09388e-06	0.000102811	6.45286	3.98796	Down
ZSCAN4	-3.75834	-2.05572	-7.05276	0.000255114	0.00205983	1.09232	2.68617	NS
CXCL3	-3.71872	7.18957	-5.38319	0.00121153	0.00574249	-1.43817	2.2409	NS
CD69	-3.71417	0.0834611	-5.70107	0.000878573	0.0045873	-0.156844	2.33844	NS
LONRF3	-3.6815	1.9833	-13.9916	3.50677e-06	0.000175283	5.24393	3.75626	Down
CPEB1	-3.68039	0.0886077	-5.77392	0.00081764	0.00435363	-0.0836022	2.36115	NS
NOTUM	-3.64543	2.12462	-5.92386	0.000706621	0.00395127	-0.150053	2.40326	NS
SLC7A11	-3.63164	4.64728	-8.3393	9.25259e-05	0.00109354	1.69799	2.96117	NS
IL24	-3.60447	5.46176	-7.88366	0.00013044	0.00135877	1.21231	2.86685	NS
GREM1	-3.58775	4.23875	-9.34768	4.56456e-05	0.00071088	2.52124	3.1482	Down
PRG4	-3.53776	0.46809	-6.49412	0.000415304	0.00278617	0.576945	2.55499	NS
RASGEF1A	-3.52717	-1.39545	-7.41909	0.000188381	0.0017114	1.38301	2.76665	NS
IRAK2	-3.51187	5.01589	-6.78965	0.000319683	0.00234656	0.269836	2.62957	NS
HERC6	-3.49743	3.42253	-6.92463	0.000284501	0.00219536	0.632527	2.65849	NS
ITPKA	-3.46145	3.99532	-7.85777	0.000133076	0.00137043	1.3846	2.86314	NS
STOM	-3.45403	6.93526	-15.2299	2.02486e-06	0.00013092	5.6657	3.88299	Down
NECTIN4	-3.44556	1.04136	-12.1741	8.58269e-06	0.000283006	4.3456	3.5482	Down
H2BC17	-3.43816	-1.19323	-6.11081	0.000591247	0.00350207	0.274871	2.45568	NS
RELB	-3.4213	5.2717	-4.91189	0.00199877	0.00814249	-1.79992	2.08924	NS
OASL	-3.38769	0.138564	-3.16248	0.0169736	0.0389137	-3.23749	1.4099	NS
CXCL8	-3.3822	9.15548	-5.09225	0.00164445	0.00704941	-1.81284	2.15185	NS
SERPINB2	-3.359	5.78638	-5.93995	0.000695753	0.0039087	-0.708378	2.40797	NS
MAOA	-3.34058	1.26989	-8.54048	7.99078e-05	0.00100449	2.20616	2.99806	NS
IL31RA	-3.31221	1.80638	-7.46919	0.000180898	0.00166616	1.32601	2.77828	NS
OTX1	-3.30547	0.853937	-5.23906	0.00140753	0.00633212	-0.733817	2.19845	NS
ST8SIA1	-3.27801	0.531017	-6.52995	0.000402138	0.00273586	0.598652	2.56291	NS
UCN2	-3.26639	5.16616	-5.90633	0.000718678	0.00399314	-0.665262	2.39868	NS
XAF1	-3.22855	2.12395	-7.61117	0.000161462	0.00155274	1.40903	2.8089	NS
CLGN	-3.22392	5.15679	-15.2875	1.9759e-06	0.000130142	5.79394	3.88558	Down
STX11	-3.22387	1.9376	-9.15196	5.20766e-05	0.000764887	2.6083	3.1164	Down
SLCO4A1	-3.22163	3.20546	-6.3208	0.000486255	0.00309626	0.0704783	2.50916	NS
LAMB3	-3.21642	1.93226	-6.58715	0.000382092	0.0026404	0.516851	2.57833	NS
CYP1A1	-3.21396	0.712573	-7.70271	0.000150191	0.00148732	1.59091	2.82759	NS
GJB2	-3.21093	0.117843	-2.73226	0.0307289	0.0611581	-3.85093	1.21355	NS
BMP2	-3.20945	8.25178	-13.4079	4.61668e-06	0.000200232	4.73119	3.69847	Down
HKDC1	-3.19062	-1.41024	-5.07786	0.00166998	0.00712744	-0.758229	2.14707	NS
CSF2	-3.17781	-1.0821	-3.96799	0.00598881	0.0180191	-2.07062	1.74427	NS
CA12	-3.17509	3.64148	-8.71376	7.0593e-05	0.000921204	2.10619	3.03564	Down
SNCA	-3.16391	5.40117	-17.7629	7.43454e-07	8.86955e-05	6.80714	4.0521	Down
RNF144B	-3.16238	1.20437	-8.14842	0.000106633	0.00119019	1.91447	2.92438	NS
CSTA	-3.15886	-0.556108	-3.22724	0.0155553	0.0363475	-3.08097	1.43953	NS
RAB5IF	-3.14594	-1.65558	-4.14869	0.00480464	0.0153239	-1.8253	1.81463	NS
NR1D1	-3.14155	4.05708	-13.9537	3.56871e-06	0.000175686	5.24505	3.75526	Down
ATP2A3	-3.13833	4.3417	-12.8425	6.09176e-06	0.00023134	4.65799	3.63575	Down
PPARG	-3.11973	1.5879	-7.91098	0.000127723	0.00133929	1.70132	2.87312	NS
ATF3	-3.10711	6.12146	-18.1917	6.36123e-07	8.64991e-05	6.93415	4.06299	Down
UNC5D	-3.10437	1.98799	-7.53856	0.000171089	0.00160385	1.36054	2.79484	NS
ABCG1	-3.10009	5.0279	-9.63463	3.77871e-05	0.000633761	2.60442	3.19807	Down
KCNN4	-3.09875	-1.33103	-4.7655	0.00234959	0.00916499	-1.10498	2.03787	NS
CXCL1	-3.0983	8.07684	-4.40464	0.00354643	0.0123481	-2.67563	1.9084	NS
FGF2	-3.09126	5.09254	-13.5604	4.29194e-06	0.000195942	4.96599	3.70787	Down
GJA3	-3.07745	2.83989	-5.31467	0.00130061	0.00599181	-0.946562	2.22244	NS
SH2D5	-3.07676	1.37186	-5.47265	0.00110534	0.00538448	-0.54766	2.26886	NS
DPYS	-3.07196	-0.815215	-3.83296	0.0070833	0.0204044	-2.25427	1.69028	NS
SERPINA1	-3.0676	-1.22074	-5.0701	0.00168393	0.00716239	-0.769503	2.14494	NS
PLPP1	-3.06468	5.9255	-9.56768	3.94726e-05	0.000650104	2.4509	3.18702	Down
AKR1B1	-3.05831	10.1206	-8.50133	8.22016e-05	0.00102083	1.55589	2.99104	NS
IGFBP3	-3.04646	7.92045	-4.20684	0.00448051	0.014592	-2.93275	1.83589	NS
GRHL3	-3.03714	1.52057	-8.66594	7.30339e-05	0.000943452	2.28032	3.02528	Down
SGCZ	-3.0206	2.18447	-7.42054	0.000188159	0.00171061	1.23177	2.76685	NS
GSAP	-3.01265	1.37663	-7.44697	0.000184175	0.00168615	1.33717	2.7731	NS
THBS2	-3.0091	3.14201	-6.26709	0.000510951	0.0031901	0.0189884	2.4962	NS
ALDH1A2	-3.00206	2.46336	-6.38769	0.000457365	0.00296759	0.244085	2.5276	NS
GFAP	-2.99741	-0.319276	-5.91218	0.00071463	0.0039777	0.0659339	2.40037	NS
GK	-2.99372	6.08355	-9.31979	4.65041e-05	0.000717185	2.24888	3.14437	Down
DGAT2	-2.98544	0.422903	-7.34083	0.000200782	0.00178683	1.30814	2.74792	NS
DHRS13	-2.97475	0.908942	-7.52561	0.000172873	0.00161578	1.43514	2.79162	NS
VCAM1	-2.96634	2.33262	-4.35162	0.00377365	0.0129082	-2.0189	1.88913	NS
APCDD1L	-2.96602	2.64829	-8.09128	0.000111321	0.00122308	1.7352	2.91255	NS
GABRA2	-2.96433	2.41652	-4.51412	0.00312374	0.0112898	-1.82924	1.94732	NS
LIF	-2.96382	8.26519	-6.41209	0.000447312	0.00292336	-0.376001	2.53412	NS
GUCY2F	-2.95657	-0.743709	-5.65047	0.000923903	0.0047509	-0.176922	2.32322	NS
ANKRD29	-2.95213	-0.345078	-4.71772	0.00247853	0.00953269	-1.20784	2.02078	NS
MMP3	-2.94263	11.7144	-10.4418	2.27837e-05	0.000473886	3.03905	3.32433	Down
CD14	-2.93808	-0.642013	-4.73672	0.00242633	0.00938416	-1.16251	2.0276	NS
CD53	-2.92371	-1.16421	-3.63765	0.00907412	0.0243594	-2.48913	1.61333	NS
DNMT3B	-2.92092	3.56599	-3.30033	0.0141064	0.0337987	-3.67516	1.4711	NS
SOD2	-2.90884	8.71661	-6.78044	0.000322255	0.00235708	-0.00680205	2.62763	NS
ENSG00000267561	-2.90559	-1.05163	-3.29728	0.0141638	0.0338914	-2.94977	1.46991	NS
OAS1	-2.90459	-0.0438832	-2.63115	0.0354388	0.0683691	-3.99507	1.16514	NS
AKR1C1	-2.90386	5.91812	-13.1527	5.22493e-06	0.000208064	4.67206	3.6818	Down
RUNX3	-2.89989	0.442249	-8.58327	7.74835e-05	0.000984781	2.25222	3.00666	Down
TTC29	-2.89618	2.15867	-6.85183	0.000302898	0.00228139	0.723636	2.6418	NS
LYPD3	-2.88848	-1.16743	-5.50905	0.00106516	0.00525705	-0.30813	2.27926	NS
IL1R2	-2.88679	-1.26102	-4.41347	0.0035101	0.0122973	-1.51278	1.91019	NS
ATP8B4	-2.8703	1.36964	-5.54734	0.00102466	0.00510552	-0.476352	2.29196	NS
CD36	-2.8699	0.975916	-7.72556	0.000147518	0.00146875	1.59143	2.83305	NS
ISG15	-2.86084	6.7411	-9.3223	4.64261e-05	0.000716855	2.19168	3.14457	Down
NDNF	-2.86082	6.17345	-6.39702	0.000453491	0.00295154	-0.30887	2.52995	NS
NAMPT	-2.85461	8.23212	-7.11777	0.000241528	0.00199241	0.311849	2.70062	NS
KLF6	-2.85324	5.49453	-6.12752	0.000582018	0.00347388	-0.506823	2.45919	NS
HERC5	-2.85188	1.87513	-6.92864	0.000283524	0.00219159	0.824716	2.65924	NS
CHAC1	-2.84811	4.71365	-9.1657	5.15929e-05	0.000762702	2.28663	3.11765	Down
NAGS	-2.84436	0.280546	-4.65589	0.00265725	0.01001	-1.34705	1.99957	NS
SLCO2B1	-2.83504	-1.0987	-3.84312	0.00699378	0.0202118	-2.22334	1.69439	NS
HES7	-2.8272	0.876805	-5.03008	0.00175799	0.00736875	-0.986232	2.13261	NS
MRPS6	-2.82331	-1.18505	-4.33717	0.00383834	0.0130694	-1.60528	1.88375	NS
SLC26A6	-2.82215	7.41129	-4.87577	0.00207955	0.0083592	-2.08167	2.07784	NS
PTCHD1	-2.82038	1.52029	-5.83977	0.000766629	0.00417879	-0.188351	2.37895	NS
RFX8	-2.80792	5.35638	-4.0926	0.00514199	0.0160359	-2.89602	1.79491	NS
ELOVL7	-2.80473	-0.610811	-2.9171	0.0237454	0.0503325	-3.50939	1.29815	NS
HCN1	-2.79604	-0.103616	-2.97921	0.0217948	0.0471462	-3.48968	1.32655	NS
KCNS1	-2.79442	-0.672729	-5.33377	0.00127505	0.0059247	-0.504828	2.22733	NS
TYMP	-2.78252	2.26419	-5.21093	0.0014498	0.00646478	-0.984411	2.18945	NS
COL7A1	-2.76873	10.7456	-4.519	0.00310627	0.0112427	-2.473	1.94913	NS
DCHS2	-2.76566	-0.0191899	-5.26313	0.00137245	0.0062371	-0.630269	2.20502	NS
TNFSF9	-2.75515	0.328004	-5.27253	0.00135902	0.00619323	-0.656819	2.20808	NS
SPAG4	-2.7427	0.862986	-6.24014	0.000523871	0.00324749	0.286095	2.48845	NS
CLDN16	-2.74214	-0.992481	-5.49437	0.00108117	0.00530761	-0.326768	2.2751	NS
PER1	-2.7401	5.28976	-6.52625	0.000403478	0.00273586	-0.0780197	2.56291	NS
RRAD	-2.73091	4.06207	-12.6912	6.57367e-06	0.000242781	4.58842	3.61478	Down
CTRB2	-2.72724	-1.27985	-2.94784	0.0227576	0.0487042	-3.41839	1.31243	NS
PMAIP1	-2.72247	5.59766	-7.73206	0.000146768	0.00146502	1.00686	2.83416	NS
PLPPR5	-2.72102	3.87183	-4.70563	0.0025124	0.00962782	-1.88638	2.01647	NS
SLC6A12	-2.71119	-0.537491	-5.96484	0.000679308	0.00384192	0.125292	2.41545	NS
FOXQ1	-2.69797	1.28071	-5.42311	0.00116279	0.00556363	-0.612921	2.25464	NS
GPR37	-2.69075	3.77379	-16.883	1.03574e-06	0.000102809	6.51116	3.98797	Down
SLC22A15	-2.67293	1.99848	-11.6301	1.14943e-05	0.000334154	4.12647	3.47605	Down
SLC2A6	-2.66884	3.96788	-5.84831	0.000760277	0.00415491	-0.581546	2.38144	NS
OSGIN2	-2.65418	4.76146	-7.94804	0.000124138	0.00130712	1.29849	2.88368	NS
IL1B	-2.65135	6.58915	-4.16265	0.00472455	0.0151411	-2.95428	1.81984	NS
PANX2	-2.6453	0.641193	-6.53	0.000402122	0.00273586	0.578895	2.56291	NS
CRYM	-2.63815	-0.680186	-3.39244	0.0124846	0.0308963	-2.84589	1.51009	NS
ITGA2	-2.63764	8.89441	-7.41357	0.000189227	0.00171662	0.589154	2.76533	NS
THBD	-2.63689	6.28196	-11.0122	1.62689e-05	0.000395647	3.38191	3.40269	Down
SLC6A2	-2.63642	3.06861	-5.6989	0.00088046	0.00459335	-0.599525	2.33787	NS
ADGRE5	-2.623	4.91277	-4.93999	0.00193837	0.00793288	-1.77079	2.10057	NS
DDIT3	-2.61697	2.47264	-8.18535	0.000103723	0.00116906	1.81927	2.93216	NS
SIRPA	-2.61045	6.10658	-13.2059	5.09093e-06	0.000205031	4.67593	3.68818	Down
TNFRSF10A	-2.60912	3.82888	-6.9899	0.000269078	0.00212554	0.581908	2.67253	NS
PFKFB4	-2.60711	7.04605	-5.56862	0.00100289	0.00503276	-1.26545	2.29819	NS
KRT18	-2.59984	5.50777	-4.25319	0.00423944	0.0140456	-2.72027	1.85246	NS
KCNA3	-2.59901	2.55448	-10.3186	2.45555e-05	0.000494846	3.32855	3.30553	Down
ALG1L2	-2.59661	0.0550873	-2.76825	0.0292156	0.0588889	-3.81923	1.22997	NS
SLCO2A1	-2.59344	-0.861487	-5.40312	0.00118691	0.00565336	-0.425041	2.24769	NS
TXK	-2.58595	0.363344	-6.69024	0.000348747	0.00249252	0.745444	2.60336	NS
TNFRSF1B	-2.57665	2.5697	-11.043	1.5983e-05	0.000395647	3.77317	3.40269	Down
RASSF6	-2.57649	-0.442119	-4.01217	0.00567216	0.0172943	-2.0592	1.7621	NS
DPP4	-2.57568	5.68196	-15.1011	2.1396e-06	0.000132634	5.64912	3.87734	Down
CD9	-2.56458	4.27681	-8.0238	0.000117162	0.00126269	1.42675	2.8987	NS
LMO2	-2.56135	2.616	-4.53004	0.00306708	0.0111487	-1.87298	1.95278	NS
NRG1	-2.55195	9.30513	-6.18149	0.000553291	0.00336067	-0.603537	2.47357	NS
NID2	-2.54774	8.20019	-8.29507	9.55952e-05	0.00111796	1.34488	2.95157	NS
BMP3	-2.54269	3.7094	-4.65071	0.00267287	0.0100509	-1.93586	1.9978	NS
TNFAIP2	-2.54231	7.01005	-9.40433	4.39567e-05	0.000694845	2.23153	3.15811	Down
EGR1	-2.53453	8.24908	-12.2868	8.0908e-06	0.000275044	4.10121	3.5606	Down
RND3	-2.53257	7.4842	-6.17978	0.000554178	0.00336444	-0.619618	2.47309	NS
ALS2CL	-2.532	1.51381	-5.24884	0.00139316	0.00628763	-0.839947	2.20151	NS
DHX58	-2.52923	1.73081	-8.02085	0.000117425	0.00126379	1.76322	2.89833	NS
XKRX	-2.52882	1.73228	-4.43158	0.00343683	0.0121132	-1.84491	1.91674	NS
TCIM	-2.5277	6.5349	-6.20503	0.000541265	0.00331445	-0.552642	2.47959	NS
ICAM1	-2.52719	5.66404	-5.47357	0.00110431	0.00538155	-1.26182	2.26909	NS
STC1	-2.52474	11.1325	-6.77492	0.000323809	0.00236289	0.0567786	2.62656	NS
SLC47A1	-2.52409	-1.36387	-5.86567	0.000747552	0.00411381	0.0497626	2.38576	NS
RAB3IL1	-2.52145	3.23645	-9.39682	4.41765e-05	0.000696579	2.63042	3.15703	Down
AOX1	-2.51774	0.557771	-5.30792	0.00130977	0.00602244	-0.650192	2.22023	NS
ITGA1	-2.5177	6.56115	-9.00225	5.76971e-05	0.00081161	1.94862	3.09065	Down
NR4A1	-2.51361	6.70411	-8.95153	5.97554e-05	0.000831317	1.90112	3.08023	Down
MCTP1	-2.50407	4.12504	-6.94016	0.000280742	0.00217941	0.481629	2.66166	NS
TMEM89	-2.50278	-0.770891	-4.24719	0.0042698	0.0141092	-1.73539	1.8505	NS
CLEC2B	-2.50249	2.0562	-6.69828	0.000346288	0.00248697	0.576892	2.60433	NS
PAG1	-2.5	6.91049	-14.1463	3.2663e-06	0.000174462	5.11825	3.7583	Down
KRT8	-2.49753	4.26808	-3.9615	0.00603688	0.018125	-2.91922	1.74172	NS
TICAM1	-2.49738	3.90644	-5.3781	0.00121791	0.00575978	-1.10192	2.23959	NS
PTGER3	-2.49659	1.84926	-4.86392	0.00210686	0.00844212	-1.33597	2.07355	NS
TM4SF1	-2.49302	6.07641	-14.2243	3.15208e-06	0.000170347	5.19737	3.76867	Down
MAP3K8	-2.48804	3.15102	-9.72812	3.55693e-05	0.000614939	2.87543	3.21117	Down
C2CD4A	-2.48651	1.39604	-6.56766	0.000388794	0.00267502	0.535149	2.57267	NS
FAM83H	-2.48236	-0.223729	-4.81544	0.00222274	0.00878948	-1.11536	2.05604	NS
LRRK2	-2.47529	1.87946	-6.35517	0.00047116	0.00303994	0.270659	2.51713	NS
IRS4	-2.4713	-1.22343	-3.59	0.00964783	0.0255231	-2.54333	1.59307	NS
EREG	-2.45622	6.47481	-11.7564	1.07287e-05	0.000322269	3.82485	3.49178	Down
FAM43A	-2.45469	6.03115	-6.64867	0.000361782	0.00255735	-0.0643968	2.59221	NS
TEK	-2.45366	4.51717	-9.75786	3.4895e-05	0.000608661	2.72093	3.21562	Down
DAXX	-2.45282	5.88737	-3.59486	0.00958753	0.0254168	-3.66943	1.59488	NS
ANKRD2	-2.44859	-0.949219	-2.5174	0.0416542	0.077613	-4.04791	1.11007	NS
SQSTM1	-2.44217	9.6939	-6.62013	0.000371047	0.00259671	-0.147276	2.58558	NS
VGF	-2.43662	5.65785	-4.10541	0.00506268	0.0158813	-2.94677	1.79911	NS
IL6R	-2.42128	1.39972	-5.27099	0.00136122	0.00619989	-0.805896	2.20762	NS
SLC3A2	-2.4175	7.86062	-8.75123	6.87453e-05	0.000909365	1.71138	3.04126	Down
GDF15	-2.41233	11.799	-12.3399	7.87034e-06	0.000272534	4.21565	3.56458	Down
XKR4	-2.41172	1.22821	-4.88309	0.0020629	0.00832135	-1.22228	2.07981	NS
TRUB2	-2.40704	2.42985	-5.9618	0.000681293	0.00384838	-0.212605	2.41472	NS
ENSG00000282988	-2.40664	0.767508	-7.14598	0.00023589	0.00197162	1.11366	2.70518	NS
SLC30A10	-2.40381	-0.380659	-7.1086	0.000243394	0.0020038	1.137	2.69815	NS
SENP3-EIF4A1	-2.39741	-0.593701	-2.55574	0.0394409	0.074266	-4.02812	1.12921	NS
ADRA1D	-2.39618	0.53061	-4.01734	0.00563629	0.0172166	-2.18597	1.76405	NS
BDNF	-2.39065	2.80014	-11.4742	1.25271e-05	0.000351259	4.00499	3.45437	Down
SERPINA10	-2.38546	-0.440148	-3.21091	0.0159005	0.0369627	-3.12737	1.43224	NS
PPP1R15A	-2.38224	7.62597	-15.2139	2.03874e-06	0.00013092	5.61758	3.88299	Down
CDK9	-2.37954	5.72851	-5.36871	0.00122977	0.00578352	-1.39786	2.23781	NS
AKR1C3	-2.37891	2.60917	-6.74129	0.000333463	0.00241384	0.525937	2.61729	NS
CCDC68	-2.37344	3.24874	-11.6694	1.125e-05	0.000330855	4.08079	3.48036	Down
IER3	-2.37129	6.65468	-7.696	0.000150985	0.00149129	0.861691	2.82644	NS
ETS1	-2.36609	5.25469	-5.24509	0.00139866	0.00629893	-1.47805	2.20073	NS
IFI6	-2.3655	7.61512	-4.10199	0.00508373	0.0159334	-3.08701	1.79769	NS
ORAI1	-2.35371	3.84252	-6.72474	0.000338334	0.0024435	0.311893	2.61199	NS
IL4I1	-2.35146	-0.943326	-2.96485	0.0222303	0.047908	-3.41548	1.31959	NS
KCNG2	-2.35104	2.16355	-6.9536	0.000277534	0.00216514	0.792209	2.66451	NS
EGR2	-2.3473	5.01971	-7.78578	0.00014073	0.00142716	1.10504	2.84553	NS
C1QTNF1	-2.34696	3.57777	-9.83345	3.32463e-05	0.000595514	2.88933	3.22511	Down
AKR1C2	-2.3451	4.91739	-8.13799	0.000107472	0.00119533	1.41229	2.92251	NS
ANXA10	-2.33768	-0.347687	-3.49095	0.0109708	0.0280901	-2.75893	1.55145	NS
SCML1	-2.33755	4.99291	-8.20108	0.000102511	0.00116265	1.46096	2.93455	NS
XBP1	-2.33064	7.43224	-4.29797	0.00402005	0.013517	-2.82533	1.86912	NS
SECTM1	-2.32252	2.27718	-9.09978	5.39616e-05	0.000780776	2.52314	3.10747	Down
MYEOV	-2.31892	-0.462346	-3.24476	0.015194	0.0357343	-3.07876	1.44691	NS
TMEM26	-2.30932	2.88064	-8.02894	0.000116705	0.00126076	1.62519	2.89937	NS
SLC6A15	-2.30919	7.37062	-6.94426	0.00027976	0.00217533	0.1415	2.66248	NS
N4BP3	-2.30894	0.0290504	-2.84151	0.0263729	0.0545133	-3.72041	1.2635	NS
MATN3	-2.30626	1.38255	-6.28527	0.000502438	0.00315573	0.259203	2.5009	NS
KLF4	-2.30613	4.49908	-8.24242	9.94014e-05	0.00113965	1.55518	2.94323	NS
ABHD17C	-2.30481	5.50622	-8.10378	0.000110275	0.00121605	1.31168	2.91505	NS
RPS6KA1	-2.30023	2.4923	-6.478	0.000421381	0.00281351	0.293638	2.55075	NS
CBX4	-2.29918	4.84267	-6.60131	0.000377304	0.00262453	0.0317471	2.58095	NS
PSTPIP2	-2.29352	3.11869	-10.3474	2.41285e-05	0.000488207	3.28589	3.3114	Down
IL17C	-2.29229	-0.602834	-4.15323	0.00477844	0.0152727	-1.86823	1.81609	NS
MET	-2.28854	3.11672	-10.3046	2.47671e-05	0.000497151	3.25734	3.30351	Down
RPP25	-2.2817	2.48493	-8.67197	7.27205e-05	0.000941273	2.18405	3.02628	Down
LYL1	-2.28048	-0.616343	-4.09598	0.00512093	0.0159963	-1.93876	1.79598	NS
MAFF	-2.26848	5.2279	-6.92913	0.000283407	0.00219159	0.29324	2.65924	NS
GCH1	-2.26842	2.83697	-4.16968	0.00468472	0.0150575	-2.39045	1.82225	NS
SLC9A3	-2.26673	0.531165	-4.16576	0.0047069	0.0150998	-2.00391	1.82103	NS
MGST1	-2.26169	5.55743	-13.3718	4.69759e-06	0.000200232	4.79338	3.69847	Down
AKR1B10	-2.2581	0.343804	-4.87783	0.00207485	0.00835767	-1.11397	2.07791	NS
CRYAB	-2.25807	0.508464	-6.07001	0.000614495	0.00359793	0.142218	2.44395	NS
STC2	-2.25566	7.50832	-11.7866	1.05548e-05	0.000319677	3.80242	3.49529	Down
TNIP3	-2.25439	0.881102	-3.45524	0.0114952	0.0291157	-2.99826	1.53587	NS
ZFP36	-2.25406	5.7536	-7.77132	0.000142327	0.00143989	0.994823	2.84167	NS
DOCK10	-2.25228	6.60924	-4.34972	0.00378206	0.012923	-2.7269	1.88864	NS
TNFRSF11B	-2.25009	7.85616	-6.52882	0.000402548	0.00273586	-0.271937	2.56291	NS
ADM	-2.24819	5.85221	-5.77408	0.000817509	0.00435363	-0.965826	2.36115	NS
H2AC13	-2.24707	-0.0817	-6.4799	0.000420659	0.0028127	0.577965	2.55088	NS
EBI3	-2.24246	1.12065	-4.15495	0.00476853	0.0152549	-2.11325	1.81659	NS
PTPRH	-2.24073	0.486615	-4.63105	0.00273308	0.0102293	-1.4222	1.99016	NS
HSBP1L1	-2.24001	5.14044	-9.54712	4.00071e-05	0.000656199	2.4805	3.18296	Down
PTGS1	-2.23925	8.30468	-16.6412	1.13787e-06	0.000104271	6.25204	3.98183	Down
ZNF628	-2.2307	3.59591	-5.77954	0.000813143	0.00434614	-0.620527	2.3619	NS
AIFM2	-2.2261	5.74873	-16.2784	1.31356e-06	0.00010895	6.15758	3.96277	Down
ERFE	-2.22604	1.12347	-5.22877	0.00142282	0.00637702	-0.816387	2.19538	NS
ESCO1	-2.22594	3.01553	-3.45506	0.011498	0.0291157	-3.39512	1.53587	NS
MX2	-2.22544	1.12303	-4.93795	0.00194267	0.00794535	-1.15224	2.09989	NS
IL7R	-2.22272	4.64406	-6.63283	0.000366891	0.00257618	0.0878326	2.58902	NS
CCDC69	-2.2201	3.65787	-8.51438	8.14286e-05	0.00101702	1.89577	2.99267	NS
IL2	-2.21717	0.288537	-3.26213	0.0148446	0.0351085	-3.17533	1.45459	NS
IRF7	-2.21638	4.5534	-4.9561	0.00190463	0.00783439	-1.73353	2.10599	NS
ANKRD33	-2.21424	-0.330675	-3.41098	0.0121833	0.0303347	-2.87588	1.51806	NS
LTBR	-2.21411	6.88547	-4.10196	0.00508392	0.0159334	-3.06824	1.79769	NS
MINDY1	-2.2138	4.95965	-7.02466	0.000261252	0.00209307	0.418437	2.67922	NS
SYNM	-2.21344	4.80946	-16.1692	1.37236e-06	0.000110541	6.17423	3.95648	Down
HGF	-2.21103	7.84341	-6.40683	0.000449457	0.00293284	-0.396008	2.53271	NS
ITGA10	-2.20757	5.32268	-6.11914	0.000586626	0.00349058	-0.532773	2.4571	NS
GPR160	-2.20739	-0.0706625	-4.47522	0.00326719	0.0116441	-1.53881	1.9339	NS
TNFSF10	-2.20678	1.14377	-2.53899	0.0403928	0.0756639	-4.35075	1.12111	NS
SLC35F3	-2.20433	0.911811	-8.45176	8.52135e-05	0.00104117	2.14317	2.98248	NS
SHROOM1	-2.20202	4.33399	-4.71574	0.00248404	0.00955097	-1.97925	2.01995	NS
CLDN23	-2.19355	0.974712	-8.04673	0.000115139	0.00124768	1.83389	2.9039	NS
MGAT4A	-2.1917	4.07335	-8.68921	7.18342e-05	0.000932665	1.97337	3.03027	Down
SHFL	-2.18772	4.59273	-8.57965	7.76854e-05	0.000986354	1.8145	3.00597	Down
HELZ2	-2.1831	5.87926	-7.66992	0.000154122	0.00150838	0.88992	2.82149	NS
TLK1	-2.18208	4.69889	-4.2446	0.004283	0.0141344	-2.63855	1.84972	NS
H1-0	-2.17087	7.63976	-7.73836	0.000146044	0.00145998	0.862902	2.83565	NS
IL13RA2	-2.1705	3.54111	-3.19951	0.0161465	0.0373766	-3.86909	1.4274	NS
KLHL5	-2.17001	4.18455	-6.19571	0.000545993	0.00332971	-0.283876	2.47759	NS
CYB5B	-2.1684	7.07498	-5.77919	0.00081342	0.00434614	-1.0474	2.3619	NS
ANXA9	-2.16514	3.01158	-5.84953	0.000759375	0.00415177	-0.445178	2.38177	NS
MBOAT1	-2.16461	2.66233	-3.84309	0.00699407	0.0202118	-2.79621	1.69439	NS
NR4A2	-2.16429	8.25378	-7.04914	0.000255894	0.00206213	0.236124	2.68568	NS
PRKAR2B	-2.16341	4.74573	-9.46912	4.21119e-05	0.000673465	2.46986	3.17169	Down
KLF5	-2.16217	3.72919	-12.1659	8.61973e-06	0.00028313	4.31365	3.54801	Down
CXCL6	-2.15539	4.94397	-3.05686	0.0195936	0.0434983	-4.32352	1.36153	NS
CXADR	-2.15503	1.27917	-6.75758	0.000328746	0.00239094	0.715809	2.62143	NS
IL18RAP	-2.15021	1.77458	-6.32343	0.000485081	0.0030919	0.241715	2.50977	NS
HK2	-2.14899	6.49587	-10.8958	1.74041e-05	0.000407577	3.27682	3.38979	Down
TRIM8	-2.14538	7.66772	-6.1839	0.000552045	0.00335633	-0.626946	2.47414	NS
CNTNAP1	-2.1452	2.42397	-4.41167	0.00351746	0.012315	-2.00874	1.90956	NS
GPR39	-2.14015	0.398224	-3.98326	0.00587718	0.0177551	-2.22311	1.75068	NS
PLIN2	-2.14008	5.43888	-6.32595	0.000483961	0.00308632	-0.33834	2.51056	NS
KCNJ15	-2.13146	2.06835	-5.69894	0.000880428	0.00459335	-0.444343	2.33787	NS
LY96	-2.13074	1.37017	-6.59782	0.000378478	0.00262835	0.556661	2.58032	NS
PITPNM1	-2.1246	6.28139	-4.15308	0.00477928	0.0152727	-2.96645	1.81609	NS
IL18R1	-2.12296	6.27472	-5.48323	0.00109349	0.00535149	-1.33471	2.27153	NS
LRCOL1	-2.12283	-0.386154	-2.12802	0.0729119	0.121674	-4.67962	0.914803	NS
CNIH3	-2.11786	7.27179	-17.7906	7.35909e-07	8.86315e-05	6.72351	4.05241	Down
LRRC58	-2.11775	3.58293	-10.9362	1.70003e-05	0.000402415	3.60156	3.39533	Down
UAP1L1	-2.11734	5.70721	-5.66983	0.000906257	0.00469501	-1.07136	2.32836	NS
HMGCLL1	-2.11722	-0.520706	-3.17752	0.0166323	0.0382816	-3.17487	1.41701	NS
TAPBP	-2.11197	6.5319	-3.41743	0.0120803	0.0301575	-3.99471	1.5206	NS
HRH1	-2.11194	2.73313	-6.39453	0.000454519	0.00295519	0.161603	2.52941	NS
GPR156	-2.11192	0.191452	-3.47805	0.0111572	0.0284752	-2.86701	1.54553	NS
CD109	-2.11077	5.84725	-6.84313	0.000305184	0.00229004	0.126539	2.64016	NS
ADAMTS17	-2.10739	0.133183	-4.36414	0.00371856	0.0127612	-1.70553	1.89411	NS
IGFBP4	-2.10733	8.8315	-4.70624	0.00251069	0.00962417	-2.30165	2.01664	NS
CCND1	-2.10255	9.0071	-4.52318	0.00309134	0.0112015	-2.5277	1.95073	NS
TEC	-2.10068	1.4516	-7.08894	0.000247449	0.00202164	0.994143	2.6943	NS
BCL2L1	-2.10059	6.70295	-7.42257	0.00018785	0.00170903	0.605888	2.76725	NS
ZC3H12A	-2.10046	6.61312	-8.35105	9.17293e-05	0.0010895	1.41284	2.96277	NS
AVPI1	-2.09815	3.74239	-7.80149	0.000139018	0.00141635	1.28957	2.84883	NS
TMEM225B	-2.09256	0.221691	-4.70521	0.0025136	0.0096293	-1.30498	2.01641	NS
IL1RL2	-2.09252	2.60307	-6.26601	0.000511461	0.00319089	0.0546052	2.49609	NS
SPRED3	-2.08765	5.07082	-4.18631	0.00459209	0.0148483	-2.77913	1.82832	NS
LRRN4	-2.08613	-0.959864	-2.61057	0.0364871	0.0698798	-3.91378	1.15565	NS
IRF9	-2.08532	0.19869	-6.21183	0.000537845	0.00330806	0.30465	2.48043	NS
ADA	-2.08394	0.581927	-3.135	0.0176169	0.0400891	-3.40213	1.39697	NS
FAM180A	-2.08193	0.745465	-3.98992	0.00582927	0.0176483	-2.26678	1.7533	NS
PROB1	-2.08039	2.17202	-8.0285	0.000116744	0.00126076	1.71001	2.89937	NS
CFAP92	-2.07399	3.5714	-5.7133	0.000867993	0.00455085	-0.698912	2.34191	NS
DCAF4L1	-2.0734	0.187599	-4.11885	0.00498097	0.0157117	-2.01886	1.80378	NS
PEDS1	-2.07288	-0.118475	-5.94423	0.000692895	0.00390255	0.069341	2.40865	NS
NFKBIA	-2.06699	6.99573	-7.14368	0.000236344	0.00197281	0.334471	2.70491	NS
KCP	-2.06632	2.65078	-5.77868	0.000813827	0.00434614	-0.462268	2.3619	NS
PLK2	-2.06284	9.48271	-8.41494	8.75329e-05	0.00106232	1.46181	2.97374	NS
FTH1	-2.06158	10.5017	-15.6826	1.67408e-06	0.000118271	5.87003	3.92712	Down
DIRAS1	-2.05919	2.45193	-5.05427	0.00171279	0.00724318	-1.23681	2.14007	NS
SLC16A1	-2.05871	4.88928	-2.87807	0.0250657	0.0525151	-4.58181	1.27972	NS
ETS2	-2.05753	5.96079	-17.9691	6.8945e-07	8.75536e-05	6.83125	4.05773	Down
CST4	-2.05724	0.0949026	-3.43288	0.0118374	0.029731	-2.9138	1.52679	NS
CYBA	-2.05651	6.38403	-7.01763	0.000262814	0.00209953	0.246854	2.67788	NS
DDX60	-2.05639	3.37354	-8.27907	9.67344e-05	0.0011235	1.74157	2.94943	NS
PLCD3	-2.05357	6.06696	-6.97583	0.000272322	0.00214093	0.230691	2.6694	NS
APBB1IP	-2.05305	0.119345	-5.31493	0.00130025	0.00599181	-0.605917	2.22244	NS
PTRH2	-2.05294	4.35257	-3.5493	0.0101691	0.026548	-3.5294	1.57597	NS
HAS1	-2.0511	1.07388	-4.23979	0.00430761	0.0141971	-1.99722	1.8478	NS
TREM1	-2.05069	3.09235	-5.16647	0.00151953	0.00667221	-1.22646	2.17573	NS
KCNJ14	-2.04578	1.45116	-3.82598	0.00714558	0.0205182	-2.59903	1.68786	NS
PLA2G4C	-2.04063	3.79781	-6.64177	0.000363998	0.0025687	0.220406	2.59029	NS
NOG	-2.0385	3.53625	-7.93703	0.000125191	0.00131602	1.43197	2.88074	NS
ZNF773	-2.03732	0.503812	-3.52971	0.010431	0.0270535	-2.84352	1.56778	NS
NQO1	-2.03561	7.73819	-8.10783	0.000109939	0.00121423	1.17829	2.9157	NS
ACSL4	-2.0344	8.76399	-7.66643	0.000154547	0.00151036	0.807929	2.82092	NS
NRG4	-2.03262	0.0777111	-3.01758	0.020676	0.0452681	-3.49067	1.34421	NS
PHC3	-2.03182	4.67771	-3.08633	0.0188217	0.0422293	-4.24539	1.37439	NS
PTGES	-2.03006	4.7219	-2.73568	0.0305815	0.060903	-4.76505	1.21536	NS
GLP2R	-2.02818	-0.136325	-5.04679	0.00172664	0.0072832	-0.872012	2.13768	NS
PKD2	-2.02767	6.12618	-3.30493	0.0140203	0.033637	-4.12797	1.47318	NS
GGT5	-2.027	4.34061	-2.76592	0.0293111	0.0590425	-4.65607	1.22884	NS
CEBPB	-2.02666	7.60269	-9.37631	4.47829e-05	0.000702636	2.18462	3.15327	Down
BMP5	-2.02646	4.37649	-5.3268	0.00128431	0.00594558	-1.27259	2.22581	NS
VWA2	-2.02612	-0.755765	-2.09814	0.0761308	0.1258	-4.66702	0.900318	NS
MAP3K5	-2.0245	5.39189	-6.14416	0.000572985	0.00344063	-0.527266	2.46336	NS
BCAN	-2.02252	-0.342636	-5.07301	0.00167869	0.00715013	-0.823847	2.14569	NS
CTSK	-2.02209	6.62004	-3.35123	0.0131837	0.0321173	-4.09765	1.49326	NS
UPP1	-2.01896	4.59884	-7.14814	0.000235464	0.00197066	0.574947	2.70539	NS
BHLHA15	-2.01863	0.804642	-6.69818	0.00034632	0.00248697	0.705926	2.60433	NS
CABLES1	-2.01859	2.09088	-8.62601	7.51457e-05	0.000965744	2.18432	3.01514	Down
THEM5	-2.01725	0.973862	-3.09938	0.0184902	0.0416063	-3.52187	1.38084	NS
DDX60L	-2.01659	4.32191	-11.5602	1.1945e-05	0.000342531	3.89504	3.4653	Down
SEPHS2	-2.01594	5.80115	-5.05554	0.00171047	0.00723917	-1.7929	2.14031	NS
NRIP3	-2.0159	4.61905	-4.7021	0.00252239	0.00964714	-2.05543	2.0156	NS
ZAP70	-2.01301	2.7481	-4.49548	0.00319159	0.0114759	-1.9738	1.94021	NS
KIFC3	-2.01193	5.71173	-5.55315	0.00101866	0.00508367	-1.20763	2.29382	NS
RNF207	-2.0091	2.70366	-3.78099	0.00756166	0.0213639	-2.89521	1.67032	NS
ANXA3	-2.00754	0.936957	-4.95988	0.00189682	0.00781089	-1.10695	2.1073	NS
DUSP8	-2.0068	3.9045	-10.824	1.81486e-05	0.000419962	3.49018	3.37679	Down
C3	-2.00118	3.45798	-3.39062	0.0125146	0.0309463	-3.59174	1.50939	NS
HTR6	-1.99899	-0.241235	-4.60138	0.00282678	0.0104924	-1.37495	1.97913	NS
RNF39	-1.99706	2.06176	-3.76392	0.00772636	0.0216873	-2.79346	1.66379	NS
ADAM32	-1.99629	1.88681	-4.84632	0.00214811	0.00856783	-1.39113	2.06713	NS
OSCAR	-1.99497	2.02794	-6.84683	0.00030421	0.00228582	0.701549	2.64096	NS
HMOX1	-1.99153	5.84341	-6.11645	0.000588113	0.00349496	-0.615325	2.45656	NS
JCAD	-1.98843	7.3372	-18.4051	5.89402e-07	8.23779e-05	6.95961	4.08419	NS
LENG9	-1.98817	0.0933683	-3.30422	0.0140335	0.033656	-3.09071	1.47294	NS
NDUFV2	-1.987	1.87156	-8.71129	7.07168e-05	0.000921204	2.2683	3.03564	NS
PRDM16	-1.98637	0.400843	-5.2696	0.00136319	0.00620552	-0.686217	2.20722	NS
PLP2	-1.98289	4.43992	-4.1939	0.00455046	0.014749	-2.67507	1.83124	NS
PLPP2	-1.98201	2.94488	-10.5774	2.09994e-05	0.00046024	3.44126	3.33702	NS
TRIB1	-1.98134	5.9537	-6.60294	0.000376758	0.00262243	-0.129218	2.5813	NS
STING1	-1.98	4.54228	-5.91596	0.000712024	0.00397308	-0.646662	2.40087	NS
SLC12A8	-1.97728	1.7206	-6.60428	0.00037631	0.00262194	0.514696	2.58138	NS
DIO2	-1.97588	2.77262	-5.13852	0.00156528	0.00681769	-1.20669	2.16636	NS
TXNRD1	-1.97501	7.88875	-6.45315	0.000430953	0.00285033	-0.353277	2.54511	NS
UQCRC1	-1.975	7.27691	-4.69693	0.00253709	0.00967848	-2.3234	2.01419	NS
PALD1	-1.97288	6.62807	-4.61633	0.00277914	0.0103642	-2.39807	1.98446	NS
MLN	-1.96956	-0.0834755	-3.00344	0.0210809	0.0459636	-3.48402	1.33759	NS
IL1A	-1.96651	5.9541	-4.35857	0.00374294	0.0128344	-2.67673	1.89162	NS
PIM2	-1.96351	3.29499	-3.87954	0.00668275	0.0195399	-2.88462	1.70908	NS
P4HA3	-1.96335	2.89613	-6.25014	0.000519037	0.00322807	-0.0204942	2.49106	NS
CYSTM1	-1.96089	4.22569	-11.5941	1.17241e-05	0.000337829	3.9234	3.4713	NS
TMEM52B	-1.95882	-0.640846	-4.18659	0.00459055	0.0148471	-1.83342	1.82836	NS
ZNF524	-1.95872	3.4148	-5.2511	0.00138987	0.00627933	-1.19351	2.20209	NS
MMD	-1.95494	6.40357	-6.81004	0.000314064	0.00232794	0.0425822	2.63303	NS
ENSG00000254979	-1.95475	-1.18227	-2.30607	0.0563898	0.0990424	-4.32682	1.00418	NS
ATP6V1C2	-1.95366	1.84791	-4.44206	0.0033952	0.0120033	-1.8749	1.9207	NS
RGS5	-1.95363	3.19704	-4.86307	0.00210881	0.0084446	-1.61287	2.07342	NS
NPR3	-1.95115	1.92588	-5.34424	0.00126129	0.00588136	-0.821658	2.23052	NS
KBTBD8	-1.95095	0.641849	-5.6028	0.000969022	0.00491607	-0.358378	2.30838	NS
PPP1R3F	-1.94952	3.90273	-4.00615	0.00571418	0.0173998	-2.831	1.75945	NS
PLA2G4A	-1.9468	4.11076	-6.8222	0.000310769	0.00231481	0.337438	2.63549	NS
APOL3	-1.94642	-0.836915	-3.93804	0.00621445	0.0185287	-2.1203	1.73215	NS
GPAT3	-1.94304	1.23901	-6.16431	0.000562256	0.00339508	0.145282	2.46915	NS
FOSL1	-1.94186	6.05852	-14.3751	2.94422e-06	0.000162903	5.25591	3.78807	NS
EPHA2	-1.94109	6.70568	-16.8709	1.04061e-06	0.000102809	6.35894	3.98797	NS
APOL6	-1.93765	2.81125	-7.20146	0.000225231	0.00192353	0.903344	2.7159	NS
SLITRK6	-1.93666	7.06657	-5.72919	0.000854467	0.00450609	-1.10866	2.3462	NS
C8orf88	-1.93398	2.06257	-7.01096	0.000264305	0.00210478	0.845488	2.67679	NS
NCOA3	-1.92357	5.69771	-3.49471	0.0109171	0.0279866	-3.81899	1.55305	NS
TIAM1	-1.92091	2.41608	-3.365	0.0129456	0.0317324	-3.42058	1.4985	NS
TNS4	-1.91761	-0.509726	-2.69715	0.0322851	0.0634716	-3.85393	1.19742	NS
TNFRSF10D	-1.91745	8.39854	-4.72597	0.00245571	0.00947087	-2.2877	2.02361	NS
TPBG	-1.91727	7.85211	-12.995	5.64663e-06	0.000219041	4.48935	3.65948	NS
SGK1	-1.91617	7.2757	-9.63897	3.76807e-05	0.000633761	2.37965	3.19807	NS
RUNX2	-1.91612	5.49899	-12.9479	5.77988e-06	0.000222165	4.55881	3.65332	NS
GLIS3	-1.91086	5.44131	-8.35181	9.1678e-05	0.0010895	1.50373	2.96277	NS
PLCH1	-1.90372	-0.675287	-3.51081	0.0106906	0.0275961	-2.70146	1.55915	NS
CERS2	-1.9021	6.42723	-12.6556	6.69319e-06	0.000243925	4.33277	3.61274	NS
DOCK3	-1.90034	2.32219	-7.39271	0.000192461	0.00173229	1.14752	2.76138	NS
TMEM51	-1.89962	6.14787	-9.49192	4.14839e-05	0.000667507	2.32198	3.17554	NS
SHISA2	-1.89842	3.15058	-6.24978	0.000519208	0.00322807	-0.0672258	2.49106	NS
CLU	-1.8949	8.2358	-12.3108	7.99021e-06	0.000273731	4.1071	3.56268	NS
BLNK	-1.89296	1.70013	-5.37951	0.00121613	0.0057557	-0.75	2.2399	NS
SERINC3	-1.89134	6.81935	-3.71793	0.00819009	0.0226238	-3.59685	1.64543	NS
IL1R1	-1.89133	7.11585	-6.21406	0.00053673	0.00330637	-0.591957	2.48065	NS
PPP1R1C	-1.88877	0.757383	-4.56231	0.00295567	0.0108624	-1.558	1.96408	NS
ALLC	-1.88855	-0.492381	-5.97865	0.00067037	0.0038159	0.126479	2.4184	NS
CDYL	-1.88782	5.67217	-4.56798	0.00293659	0.0108142	-2.38285	1.966	NS
APOL1	-1.88731	1.53665	-7.64573	0.000157098	0.00152272	1.46036	2.81738	NS
VEGFC	-1.88505	3.10223	-5.86136	0.000750689	0.00412748	-0.46497	2.38431	NS
ZNF155	-1.88469	4.58568	-3.53421	0.0103701	0.0269394	-3.6011	1.56961	NS
GDF9	-1.88308	-0.210652	-3.06712	0.0193211	0.0430439	-3.37759	1.36609	NS
PRKAA2	-1.88305	3.52368	-4.00296	0.00573657	0.0174512	-2.76922	1.75817	NS
SEMA5A	-1.8815	6.5693	-8.0108	0.000118326	0.0012681	1.12368	2.89685	NS
TBXAS1	-1.87887	5.54702	-7.99606	0.000119663	0.00127594	1.1932	2.89417	NS
CLN8	-1.87795	0.185939	-3.31577	0.0138194	0.0332495	-3.09221	1.47821	NS
ZC2HC1C	-1.87633	-0.0784142	-2.80998	0.0275588	0.0564022	-3.76305	1.2487	NS
TNFAIP6	-1.87575	4.75296	-5.63275	0.000940391	0.00480881	-0.994544	2.31796	NS
PPP4R4	-1.87432	1.08559	-4.46516	0.00330544	0.011755	-1.72518	1.92978	NS
PARP9	-1.87341	5.02482	-7.64518	0.000157166	0.00152272	0.95235	2.81738	NS
ATP13A3	-1.87141	5.94619	-5.02131	0.0017747	0.00742649	-1.85557	2.12922	NS
EFHD1	-1.87109	-0.224165	-3.91542	0.00639108	0.0189361	-2.22725	1.72271	NS
DUSP3	-1.87085	6.24431	-6.06407	0.00061796	0.00360672	-0.706017	2.44289	NS
PHLDA2	-1.87032	5.04661	-3.2605	0.014877	0.0351587	-4.067	1.45397	NS
CCR10	-1.8695	-0.783194	-4.16957	0.00468538	0.0150575	-1.83817	1.82225	NS
SAMD1	-1.86803	4.94438	-4.31231	0.00395251	0.013336	-2.60925	1.87497	NS
VNN2	-1.8678	-0.716314	-4.34169	0.00381796	0.0130192	-1.63366	1.88542	NS
SPATA24	-1.86553	2.39504	-7.37739	0.000194877	0.00175029	1.12386	2.75689	NS
CD160	-1.86539	0.930224	-5.84182	0.000765096	0.00417583	-0.145591	2.37926	NS
DNAH5	-1.86537	3.37633	-5.78907	0.000805577	0.00432399	-0.593482	2.36412	NS
ZNF865	-1.86388	5.5463	-4.40151	0.00355941	0.0123691	-2.58058	1.90766	NS
LRRC32	-1.86248	3.96966	-3.98348	0.00587558	0.0177545	-2.87952	1.75069	NS
PTGFR	-1.86245	3.00721	-3.80569	0.00733	0.0209197	-2.93388	1.67944	NS
PLAUR	-1.85653	5.518	-3.54421	0.0102365	0.0266634	-3.73068	1.57408	NS
SENP3	-1.85593	3.39995	-3.26252	0.0148369	0.0351039	-3.77042	1.45464	NS
SERPINE1	-1.85513	7.93921	-13.2668	4.94237e-06	0.000203194	4.63619	3.69209	NS
ZBTB22	-1.85405	4.62512	-3.07876	0.0190166	0.0425259	-4.25949	1.37135	NS
KIT	-1.85136	3.17208	-3.7265	0.00810146	0.0224526	-3.08428	1.64873	NS
MLKL	-1.84681	3.22546	-5.79586	0.000800232	0.0043081	-0.558103	2.36571	NS
RIPK2	-1.84473	5.22365	-8.00779	0.000118599	0.00126886	1.24032	2.89658	NS
CALB2	-1.843	0.0246591	-3.51548	0.0106258	0.0274681	-2.79373	1.56117	NS
RRAGD	-1.84007	-0.227046	-4.89282	0.00204098	0.00825399	-1.04043	2.08334	NS
GPR182	-1.83927	-0.646006	-4.67312	0.00260605	0.00987597	-1.24882	2.00542	NS
SIGIRR	-1.83663	1.96639	-6.13831	0.000576142	0.00345139	0.0143873	2.46201	NS
TRABD2B	-1.83343	-0.157357	-2.92435	0.0235085	0.0499788	-3.58974	1.30121	NS
SFRP2	-1.83246	0.509958	-4.87613	0.00207872	0.00835852	-1.14809	2.07787	NS
TRIM25	-1.83195	5.74816	-9.52952	4.04714e-05	0.000659186	2.37781	3.18099	NS
SMOX	-1.83151	7.43208	-7.71675	0.000148542	0.00147562	0.838809	2.83103	NS
KLF9	-1.83008	3.91357	-13.3405	4.76914e-06	0.000201512	4.91527	3.6957	NS
COLEC12	-1.82734	5.27881	-5.12137	0.00159412	0.00690269	-1.65988	2.16098	NS
ALPK2	-1.82709	3.36477	-6.04413	0.000629771	0.00364423	-0.327084	2.43839	NS
IGFBP1	-1.81865	2.67371	-2.97064	0.0220537	0.0475923	-4.04583	1.32246	NS
FKBP2	-1.81758	0.578089	-4.8766	0.00207766	0.00835852	-1.15701	2.07787	NS
ZNF221	-1.81698	2.58359	-4.1969	0.00453415	0.0147098	-2.33089	1.83239	NS
CYP2S1	-1.81386	4.94715	-9.92384	3.13903e-05	0.000575842	2.7512	3.2397	NS
IGFBP6	-1.80635	4.21723	-4.06032	0.00534786	0.0165352	-2.82404	1.78159	NS
IMP3	-1.80262	4.75235	-3.47098	0.0112608	0.0286643	-3.72264	1.54266	NS
AARS1	-1.80261	6.66135	-3.26478	0.0147921	0.0350367	-4.23131	1.45548	NS
CLIC2	-1.80249	2.37518	-8.15113	0.000106416	0.00118882	1.77319	2.92488	NS
CTSL	-1.79936	7.00341	-8.50919	8.17349e-05	0.00101935	1.51668	2.99168	NS
ZMAT3	-1.79897	6.97372	-5.60532	0.000966568	0.00491089	-1.24647	2.30884	NS
MT2A	-1.79185	9.92414	-5.33121	0.00127845	0.00593731	-1.5235	2.22641	NS
RAC2	-1.78884	6.70651	-5.3102	0.00130666	0.00601094	-1.57114	2.22106	NS
LTBP4	-1.78673	7.25347	-4.39521	0.00358572	0.0124267	-2.70951	1.90564	NS
EXOC8	-1.78467	3.55064	-3.7595	0.00776969	0.021763	-3.1086	1.66228	NS
PIGA	-1.78432	2.22926	-2.78139	0.0286828	0.058082	-4.22671	1.23596	NS
KREMEN1	-1.77947	6.7189	-3.73406	0.00802407	0.0222771	-3.57318	1.65214	NS
SQOR	-1.77634	4.98897	-5.61068	0.000961391	0.00488936	-1.06053	2.31075	NS
AP2S1	-1.77329	6.75924	-4.22512	0.00438368	0.0143542	-2.91361	1.84302	NS
UBC	-1.77294	8.40698	-4.01788	0.0056326	0.0172094	-3.20405	1.76423	NS
GPSM3	-1.77094	4.38521	-5.36283	0.00123726	0.00580513	-1.24495	2.23619	NS
JUN	-1.76867	7.91024	-16.0514	1.43927e-06	0.000112452	5.98966	3.94903	NS
GATA3	-1.76826	0.311162	-5.45685	0.00112331	0.00545151	-0.478701	2.26348	NS
SAT1	-1.76598	7.88331	-7.9609	0.000122922	0.00129864	1.04896	2.88651	NS
SOX17	-1.7656	3.63552	-2.83509	0.0266101	0.054878	-4.44325	1.2606	NS
CCDC106	-1.76493	5.18659	-4.11806	0.00498569	0.0157151	-2.90699	1.80368	NS
TMUB1	-1.76428	4.45704	-4.82476	0.00219992	0.00872106	-1.89307	2.05943	NS
TCF7	-1.7619	5.73192	-11.7	1.10632e-05	0.000327648	3.81788	3.48459	NS
ODF3B	-1.76127	0.852758	-3.87829	0.00669319	0.0195614	-2.44127	1.7086	NS
CLPTM1	-1.7598	7.54569	-3.38907	0.0125403	0.0309856	-4.08164	1.50884	NS
LRRC4B	-1.75691	-0.197603	-3.07361	0.0191508	0.0427881	-3.37407	1.36868	NS
FAM171B	-1.75575	6.02237	-4.12021	0.00497274	0.0157017	-3.00451	1.80405	NS
GAN	-1.75554	3.03818	-4.11979	0.00497529	0.0157058	-2.52615	1.80394	NS
RESF1	-1.75495	5.17837	-3.96087	0.00604156	0.0181347	-3.11639	1.74149	NS
EXOSC6	-1.75076	4.43435	-3.01935	0.0206258	0.0451974	-4.31972	1.34489	NS
TWIST1	-1.75059	5.60328	-13.453	4.51774e-06	0.00019976	4.81381	3.69949	NS
DSP	-1.74942	4.02822	-6.95622	0.000276914	0.00216298	0.468351	2.66495	NS
HS2ST1	-1.74893	2.76382	-7.25552	0.000215367	0.00187972	0.953553	2.72591	NS
SHISA5	-1.74787	7.60267	-3.97291	0.00595256	0.0179357	-3.27162	1.74628	NS
TNFRSF10B	-1.7467	8.80733	-5.47632	0.00110122	0.00537476	-1.38991	2.26964	NS
NFATC1	-1.74619	3.64392	-11.2305	1.4361e-05	0.000374453	3.76284	3.4266	NS
LARP6	-1.7443	5.81564	-10.9048	1.73127e-05	0.000406189	3.31357	3.39127	NS
SLC11A2	-1.74401	5.57634	-4.53709	0.00304236	0.0110811	-2.41809	1.95542	NS
PDPN	-1.73754	3.21744	-4.24562	0.00427778	0.0141305	-2.40283	1.84984	NS
AGPAT2	-1.73745	4.42829	-5.19078	0.00148095	0.00655287	-1.45302	2.18357	NS
GBE1	-1.73656	6.48108	-13.0058	5.61641e-06	0.000219041	4.51939	3.65948	NS
RAB24	-1.735	-0.980955	-1.70397	0.134386	0.197589	-5.17824	0.704238	NS
GPRC5A	-1.73453	1.66083	-6.17037	0.000559077	0.00338444	0.0901359	2.47051	NS
STK4	-1.73401	5.92428	-6.13134	0.000579929	0.00346934	-0.614859	2.45975	NS
SURF4	-1.73378	8.19836	-3.1349	0.0176194	0.0400891	-4.44474	1.39697	NS
DCBLD2	-1.73375	5.13859	-8.1876	0.000103549	0.00116906	1.39602	2.93216	NS
SYNJ2	-1.73047	6.01184	-5.90709	0.000718153	0.00399314	-0.861319	2.39868	NS
CCDC120	-1.73027	3.88889	-2.6813	0.0330147	0.0645292	-4.71744	1.19024	NS
HDAC9	-1.73003	4.24546	-11.0305	1.60983e-05	0.000395647	3.56872	3.40269	NS
SEMA3F	-1.72936	6.83571	-9.38665	4.44761e-05	0.000699678	2.20272	3.1551	NS
LOX	-1.72784	6.87738	-19.5125	4.02048e-07	6.94733e-05	7.37192	4.15818	NS
CLDN4	-1.72656	1.06933	-4.9291	0.00196154	0.00801216	-1.16801	2.09625	NS
IGFBP2	-1.72269	8.06664	-5.85758	0.000753458	0.00413265	-0.98053	2.38377	NS
TUBB4B	-1.72244	6.78559	-2.7587	0.0296093	0.059482	-4.97865	1.22561	NS
MPDU1	-1.72124	5.27033	-2.85654	0.025827	0.0536515	-4.69426	1.27042	NS
TCERG1L	-1.71995	-0.225101	-4.25557	0.00422744	0.0140132	-1.80281	1.85346	NS
EPSTI1	-1.71961	3.24823	-5.79169	0.000803506	0.00431986	-0.577712	2.36453	NS
AREG	-1.71887	8.70327	-5.32996	0.0012801	0.00593827	-1.56011	2.22634	NS
ORMDL3	-1.71877	5.61157	-8.0019	0.000119132	0.00127242	1.18376	2.89537	NS
ADGRL4	-1.71535	5.28467	-4.19535	0.00454258	0.0147334	-2.82224	1.8317	NS
ARAF	-1.71441	5.99039	-3.62519	0.00922052	0.0246883	-3.67713	1.60751	NS
SCAMP4	-1.71324	6.6079	-4.17844	0.00463568	0.0149591	-2.96913	1.82509	NS
STAT1	-1.71031	7.74773	-12.315	7.97307e-06	0.000273731	4.10397	3.56268	NS
CDK2AP2	-1.70767	5.28624	-3.32835	0.0135901	0.0328623	-4.01345	1.4833	NS
PTGER2	-1.70557	2.67561	-4.57494	0.00291332	0.010741	-1.879	1.96895	NS
KCNG1	-1.70557	2.70962	-3.2995	0.0141219	0.0338231	-3.58814	1.47079	NS
CTSS	-1.70515	3.94266	-3.01635	0.0207108	0.0453162	-4.2398	1.34375	NS
TRIM55	-1.70461	-0.371528	-4.47443	0.00327017	0.0116492	-1.51631	1.9337	NS
FTL	-1.70303	12.5062	-9.82552	3.34151e-05	0.000597691	2.63562	3.22352	NS
CDC6	-1.7019	2.74345	-2.26912	0.0594729	0.103324	-5.08938	0.985799	NS
PARP14	-1.69999	6.55051	-7.67232	0.000153831	0.00150802	0.824451	2.82159	NS
EPHX4	-1.69861	3.45749	-6.59329	0.000380006	0.00263399	0.211035	2.57939	NS
GOLGA2	-1.69711	7.40698	-6.47918	0.000420934	0.0028127	-0.330389	2.55088	NS
LYN	-1.6968	3.36129	-8.41354	8.76225e-05	0.00106239	1.83804	2.97372	NS
SNTB1	-1.69524	5.04201	-9.96697	3.05466e-05	0.000570845	2.76217	3.24348	NS
CNTF	-1.69411	0.922955	-5.34975	0.00125411	0.00585438	-0.673887	2.23252	NS
ASB2	-1.6934	3.24672	-4.60735	0.00280766	0.0104336	-1.94863	1.98156	NS
PLA2G10	-1.69272	-0.102601	-5.98474	0.000666472	0.00379649	0.102463	2.42062	NS
MYH9	-1.69235	10.1152	-4.08055	0.00521783	0.0162335	-3.07153	1.78959	NS
PKN1	-1.69158	5.6768	-3.69409	0.00844232	0.0231436	-3.55037	1.63557	NS
PHF1	-1.69118	6.34913	-3.82812	0.00712645	0.020496	-3.42539	1.68833	NS
TOMM34	-1.69075	1.95046	-3.65276	0.00890012	0.0240339	-2.93969	1.61918	NS
CD274	-1.69064	0.794533	-5.51215	0.00106181	0.00524314	-0.478598	2.28041	NS
TRIM56	-1.69049	7.0772	-9.96451	3.0594e-05	0.000570845	2.61231	3.24348	NS
DSG2	-1.69006	4.08752	-11.1881	1.47111e-05	0.000378894	3.6829	3.42148	NS
GJA1	-1.68919	10.1281	-5.72226	0.000860337	0.0045276	-1.07512	2.34413	NS
HLA-C	-1.6889	9.27983	-7.65473	0.000155983	0.00151619	0.807247	2.81925	NS
FHAD1	-1.68858	-0.466301	-4.34826	0.00378855	0.0129312	-1.65856	1.88836	NS
SRGN	-1.68635	3.27675	-4.40767	0.00353391	0.012331	-2.20531	1.909	NS
MICB	-1.68525	2.16333	-5.97181	0.000674781	0.00383002	-0.192528	2.4168	NS
CARD14	-1.68519	1.7252	-5.69084	0.000887534	0.00461693	-0.419682	2.33565	NS
PARP12	-1.68437	4.88605	-7.53743	0.000171243	0.0016041	0.867107	2.79477	NS
ZFP91-CNTF	-1.67961	0.0340645	-5.45626	0.00112399	0.00545151	-0.450445	2.26348	NS
CD96	-1.675	2.4042	-5.94889	0.000689794	0.00388905	-0.258074	2.41016	NS
RTL6	-1.67394	5.8487	-2.63946	0.0350246	0.0676836	-5.08966	1.16952	NS
GHDC	-1.6739	3.59499	-8.54537	7.96263e-05	0.00100369	1.906	2.9984	NS
AHCY	-1.67241	5.34956	-3.67354	0.00866662	0.0235708	-3.5383	1.62763	NS
ERC2	-1.66971	0.0641144	-4.26939	0.00415855	0.0138352	-1.8247	1.85901	NS
PLEKHF1	-1.66971	3.04741	-5.2582	0.00137957	0.00625138	-1.13631	2.20402	NS
ANO9	-1.66969	0.701682	-4.99725	0.00182144	0.00757668	-1.04016	2.12052	NS
ZNF460	-1.66541	1.80024	-6.29449	0.000498179	0.0031437	0.191792	2.50256	NS
COL4A6	-1.66529	8.08437	-7.84769	0.000134119	0.00137814	0.951481	2.86071	NS
SAV1	-1.66486	5.69764	-7.50295	0.000176047	0.00163698	0.733276	2.78596	NS
DNAJA3	-1.66454	5.67692	-3.40532	0.0122744	0.0304954	-3.95691	1.51577	NS
SAMD4A	-1.66345	5.95792	-13.2146	5.06941e-06	0.000205031	4.65819	3.68818	NS
NFKBIE	-1.66271	5.18093	-6.47411	0.000422866	0.00281896	-0.18131	2.54991	NS
GAGE10	-1.6614	-1.02117	-2.62262	0.0358695	0.0689895	-3.89158	1.16122	NS
TOX2	-1.66138	4.58986	-10.4291	2.29589e-05	0.000475185	3.13295	3.32314	NS
TMEM163	-1.66091	0.665034	-3.60202	0.00949952	0.0252482	-2.78425	1.59777	NS
FPGS	-1.65865	5.45258	-4.91168	0.00199924	0.00814249	-1.9432	2.08924	NS
SLC2A5	-1.65855	0.982341	-3.03335	0.0202339	0.0445005	-3.63477	1.35164	NS
RASGRF2	-1.65804	6.80682	-11.8574	1.01584e-05	0.000312563	3.84872	3.50506	NS
NAT16	-1.65394	-0.147791	-2.31611	0.0555805	0.0978247	-4.46769	1.00955	NS
SLC14A1	-1.6536	0.395498	-3.56219	0.0100008	0.0262088	-2.79833	1.58155	NS
RIPOR1	-1.65306	6.7781	-3.13385	0.0176445	0.0401316	-4.43092	1.39651	NS
ITPRID2	-1.65299	8.4574	-7.24656	0.000216967	0.00188444	0.418056	2.72482	NS
RBPMS2	-1.65273	1.94017	-2.96293	0.0222891	0.0480127	-3.91297	1.31864	NS
MALT1	-1.65271	-0.357433	-3.73817	0.00798239	0.0222248	-2.44827	1.65316	NS
CSNK1G1	-1.65178	4.91783	-9.98244	3.02503e-05	0.000567575	2.78832	3.24598	NS
TRIM47	-1.65026	5.034	-5.4826	0.00109419	0.00535285	-1.21793	2.27141	NS
MAPK13	-1.64514	5.09198	-8.47301	8.39071e-05	0.00103258	1.63315	2.98607	NS
ABCF1	-1.64477	7.06719	-3.67404	0.00866107	0.0235645	-3.67427	1.62774	NS
SPOCD1	-1.64398	1.25398	-3.82756	0.00713149	0.0205007	-2.57936	1.68823	NS
DPP7	-1.64349	6.33267	-6.18994	0.00054894	0.00334227	-0.587733	2.47596	NS
PRAG1	-1.6409	6.72456	-9.28922	4.74665e-05	0.000724079	2.13222	3.14021	NS
VEGFA	-1.64051	8.89621	-3.00143	0.0211391	0.0460588	-4.6253	1.33669	NS
HNRNPA1L3	-1.64034	1.04942	-1.00929	0.348117	0.430584	-6.38945	0.365943	NS
RNF115	-1.63972	4.97776	-7.1339	0.000238287	0.00198115	0.48626	2.70308	NS
HECW1	-1.63911	2.35055	-5.32259	0.00128994	0.0059616	-0.933041	2.22464	NS
SLC43A3	-1.63829	3.73103	-6.61637	0.000372289	0.00260396	0.185429	2.58437	NS
IRAK1	-1.63808	7.09786	-4.22125	0.00440394	0.0144094	-2.93539	1.84135	NS
NFIL3	-1.63805	5.58772	-10.9415	1.6948e-05	0.000402109	3.3532	3.39566	NS
RASSF8	-1.63735	6.54642	-16.3665	1.2682e-06	0.00010895	6.14432	3.96277	NS
C10orf90	-1.63718	1.6125	-4.14385	0.00483273	0.0153864	-2.23166	1.81286	NS
ZSWIM5	-1.63686	2.88183	-6.81854	0.000311755	0.00231909	0.525347	2.63468	NS
PLAGL2	-1.6364	5.31447	-3.28064	0.0144818	0.0344631	-4.08965	1.46265	NS
FLT4	-1.63596	0.554371	-3.62027	0.00927891	0.0248183	-2.7443	1.60523	NS
ADORA2B	-1.63381	2.60388	-4.37813	0.00365809	0.0126153	-2.11258	1.8991	NS
DIPK1B	-1.6337	1.73632	-6.53615	0.00039991	0.00272628	0.435938	2.56443	NS
F11R	-1.63292	0.6751	-2.6499	0.0345112	0.0669061	-4.13168	1.17453	NS
GNGT1	-1.63016	4.50327	-8.16272	0.000105496	0.00118309	1.46049	2.92698	NS
PEG10	-1.62924	7.86678	-8.05431	0.000114479	0.0012455	1.12667	2.90466	NS
A2ML1	-1.62885	-1.06548	-1.893	0.102407	0.159232	-4.91478	0.797969	NS
MAPRE1	-1.6285	4.98105	-3.23732	0.0153463	0.0360055	-4.10239	1.44363	NS
SLC39A14	-1.62836	6.75139	-7.24857	0.000216607	0.00188262	0.4301	2.72524	NS
CLDN5	-1.62768	5.06059	-4.77509	0.00232462	0.00909001	-2.05845	2.04144	NS
TMC1	-1.62748	0.375873	-5.52216	0.00105109	0.00520646	-0.419045	2.28346	NS
GPAA1	-1.62438	5.52056	-3.54281	0.0102552	0.026701	-3.74596	1.57347	NS
FXYD5	-1.62309	5.59496	-8.87751	6.29117e-05	0.000850849	1.8935	3.07015	NS
ENSG00000285245	-1.62171	-0.849775	-1.59987	0.155875	0.223289	-5.34089	0.651132	NS
LPIN2	-1.61978	6.18003	-4.28746	0.00407038	0.0136526	-2.80243	1.86478	NS
HES4	-1.61875	2.19407	-4.63784	0.0027121	0.0101712	-1.70912	1.99263	NS
SDC4	-1.61858	6.10134	-13.2078	5.08608e-06	0.000205031	4.64525	3.68818	NS
FUT11	-1.61772	4.34693	-2.60489	0.036782	0.0702637	-4.92	1.15327	NS
NCKIPSD	-1.61706	4.79128	-3.29683	0.0141724	0.0338991	-3.98768	1.46981	NS
NFKBID	-1.61664	2.80165	-3.24537	0.0151816	0.0357121	-3.6849	1.44718	NS
REXO1	-1.61539	5.48165	-3.46114	0.0114067	0.0289538	-3.85656	1.53829	NS
MT1E	-1.61139	5.11478	-5.11888	0.00159836	0.00691038	-1.65201	2.1605	NS
RASL11A	-1.60936	2.07107	-5.04383	0.00173214	0.00729667	-1.20187	2.13688	NS
SKIL	-1.60932	4.25884	-3.40891	0.0122164	0.0304052	-3.73815	1.51705	NS
ABCC4	-1.60922	7.52707	-4.99224	0.00183135	0.00760162	-1.97303	2.11909	NS
HPSE2	-1.6091	-0.0265963	-3.37165	0.0128322	0.0315221	-2.99259	1.50138	NS
MGAT4B	-1.60722	7.14282	-4.04027	0.00548038	0.016842	-3.17741	1.77361	NS
ADAMTS1	-1.6061	6.92447	-10.9904	1.64748e-05	0.000398905	3.30591	3.39913	NS
DYRK3	-1.60484	6.56011	-16.909	1.02541e-06	0.000102809	6.37345	3.98797	NS
ADGRL2	-1.60194	7.52597	-5.39974	0.00119105	0.00567093	-1.49472	2.24635	NS
LAMA3	-1.60122	-0.178163	-4.07272	0.00526774	0.0163475	-2.04124	1.78655	NS
CST1	-1.60113	3.60777	-3.76775	0.00768904	0.0216127	-3.12241	1.66529	NS
CPEB2	-1.60098	2.41078	-5.62985	0.000943115	0.004819	-0.60449	2.31704	NS
FBXO22	-1.59714	5.88722	-5.1947	0.00147483	0.00653452	-1.65639	2.18479	NS
ATG16L1	-1.59442	4.85592	-5.71756	0.000864342	0.00453923	-0.932142	2.34302	NS
OSGIN1	-1.59365	4.10713	-6.66793	0.000355674	0.00252973	0.169897	2.59693	NS
ENSG00000272410	-1.59326	-0.913595	-3.32085	0.0137263	0.0331013	-2.93339	1.48015	NS
ZBTB34	-1.59062	4.1048	-3.461	0.0114089	0.0289538	-3.6376	1.53829	NS
KLHL26	-1.58944	3.18109	-7.12712	0.000239643	0.00198203	0.757779	2.70289	NS
ARFGEF3	-1.5889	0.896668	-3.96305	0.00602538	0.0180947	-2.34441	1.74245	NS
KCNE1	-1.58836	-0.790839	-4.57924	0.00289905	0.0107103	-1.34851	1.9702	NS
TMPRSS9	-1.58698	3.17778	-4.37047	0.00369107	0.0126884	-2.23818	1.89659	NS
SP1	-1.58695	7.25226	-5.26128	0.00137512	0.00624633	-1.65187	2.20438	NS
AXIN2	-1.58427	4.04904	-8.14188	0.000107158	0.00119288	1.50592	2.9234	NS
C1GALT1	-1.58389	3.54332	-4.40434	0.00354766	0.012349	-2.26692	1.90837	NS
RNF149	-1.5837	6.41575	-2.83581	0.0265832	0.0548403	-4.84922	1.2609	NS
NEU1	-1.58223	6.6724	-4.97648	0.00186292	0.0077064	-1.96947	2.11315	NS
BCL7B	-1.58145	5.2276	-3.99744	0.00577562	0.0175442	-3.08434	1.75587	NS
RBM47	-1.5792	-0.0876857	-3.29473	0.0142121	0.0339498	-3.08717	1.46916	NS
NIBAN2	-1.57829	7.84094	-5.75216	0.000835331	0.00442362	-1.09966	2.35422	NS
GNA13	-1.57548	4.73149	-3.80397	0.00734592	0.0209344	-3.27042	1.67914	NS
NAT8L	-1.57545	0.274127	-4.69783	0.00253452	0.00967741	-1.3327	2.01424	NS
NCEH1	-1.57507	4.04639	-9.89625	3.1944e-05	0.000579574	2.83898	3.23689	NS
EPOR	-1.5705	2.73091	-3.87464	0.00672366	0.0196187	-2.79963	1.70733	NS
P3H2	-1.57024	3.79706	-5.71828	0.000863733	0.00453792	-0.764801	2.34314	NS
FXR2	-1.57014	5.75813	-3.1542	0.0171647	0.0392878	-4.3306	1.40574	NS
SLC26A11	-1.56792	5.38233	-6.42424	0.000442398	0.00290034	-0.261726	2.53755	NS
ARSG	-1.56658	5.11476	-9.99986	2.99205e-05	0.000563058	2.7725	3.24945	NS
SAMHD1	-1.56611	3.78318	-6.26829	0.000510384	0.0031901	-0.17746	2.4962	NS
NHERF2	-1.56515	5.63368	-5.67485	0.000901741	0.00467456	-1.08523	2.33026	NS
LIMK1	-1.56499	6.66183	-4.74754	0.00239716	0.00929321	-2.24893	2.03183	NS
SLC7A7	-1.56466	3.4862	-4.62029	0.00276665	0.010328	-1.98563	1.98598	NS
TNFSF13B	-1.56429	2.13322	-5.53677	0.00103566	0.00513877	-0.656538	2.28914	NS
HAS3	-1.56314	0.39416	-2.37492	0.0510751	0.0914219	-4.4801	1.03895	NS
PERP	-1.56258	5.82548	-15.7096	1.65548e-06	0.000118271	5.88576	3.92712	NS
PSG5	-1.56241	-0.0111543	-3.61139	0.00938553	0.0250505	-2.66911	1.60118	NS
WNT11	-1.56234	3.68579	-6.06736	0.000616036	0.00360499	-0.367901	2.4431	NS
TMEM41A	-1.56198	3.58888	-3.55644	0.0100755	0.026358	-3.40968	1.57909	NS
PALM2AKAP2	-1.56119	8.19643	-3.4397	0.0117318	0.029548	-4.00936	1.52947	NS
PPP1R9A	-1.56104	0.6725	-3.9956	0.0057887	0.0175591	-2.26752	1.7555	NS
IP6K2	-1.56099	7.2142	-2.96628	0.0221863	0.0478296	-4.69257	1.3203	NS
EML3	-1.55996	5.55436	-15.77	1.61471e-06	0.000117856	5.92984	3.92865	NS
BMAL2	-1.55822	0.243121	-2.76088	0.0295187	0.0593754	-3.89749	1.22639	NS
SNX8	-1.55789	5.23072	-5.72668	0.000856584	0.0045116	-0.978577	2.34567	NS
KIF9	-1.55393	2.31014	-6.35453	0.000471438	0.00304019	0.168899	2.5171	NS
MMP13	-1.55308	-0.0532566	-2.84849	0.0261179	0.0541011	-3.72092	1.26679	NS
FADS3	-1.55288	6.60136	-7.87824	0.000130987	0.00136033	0.997871	2.86636	NS
SMOC1	-1.55209	7.54743	-5.77888	0.00081367	0.00434614	-1.07079	2.3619	NS
LPAR1	-1.55174	7.07932	-10.9541	1.68248e-05	0.000402031	3.27723	3.39574	NS
TMEM101	-1.55172	4.14283	-4.05744	0.00536671	0.0165813	-2.82915	1.78038	NS
ELF4	-1.54955	3.70184	-6.46778	0.000425291	0.00282924	0.0367558	2.54833	NS
ENSG00000290230	-1.54853	1.09413	-2.46735	0.0447394	0.0820914	-4.47428	1.0857	NS
VPS18	-1.54706	6.02016	-3.80019	0.00738095	0.0209846	-3.4444	1.6781	NS
BAMBI	-1.54649	4.34954	-9.30365	4.70094e-05	0.000723836	2.37135	3.14036	NS
BCL3	-1.54614	5.82209	-3.66613	0.00874917	0.0237531	-3.61161	1.62428	NS
ADAM12	-1.54576	5.79435	-4.90146	0.00202175	0.00821362	-1.99949	2.08547	NS
DXO	-1.54475	4.48146	-11.2743	1.40099e-05	0.000372205	3.68487	3.42922	NS
RAPSN	-1.54444	2.17653	-7.71413	0.000148847	0.00147749	1.4315	2.83047	NS
ADAP1	-1.54416	0.212674	-3.57112	0.0098859	0.026006	-2.75776	1.58493	NS
BATF2	-1.54234	1.63452	-3.71879	0.00818115	0.0226041	-2.80078	1.64581	NS
STK17A	-1.54218	4.42872	-9.33928	4.59024e-05	0.000712312	2.38547	3.14733	NS
MAFK	-1.54203	6.13013	-10.1021	2.80659e-05	0.000540216	2.74713	3.26743	NS
SERPINB8	-1.54181	5.51516	-11.2147	1.44905e-05	0.000375507	3.53122	3.42538	NS
SLC19A1	-1.54106	3.91185	-5.95129	0.000688201	0.0038818	-0.529929	2.41097	NS
EPN1	-1.54014	7.18776	-3.34531	0.0132877	0.0323147	-4.14345	1.4906	NS
CD63	-1.53989	9.22891	-2.78291	0.028622	0.0580026	-4.93791	1.23655	NS
PATL2	-1.5392	-0.258839	-3.54318	0.0102502	0.0266936	-2.72362	1.57359	NS
IGFBP5	-1.5373	11.6397	-4.5322	0.00305946	0.0111242	-2.42411	1.95373	NS
NKX2-6	-1.53406	2.66291	-7.12845	0.000239375	0.00198203	0.845092	2.70289	NS
SPSB1	-1.53375	5.32063	-7.8599	0.000132857	0.00136928	1.08693	2.86351	NS
RIPOR3	-1.53295	6.20257	-4.15176	0.00478688	0.0152904	-2.98554	1.81558	NS
ADAT2	-1.53293	4.7531	-7.75126	0.000144577	0.00145105	1.06958	2.83832	NS
ST6GALNAC3	-1.53034	3.67134	-5.73224	0.0008519	0.0044963	-0.725046	2.34714	NS
MTUS2	-1.52915	1.90877	-2.72835	0.0308982	0.0613886	-4.25845	1.21191	NS
LRRC69	-1.52915	1.98645	-4.07904	0.0052274	0.0162542	-2.38293	1.78903	NS
NCLN	-1.52908	6.75472	-17.5506	8.04177e-07	8.99967e-05	6.62927	4.04577	NS
SH2B3	-1.52883	5.1368	-6.78663	0.000320523	0.00234976	0.127716	2.62898	NS
NFKB2	-1.52657	6.99399	-6.68408	0.000350646	0.00250382	-0.120647	2.6014	NS
IFIT5	-1.52562	4.31702	-7.16999	0.000231209	0.00194277	0.612005	2.71158	NS
GYPC	-1.52407	7.29813	-7.66907	0.000154225	0.00150838	0.792913	2.82149	NS
EIF1	-1.51947	9.1453	-6.01301	0.000648707	0.00372043	-0.792569	2.42941	NS
PHLDB3	-1.51905	4.94391	-10.8193	1.81991e-05	0.000419962	3.3394	3.37679	NS
JAML	-1.51831	1.31874	-2.7295	0.0308483	0.0613184	-4.14056	1.21241	NS
COMMD5	-1.51667	4.8188	-3.81161	0.00727568	0.0208018	-3.27709	1.6819	NS
STK26	-1.51326	-0.376892	-1.37978	0.212227	0.286872	-5.6991	0.542312	NS
ILRUN	-1.51321	6.79299	-3.87973	0.0066812	0.0195399	-3.38442	1.70908	NS
CFTR	-1.5128	1.46485	-4.05333	0.00539369	0.0166444	-2.32717	1.77873	NS
CTRB1	-1.5121	-0.0974844	-2.60064	0.0370044	0.0705606	-4.07197	1.15144	NS
GEM	-1.51187	7.54542	-3.82706	0.00713589	0.0205007	-3.47388	1.68823	NS
ASIC2	-1.51173	-0.0314701	-4.89135	0.00204429	0.00826472	-1.06991	2.08277	NS
DNAL1	-1.51121	2.96004	-2.36927	0.051491	0.09201	-5.00043	1.03616	NS
CCN3	-1.51059	3.64879	-5.65048	0.00092389	0.0047509	-0.811816	2.32322	NS
WIPF2	-1.51049	5.51214	-2.8859	0.0247947	0.0520768	-4.6961	1.28336	NS
B3GAT3	-1.51043	5.95333	-14.5316	2.74497e-06	0.000157072	5.32742	3.8039	NS
TMEM156	-1.50861	4.20303	-4.42164	0.00347683	0.0122032	-2.36702	1.91353	NS
PTGIS	-1.50788	-0.894907	-1.46979	0.187248	0.259188	-5.49961	0.586385	NS
BLTP3B	-1.50712	4.48213	-3.85939	0.00685293	0.0199132	-3.15714	1.70086	NS
A2M	-1.50683	5.16764	-9.13563	5.26582e-05	0.000767184	2.13497	3.1151	NS
CEMIP	-1.50517	7.43963	-4.1584	0.00474878	0.0152072	-3.02722	1.81795	NS
DYSF	-1.50435	2.47691	-3.99599	0.0057859	0.0175548	-2.58942	1.7556	NS
EIF2AK2	-1.50025	5.87445	-8.98407	5.84252e-05	0.000818849	1.94581	3.0868	NS
SHISAL1	-1.49917	0.674833	-4.37478	0.00367244	0.0126441	-1.78382	1.89811	NS
CIZ1	-1.49835	7.02459	-3.06416	0.0193994	0.0431682	-4.54597	1.36484	NS
MMP8	-1.49652	2.707	-4.17707	0.00464333	0.014968	-2.40539	1.82484	NS
HEBP2	-1.49236	6.08206	-12.2315	8.32808e-06	0.000279355	4.09877	3.55384	NS
ZDHHC4	-1.49043	1.31714	-2.61373	0.0363241	0.0696203	-4.3072	1.15726	NS
PIM3	-1.48988	6.28918	-7.96321	0.000122705	0.00129743	1.08655	2.88692	NS
IL36G	-1.48869	-0.212717	-3.00499	0.0210362	0.0458899	-3.47675	1.33828	NS
USH2A	-1.48384	-0.516985	-3.55154	0.0101397	0.0264875	-2.67896	1.57696	NS
KCNQ3	-1.48333	-0.0583357	-4.49183	0.00320507	0.0115031	-1.53871	1.93918	NS
KRR1	-1.48281	5.57272	-3.11378	0.0181316	0.0409816	-4.37269	1.38741	NS
SHC4	-1.48221	4.59878	-6.92379	0.000284706	0.00219536	0.334813	2.65849	NS
SARNP	-1.48214	-0.00706244	-3.79616	0.00741846	0.0210602	-2.42596	1.67654	NS
SLC26A8	-1.48201	1.32709	-5.49518	0.00108027	0.00530761	-0.575909	2.2751	NS
ZNF697	-1.47923	6.19368	-9.69852	3.62549e-05	0.000620406	2.45611	3.20732	NS
TANGO6	-1.47914	3.17852	-3.96643	0.00600029	0.0180451	-2.77377	1.74364	NS
GMFG	-1.47885	2.68429	-6.78109	0.000322073	0.00235708	0.51588	2.62763	NS
PLAT	-1.47834	10.4282	-9.66775	3.69838e-05	0.00062694	2.45333	3.20277	NS
PLEC	-1.47697	8.89146	-3.85596	0.00688231	0.0199695	-3.41489	1.69963	NS
TATDN2	-1.47642	2.67723	-4.81866	0.00221481	0.00876362	-1.58799	2.05732	NS
PRR16	-1.47582	6.00411	-6.8744	0.000297055	0.00225352	0.116381	2.64714	NS
VDR	-1.4727	3.69062	-5.82937	0.000774442	0.0042123	-0.62677	2.37548	NS
PEAR1	-1.47109	3.3427	-5.0547	0.00171201	0.00724318	-1.4358	2.14007	NS
HSD11B1	-1.46966	0.791855	-2.7516	0.0299058	0.0599089	-4.00978	1.22251	NS
SESN2	-1.4694	6.81361	-7.26177	0.000214259	0.0018753	0.436185	2.72693	NS
TFE3	-1.46744	7.07753	-4.71013	0.00249974	0.00959094	-2.31362	2.01814	NS
LRRC41	-1.46726	7.00841	-11.6606	1.1304e-05	0.000331089	3.72029	3.48006	NS
SCN5A	-1.4659	3.68674	-5.06731	0.00168898	0.00717406	-1.49026	2.14424	NS
CTSB	-1.46489	10.1061	-8.15332	0.000106242	0.00118792	1.26266	2.92521	NS
SCN4B	-1.4639	2.93632	-2.91731	0.0237385	0.0503325	-4.19556	1.29815	NS
HNRNPF	-1.46338	6.92355	-3.04481	0.0199189	0.0440144	-4.57152	1.3564	NS
TECR	-1.46282	5.77544	-4.1117	0.00502422	0.0158011	-3.00476	1.80131	NS
TRIM14	-1.46268	3.28861	-2.10936	0.0749052	0.124295	-5.46046	0.905547	NS
RARG	-1.46172	4.04672	-4.22925	0.00436211	0.0143095	-2.59063	1.84437	NS
DUSP16	-1.46162	5.57345	-8.25826	9.82382e-05	0.00113247	1.39227	2.94597	NS
ABHD17A	-1.46161	5.51293	-2.67907	0.0331185	0.0647021	-5.00314	1.18908	NS
DDRGK1	-1.46089	6.13472	-6.85427	0.00030226	0.0022796	0.086851	2.64214	NS
CYC1	-1.46058	5.61537	-3.30663	0.0139885	0.0335799	-4.10048	1.47392	NS
NIBAN1	-1.45954	6.11496	-5.50412	0.00107051	0.00527783	-1.32542	2.27754	NS
MIDEAS	-1.45889	4.8577	-3.93665	0.00622518	0.0185407	-3.11713	1.73187	NS
DOHH	-1.45888	4.30431	-5.29521	0.00132723	0.00608121	-1.32577	2.21601	NS
EMP1	-1.45809	6.52664	-5.33665	0.00127126	0.00591475	-1.54097	2.22806	NS
LMAN2	-1.45677	7.0374	-2.80553	0.0277306	0.0566529	-4.92653	1.24678	NS
NFKBIZ	-1.45662	6.94617	-10.6518	2.00891e-05	0.000448467	3.08106	3.34827	NS
CD46	-1.45575	7.36334	-6.98129	0.000271058	0.00213708	0.158853	2.67018	NS
SLC35A2	-1.45029	4.98569	-2.69453	0.0324043	0.063651	-4.90548	1.19619	NS
TNXB	-1.45004	0.386992	-3.88024	0.00667687	0.0195317	-2.37317	1.70926	NS
TUFM	-1.44905	7.23079	-3.46339	0.0113732	0.0288979	-3.97809	1.53913	NS
LMNTD2	-1.44785	0.526007	-3.316	0.0138151	0.0332457	-3.16402	1.47826	NS
FLII	-1.44655	7.07721	-4.027	0.00557004	0.0170513	-3.19692	1.76824	NS
TUBE1	-1.44465	3.92094	-3.32544	0.0136427	0.0329626	-3.80473	1.48198	NS
CRLF1	-1.4444	2.82091	-3.95716	0.00606934	0.0181965	-2.7201	1.74001	NS
SALL4	-1.44427	3.33088	-4.64251	0.0026978	0.0101205	-1.93352	1.9948	NS
AMPD3	-1.44409	6.66488	-5.71556	0.000866058	0.00454447	-1.12063	2.34252	NS
ALDH3A2	-1.44177	4.64555	-4.30505	0.00398655	0.0134258	-2.59586	1.87206	NS
PKIG	-1.44177	2.87697	-5.87578	0.000740252	0.00408569	-0.427766	2.38874	NS
C9orf43	-1.44135	-0.195279	-2.21479	0.0643214	0.110054	-4.61111	0.958395	NS
ITGB5	-1.43999	8.66894	-4.87147	0.00208942	0.00839086	-2.1077	2.07619	NS
GLIPR1	-1.43972	6.5938	-5.32837	0.00128222	0.00594389	-1.55453	2.22593	NS
IKBKE	-1.43963	5.33508	-5.06257	0.00169759	0.00720151	-1.7579	2.14258	NS
RAB5B	-1.43882	7.3209	-2.70572	0.0318978	0.0629	-5.08038	1.20135	NS
CUTA	-1.4388	7.08805	-3.7095	0.00827832	0.0227929	-3.63032	1.6422	NS
DHX37	-1.43787	4.89239	-3.21109	0.0158968	0.036961	-4.13717	1.43226	NS
RASGRF1	-1.43662	1.36335	-2.34231	0.0535251	0.0948408	-4.71696	1.023	NS
MPZ	-1.43622	2.2904	-4.81141	0.00223267	0.00882049	-1.52343	2.05451	NS
WNT4	-1.43553	1.70422	-4.74424	0.00240602	0.00931899	-1.50168	2.03063	NS
MPHOSPH6	-1.43456	5.8682	-7.75708	0.00014392	0.00144905	0.936893	2.83892	NS
ATXN7L3	-1.42743	6.82414	-3.13079	0.017718	0.0402487	-4.44352	1.39525	NS
RAB38	-1.42729	1.99288	-5.90167	0.000721923	0.00400766	-0.247272	2.39711	NS
FAM117B	-1.42697	4.83679	-5.96565	0.000678777	0.00384063	-0.669365	2.4156	NS
ISM1	-1.42693	-0.0255446	-3.92964	0.00627945	0.0186583	-2.24825	1.72913	NS
PIK3CD	-1.42635	4.81676	-4.85854	0.00211937	0.00847614	-1.92894	2.0718	NS
ASL	-1.42566	5.39672	-7.88829	0.000129975	0.00135504	1.0954	2.86805	NS
TBC1D17	-1.42523	6.53156	-9.79042	3.41738e-05	0.000604207	2.50214	3.21881	NS
LMO4	-1.42296	7.59166	-5.6973	0.000881865	0.00459689	-1.16286	2.33754	NS
RHOC	-1.42224	6.98267	-4.88698	0.0020541	0.00828851	-2.09426	2.08152	NS
MFHAS1	-1.4218	4.36438	-11.0225	1.61728e-05	0.000395647	3.53776	3.40269	NS
ENSG00000285382	-1.42044	1.58726	-2.51172	0.041993	0.078152	-4.51301	1.10706	NS
HLA-G	-1.42	1.32619	-4.62767	0.00274356	0.0102587	-1.5796	1.98891	NS
VEZF1	-1.41959	5.86614	-4.39446	0.00358884	0.0124273	-2.64531	1.90562	NS
FZD9	-1.41736	0.818718	-5.19542	0.00147371	0.00653452	-0.8362	2.18479	NS
LRRC14	-1.41721	4.68559	-4.73969	0.0024183	0.00935795	-2.05374	2.02882	NS
PLCB1	-1.4166	4.69755	-9.69604	3.63132e-05	0.000620563	2.60445	3.20721	NS
SPART	-1.41624	5.9993	-4.277	0.00412118	0.0137474	-2.80918	1.86178	NS
NEFL	-1.4161	-0.358562	-2.9097	0.0239901	0.0507152	-3.58997	1.29486	NS
SNED1	-1.4151	4.46622	-4.34158	0.00381846	0.0130192	-2.52264	1.88542	NS
ATL3	-1.41435	4.75539	-5.02844	0.0017611	0.00737933	-1.71474	2.13198	NS
STAMBPL1	-1.41369	6.20219	-10.5112	2.18497e-05	0.000466743	3.01853	3.33092	NS
SSNA1	-1.41213	5.13078	-3.298	0.0141503	0.0338655	-4.05099	1.47024	NS
NR2F1	-1.41155	7.03685	-7.93306	0.000125574	0.00131894	1.02657	2.87977	NS
SLC66A1	-1.41121	5.50523	-3.1687	0.0168315	0.0386441	-4.29501	1.41292	NS
RPS6KB1	-1.40991	4.17773	-3.97936	0.00590548	0.0178236	-2.94717	1.74901	NS
KCND2	-1.40955	3.15757	-6.57637	0.00038578	0.00266025	0.232967	2.57508	NS
RRAGC	-1.40944	3.78815	-9.06419	5.52918e-05	0.000790079	2.26623	3.10233	NS
NR1H2	-1.40916	6.08248	-4.46312	0.00331326	0.0117728	-2.57578	1.92912	NS
RNF126	-1.40773	5.3588	-3.7776	0.00759401	0.0214155	-3.41008	1.66927	NS
GNAI1	-1.40638	6.59212	-8.51372	8.14674e-05	0.00101702	1.52727	2.99267	NS
FLOT2	-1.40619	6.27752	-3.21337	0.0158481	0.0368952	-4.29546	1.43303	NS
CYP26B1	-1.40569	7.05181	-3.88617	0.00662777	0.0194376	-3.38754	1.71136	NS
NELFE	-1.40523	5.72906	-11.2059	1.45632e-05	0.000376618	3.50204	3.4241	NS
NAT14	-1.40427	5.10482	-3.28606	0.0143774	0.0342663	-4.06484	1.46513	NS
ACVRL1	-1.40414	5.89249	-7.711	0.000149215	0.00147998	0.891971	2.82975	NS
H2BC8	-1.40297	2.44817	-8.23131	0.000100226	0.00114392	1.81542	2.9416	NS
SMAD7	-1.40271	4.12914	-5.38993	0.00120314	0.00571772	-1.1953	2.24278	NS
CTDNEP1	-1.39895	5.58837	-4.56387	0.00295042	0.0108525	-2.40195	1.96447	NS
RAPH1	-1.39888	3.87398	-7.05529	0.000254569	0.00205968	0.571148	2.6862	NS
SEC24C	-1.39679	6.58119	-2.73046	0.0308068	0.0612841	-5.01983	1.21265	NS
HIVEP2	-1.3962	6.3386	-7.08453	0.000248369	0.00202506	0.29164	2.69356	NS
LYPLA2	-1.39526	6.109	-3.18669	0.0164277	0.0378821	-4.32234	1.42157	NS
ZRANB1	-1.39375	5.6562	-10.9417	1.69461e-05	0.000402109	3.33906	3.39566	NS
ZBTB21	-1.39098	4.60536	-11.7421	1.08124e-05	0.000324015	3.94781	3.48944	NS
GALNTL6	-1.39047	0.104914	-2.96863	0.0221146	0.0477076	-3.5829	1.32141	NS
FOXF1	-1.38982	8.52625	-11.3802	1.32005e-05	0.000362899	3.54922	3.44021	NS
ACSS2	-1.38982	4.29757	-5.22657	0.00142612	0.00638625	-1.4081	2.19475	NS
SAMD9	-1.38972	4.04682	-6.63413	0.00036647	0.00257465	0.137036	2.58928	NS
PRPSAP1	-1.38926	4.47681	-2.87035	0.0253357	0.0529316	-4.56603	1.27628	NS
RAB14	-1.38892	5.9478	-3.49613	0.010897	0.0279463	-3.86732	1.55368	NS
NPFFR2	-1.38874	-0.54912	-1.94226	0.0953768	0.150428	-4.93992	0.82267	NS
KAT2A	-1.3886	5.99893	-9.73817	3.53398e-05	0.000613883	2.4947	3.21191	NS
LASP1NB	-1.38757	1.15159	-3.20137	0.0161061	0.0373173	-3.43428	1.42809	NS
KCTD11	-1.38728	2.02625	-2.82267	0.027075	0.055637	-4.14659	1.25464	NS
CAMK4	-1.38682	5.41484	-5.23514	0.00141334	0.00635147	-1.57109	2.19713	NS
ADGRL3	-1.38649	5.56999	-4.1171	0.00499149	0.0157295	-2.97961	1.80329	NS
EMC3	-1.38507	6.0428	-5.44212	0.00114036	0.00550421	-1.39129	2.25931	NS
AKAP12	-1.38416	6.10576	-3.43951	0.0117347	0.0295495	-3.9604	1.52945	NS
THAP1	-1.38356	2.58663	-4.13019	0.00491315	0.0155562	-2.44014	1.8081	NS
BCL2L2-PABPN1	-1.38222	4.9178	-2.84961	0.0260774	0.0540259	-4.67048	1.2674	NS
ZBTB7B	-1.38148	6.38617	-4.04647	0.00543903	0.0167453	-3.14433	1.77611	NS
BEX2	-1.38132	1.89532	-6.81152	0.000313662	0.0023278	0.666155	2.63305	NS
TMEM70	-1.37861	3.49687	-3.8772	0.00670224	0.0195788	-2.9614	1.70821	NS
REV3L	-1.37831	1.11937	-2.2829	0.0583034	0.101669	-4.75371	0.992811	NS
AHNAK	-1.37774	6.71836	-7.10787	0.000243543	0.0020038	0.293696	2.69815	NS
ENSG00000258691	-1.37772	4.3825	-8.89605	6.21038e-05	0.000842665	2.05189	3.07434	NS
PLEKHH2	-1.37716	5.37538	-5.53795	0.00103443	0.00513612	-1.21632	2.28936	NS
SERPINE2	-1.37582	7.80052	-10.3768	2.36998e-05	0.0004834	2.88647	3.31569	NS
CRTC2	-1.37566	6.28788	-4.23211	0.00434723	0.0142718	-2.89037	1.84552	NS
CUEDC1	-1.37505	5.28705	-11.023	1.61678e-05	0.000395647	3.4267	3.40269	NS
MFSD5	-1.37502	5.14127	-5.45615	0.00112411	0.00545151	-1.2778	2.26348	NS
PPP2R5A	-1.37408	4.19961	-5.79134	0.000803783	0.00431986	-0.757588	2.36453	NS
GFPT1	-1.37381	7.18674	-5.56033	0.00101131	0.00506182	-1.31225	2.29569	NS
SET	-1.37375	7.31784	-2.75415	0.0297988	0.0597583	-5.00995	1.2236	NS
ADM2	-1.37271	3.49955	-6.20017	0.000543722	0.00332009	-0.207527	2.47885	NS
AP5Z1	-1.37239	6.94959	-5.13123	0.00157747	0.00685287	-1.80117	2.16413	NS
DUS3L	-1.37208	4.57963	-4.39141	0.00360167	0.0124581	-2.47711	1.90455	NS
C5AR1	-1.37173	1.7336	-4.94776	0.00192201	0.00789364	-1.26479	2.10272	NS
FAM222B	-1.3717	5.44894	-3.26251	0.0148371	0.0351039	-4.14798	1.45464	NS
NTHL1	-1.37073	3.29396	-5.49351	0.00108212	0.00530835	-0.926114	2.27504	NS
SLC18B1	-1.36986	4.71673	-4.48926	0.00321456	0.0115192	-2.37545	1.93858	NS
RASSF3	-1.36939	5.64911	-12.4296	7.51359e-06	0.000264671	4.23915	3.57729	NS
CSNK1G2	-1.36923	6.90146	-3.45347	0.0115219	0.029147	-3.98486	1.53541	NS
CCDC22	-1.36896	3.71769	-2.90687	0.0240842	0.0508309	-4.37498	1.29387	NS
PLSCR1	-1.36756	5.7492	-8.60102	7.65026e-05	0.000976238	1.65106	3.01044	NS
LZTS3	-1.36721	4.77938	-3.97805	0.00591503	0.0178439	-3.05344	1.74851	NS
RYBP	-1.36675	4.49145	-2.52375	0.0412792	0.0770241	-5.08044	1.11337	NS
PCNX1	-1.36551	8.39849	-8.0513	0.000114741	0.0012455	1.12833	2.90466	NS
HSPA5	-1.3651	9.7881	-3.57714	0.00980927	0.0258487	-3.77327	1.58756	NS
ZNF26	-1.36503	4.07812	-3.53815	0.0103173	0.0268186	-3.53693	1.57156	NS
ALDH3B1	-1.3646	2.57158	-3.78398	0.0075332	0.0212978	-2.90751	1.67167	NS
CDC42SE1	-1.36413	6.99165	-4.47218	0.00327868	0.0116715	-2.61319	1.93287	NS
E2F3	-1.36396	5.38495	-3.85446	0.00689528	0.0199972	-3.31061	1.69903	NS
NDRG1	-1.36239	7.28299	-4.68312	0.00257685	0.00979314	-2.35348	2.00908	NS
FAM162B	-1.36225	2.90129	-4.58251	0.00288826	0.0106798	-1.92703	1.97144	NS
CIAO2A	-1.3615	4.06889	-9.88157	3.22432e-05	0.000582496	2.81809	3.23471	NS
IGF2R	-1.36101	9.95911	-9.85075	3.28816e-05	0.000590655	2.56857	3.22867	NS
STAT6	-1.36081	7.50065	-4.67456	0.00260182	0.00986586	-2.36624	2.00587	NS
SIPA1L1	-1.36061	7.12346	-13.4162	4.59823e-06	0.000200232	4.71335	3.69847	NS
H2BC18	-1.35996	3.5496	-9.77362	3.45439e-05	0.000604207	2.81267	3.21881	NS
MCF2	-1.35972	-0.389283	-3.96745	0.00599274	0.0180267	-2.15101	1.74408	NS
NECTIN2	-1.35869	6.28888	-5.01257	0.00179151	0.00747458	-1.91137	2.12641	NS
ADCY8	-1.35701	-0.396357	-3.25386	0.0150098	0.0354198	-3.10293	1.45075	NS
NINJ1	-1.35677	7.2244	-3.7642	0.00772361	0.0216873	-3.55949	1.66379	NS
EFCC1	-1.35653	7.61661	-4.11462	0.00500653	0.0157651	-3.08844	1.8023	NS
SLC19A2	-1.35621	4.46811	-3.9891	0.00583512	0.0176576	-2.98725	1.75307	NS
KITLG	-1.35578	6.29474	-4.13182	0.00490347	0.0155373	-3.0237	1.80863	NS
KLF15	-1.35528	1.37983	-2.48514	0.0436164	0.0804512	-4.5135	1.09447	NS
CANX	-1.35445	9.55051	-5.09565	0.00163849	0.00702624	-1.81347	2.15328	NS
RFK	-1.35412	3.65382	-3.81848	0.00721322	0.0206797	-3.07904	1.68445	NS
BLVRB	-1.35407	3.64794	-6.3537	0.000471794	0.00304093	-0.0773168	2.51699	NS
SH3BP4	-1.352	7.0478	-6.8199	0.000311387	0.00231771	0.00735694	2.63494	NS
CDH17	-1.35142	-0.0491811	-3.11285	0.0181545	0.0410188	-3.35319	1.38702	NS
COASY	-1.35136	5.85198	-4.05092	0.00540952	0.0166851	-3.09729	1.77767	NS
SURF6	-1.34976	5.3361	-2.79923	0.0279757	0.0570521	-4.8087	1.24373	NS
SH3KBP1	-1.34844	6.92327	-8.03465	0.0001162	0.00125702	1.11559	2.90066	NS
EID2	-1.34694	3.41699	-3.16959	0.0168114	0.0386258	-3.93655	1.41312	NS
FCGBP	-1.34637	3.06915	-6.04513	0.00062917	0.00364308	-0.289283	2.43853	NS
PARD6B	-1.3457	1.34594	-3.24793	0.0151295	0.0356224	-3.40737	1.44828	NS
GAREM1	-1.34365	5.32964	-8.49229	8.27418e-05	0.00102283	1.60605	2.9902	NS
KBTBD11-OT1	-1.34119	0.377414	-2.84995	0.0260648	0.0540088	-3.79752	1.26754	NS
C6orf132	-1.341	0.869751	-5.52086	0.00105248	0.0052072	-0.48794	2.2834	NS
TRAF1	-1.34034	3.82031	-6.22955	0.00052905	0.00327317	-0.234236	2.48503	NS
TMEM132B	-1.33906	2.62189	-2.81858	0.0272297	0.0558461	-4.27965	1.25301	NS
SETD1A	-1.33884	6.39429	-4.45903	0.00332899	0.0118188	-2.6041	1.92743	NS
PALB2	-1.33856	3.75726	-3.96443	0.00601514	0.0180726	-2.89536	1.74298	NS
CACNA2D3	-1.33795	4.30473	-6.26929	0.000509913	0.0031901	-0.272301	2.4962	NS
ESF1	-1.33789	4.4623	-3.80111	0.00737239	0.0209744	-3.24197	1.67831	NS
ERBB4	-1.33731	1.55229	-4.16337	0.00472045	0.0151356	-2.2035	1.82	NS
CFAP43	-1.33593	0.668705	-3.12305	0.017905	0.0405654	-3.45998	1.39184	NS
EGFL7	-1.3357	2.77241	-5.23349	0.00141579	0.006358	-1.12303	2.19668	NS
FGFBP3	-1.33568	1.24502	-3.37316	0.0128066	0.0314777	-3.21038	1.502	NS
DYNC1I1	-1.33482	1.48921	-4.33744	0.00383707	0.0130686	-1.97023	1.88377	NS
KBTBD11	-1.33355	4.38694	-5.31128	0.0013052	0.00600859	-1.32927	2.22123	NS
DLX2	-1.33298	0.0323443	-3.33959	0.0133889	0.0324671	-3.04945	1.48856	NS
ATP9A	-1.33295	7.66837	-3.1317	0.017696	0.0402207	-4.45947	1.39555	NS
DCAF17	-1.33289	3.57652	-2.26612	0.0597307	0.103686	-5.2904	0.984279	NS
C6orf141	-1.33275	1.56848	-3.15536	0.0171379	0.0392335	-3.57907	1.40634	NS
NACC2	-1.33223	5.57518	-12.6702	6.64374e-06	0.000243363	4.37913	3.61375	NS
UBE2D2	-1.33196	5.65445	-3.38513	0.0126056	0.0311104	-3.99837	1.50709	NS
PELI1	-1.33098	4.32946	-3.83662	0.00705089	0.0203389	-3.17141	1.69167	NS
TENT4A	-1.32878	5.72933	-4.04628	0.00544026	0.0167453	-3.09252	1.77611	NS
MOCS3	-1.32778	2.72903	-2.61045	0.0364934	0.0698812	-4.6072	1.15564	NS
MICALL1	-1.32551	6.31648	-6.19552	0.000546087	0.00332971	-0.590543	2.47759	NS
CYBRD1	-1.32478	4.70851	-2.85545	0.0258662	0.0537027	-4.63108	1.27	NS
LRMDA	-1.32469	1.95182	-4.40515	0.00354433	0.012346	-1.97113	1.90847	NS
FUCA2	-1.3245	4.62821	-10.7143	1.93582e-05	0.000441884	3.30405	3.35469	NS
FLYWCH1	-1.32444	6.13628	-9.67081	3.69106e-05	0.000626538	2.43506	3.20305	NS
UBE2Z	-1.32402	7.60891	-3.80531	0.00733357	0.0209204	-3.50685	1.67943	NS
TRAF3IP2	-1.32398	1.04841	-2.45138	0.0457733	0.0836109	-4.49746	1.07774	NS
PTGIR	-1.32365	4.35165	-5.50269	0.00107207	0.00527935	-1.10413	2.27742	NS
TMEM208	-1.32304	5.01625	-3.68009	0.00859451	0.0234288	-3.50006	1.63025	NS
EDEM3	-1.32279	6.14981	-8.84698	6.42684e-05	0.000863696	1.81453	3.06364	NS
ZNF555	-1.32057	0.0727809	-2.08195	0.0779346	0.128262	-4.84822	0.891904	NS
FKBPL	-1.32048	2.28178	-4.14905	0.00480258	0.0153212	-2.36286	1.81471	NS
MED24	-1.31961	6.6	-5.07635	0.0016727	0.0071342	-1.85356	2.14665	NS
CDK16	-1.31763	7.25411	-4.03873	0.00549068	0.0168614	-3.18736	1.77311	NS
ACTR3	-1.3165	6.73656	-3.06839	0.0192876	0.0429969	-4.53338	1.36656	NS
ZNRF3	-1.31625	5.48876	-4.30913	0.00396735	0.0133683	-2.72084	1.87392	NS
KCTD13	-1.31603	4.05696	-7.57226	0.000166542	0.00158065	1.00814	2.80117	NS
SELENOS	-1.31491	6.0791	-8.94954	5.98378e-05	0.000831548	1.89897	3.08011	NS
TMEM53	-1.31456	3.17453	-6.32677	0.000483596	0.00308632	-0.0226833	2.51056	NS
CASKIN2	-1.31451	4.52619	-10.8222	1.81674e-05	0.000419962	3.38627	3.37679	NS
MSN	-1.31363	8.92733	-4.08049	0.00521818	0.0162335	-3.112	1.78959	NS
SLFN5	-1.31316	6.47105	-7.64858	0.000156743	0.0015224	0.797758	2.81747	NS
BMAL1	-1.31221	5.1418	-10.9594	1.67728e-05	0.00040172	3.39864	3.39608	NS
HS6ST2	-1.31193	1.87305	-3.10132	0.0184414	0.0415333	-3.72006	1.3816	NS
TMX4	-1.3106	7.08193	-8.7113	7.07161e-05	0.000921204	1.66736	3.03564	NS
ZNF280B	-1.30985	1.06459	-2.087	0.0773674	0.127453	-5.0278	0.894648	NS
ABCC2	-1.30935	-0.136471	-3.34369	0.0133162	0.0323565	-3.01897	1.49004	NS
CABCOCO1	-1.30862	0.120411	-3.32312	0.0136849	0.0330391	-3.08989	1.48097	NS
DNAJC3	-1.30844	5.84245	-4.33839	0.00383282	0.0130576	-2.71971	1.88414	NS
TLCD1	-1.30831	1.84241	-4.55035	0.00299644	0.0109676	-1.76508	1.95989	NS
MCF2L2	-1.30821	2.31725	-4.08593	0.00518379	0.0161424	-2.44808	1.79203	NS
STX10	-1.30803	5.44535	-3.99725	0.00577698	0.0175442	-3.12739	1.75587	NS
FOXC2	-1.30672	1.81568	-4.53841	0.00303774	0.0110739	-1.7753	1.9557	NS
ARHGEF28	-1.30655	4.07063	-6.81756	0.00031202	0.00231943	0.308063	2.63462	NS
THAP7	-1.3061	4.42505	-3.10404	0.0183735	0.0413877	-4.22102	1.38313	NS
KCNE5	-1.30525	1.39791	-5.43349	0.00115048	0.00552983	-0.660816	2.25729	NS
OSBPL10	-1.30319	4.01052	-7.19232	0.000226949	0.00192627	0.672278	2.71528	NS
H3C10	-1.30237	1.70692	-3.84403	0.00698582	0.0202018	-2.65517	1.69461	NS
OPLAH	-1.30088	1.21087	-3.23571	0.0153796	0.0360598	-3.39847	1.44298	NS
PIP5K1B	-1.30073	1.76855	-2.92151	0.0236009	0.0501104	-3.95853	1.30007	NS
WDR86	-1.29916	2.49338	-2.70044	0.0321355	0.063231	-4.42771	1.19907	NS
RGS9	-1.29236	2.65481	-4.25081	0.00425143	0.0140669	-2.30204	1.8518	NS
SF3B3	-1.29139	6.85638	-2.49763	0.0428457	0.0793768	-5.3792	1.10031	NS
NCOA4	-1.29067	6.99224	-4.49155	0.00320609	0.0115031	-2.58999	1.93918	NS
KLHL15	-1.29022	2.79666	-3.30474	0.0140237	0.0336387	-3.61677	1.47316	NS
ZNF703	-1.28958	7.26298	-8.91668	6.12186e-05	0.000840223	1.82534	3.07561	NS
GPC1	-1.28897	7.90362	-7.17769	0.000229729	0.00193548	0.341442	2.71321	NS
ARAP3	-1.28878	5.97165	-4.21527	0.00443555	0.0144866	-2.89217	1.83903	NS
TRPV2	-1.28794	4.51944	-7.09955	0.000245251	0.00200937	0.503376	2.69694	NS
NHS	-1.28721	3.46272	-6.44669	0.000433481	0.00286106	0.0466769	2.54347	NS
C6orf226	-1.28643	2.0513	-2.3871	0.05019	0.0902145	-4.79358	1.04472	NS
TMC7	-1.28642	1.27101	-4.67369	0.00260438	0.00987259	-1.51826	2.00557	NS
IL15	-1.28572	0.901375	-4.37585	0.00366784	0.0126317	-1.82527	1.89854	NS
NFKBIB	-1.28548	5.65814	-8.18675	0.000103614	0.00116906	1.31734	2.93216	NS
RPL8	-1.28508	9.15852	-3.878	0.00669556	0.0195638	-3.37857	1.70855	NS
CRYBG1	-1.28455	-0.278029	-3.88587	0.00663023	0.0194403	-2.272	1.7113	NS
YAP1	-1.2845	7.47142	-12.5792	6.95834e-06	0.000249986	4.2502	3.60208	NS
ANPEP	-1.28438	5.45884	-3.02599	0.0204388	0.0448654	-4.4955	1.34809	NS
METRNL	-1.28416	4.89959	-8.77391	6.76535e-05	0.000899628	1.88091	3.04594	NS
DENND4B	-1.28369	5.42286	-3.90001	0.00651462	0.0191814	-3.25697	1.71712	NS
ZZZ3	-1.28349	5.23118	-3.32334	0.013681	0.033036	-4.03613	1.48101	NS
HLA-B	-1.28237	9.61789	-10.4693	2.24082e-05	0.000473886	2.98545	3.32433	NS
C18orf25	-1.28129	4.3228	-3.71572	0.00821312	0.0226676	-3.33828	1.64459	NS
IQCE	-1.28122	5.14671	-3.27454	0.0146003	0.0346668	-4.0938	1.46009	NS
FBXW5	-1.28093	6.55178	-4.07846	0.00523107	0.0162616	-3.11152	1.78884	NS
SYDE1	-1.27977	6.4714	-5.6109	0.000961182	0.00488936	-1.2316	2.31075	NS
THSD1	-1.27925	3.54748	-6.09317	0.000601172	0.0035459	-0.329417	2.45027	NS
EMID1	-1.27923	5.38208	-3.45385	0.0115162	0.0291422	-3.8715	1.53548	NS
TM9SF4	-1.27889	7.08101	-3.6411	0.0090341	0.0242971	-3.72835	1.61444	NS
AOC2	-1.27688	2.47276	-3.28373	0.0144222	0.0343406	-3.57976	1.46419	NS
STXBP5	-1.27685	6.9331	-10.2175	2.61289e-05	0.000517909	2.78468	3.28575	NS
PELI3	-1.27627	1.52927	-4.75776	0.00236997	0.00921888	-1.46014	2.03532	NS
JADE2	-1.27363	5.21942	-12.1374	8.75036e-06	0.000285936	4.10699	3.54373	NS
CLIC1	-1.27344	7.8625	-7.40926	0.00018989	0.00172057	0.554491	2.76433	NS
RAB7A	-1.27329	8.16438	-5.10809	0.00161686	0.00696654	-1.83549	2.15698	NS
HSCB	-1.27327	3.88168	-3.63777	0.00907276	0.0243594	-3.36712	1.61333	NS
SERPINB1	-1.27314	4.18355	-5.65006	0.000924279	0.0047509	-0.914723	2.32322	NS
OAF	-1.27255	6.47919	-7.29465	0.000208533	0.00183659	0.476471	2.73599	NS
EFCAB12	-1.27236	0.226947	-3.83849	0.0070344	0.0203052	-2.40929	1.69239	NS
TGOLN2	-1.27192	8.30123	-3.39321	0.0124719	0.0308709	-4.07664	1.51045	NS
XPR1	-1.27181	6.6332	-11.2992	1.38145e-05	0.000372205	3.50515	3.42922	NS
GBA1	-1.26948	7.08121	-10.9772	1.66014e-05	0.000399129	3.28724	3.39889	NS
KLF16	-1.26873	4.31194	-3.02968	0.020336	0.0446939	-4.31057	1.34975	NS
LYPD1	-1.2686	2.18414	-5.63805	0.000935421	0.00478952	-0.566323	2.31971	NS
PIK3CB	-1.2686	4.40268	-10.6985	1.95404e-05	0.000443019	3.32041	3.35358	NS
EVA1A	-1.26836	2.86326	-3.04555	0.0198988	0.043993	-4.00461	1.35662	NS
ARRB1	-1.26807	2.8691	-6.19271	0.00054752	0.00333523	-0.104514	2.47687	NS
ZNF398	-1.26776	4.3541	-3.67584	0.00864121	0.0235257	-3.3992	1.62846	NS
AURKAIP1	-1.26751	5.90195	-3.9768	0.00592409	0.0178627	-3.20421	1.74805	NS
MBD6	-1.26693	6.93949	-2.8786	0.025047	0.0524846	-4.82004	1.27997	NS
VEGFB	-1.26665	6.80694	-14.2245	3.15179e-06	0.000170347	5.13532	3.76867	NS
MECP2	-1.26637	5.94367	-2.99687	0.0212721	0.0462767	-4.58925	1.33464	NS
SPG11	-1.26578	5.8875	-7.19029	0.000227332	0.00192627	0.418248	2.71528	NS
PPP1CA	-1.2637	6.51726	-2.83889	0.0264695	0.0546502	-4.86041	1.26241	NS
RNF181	-1.26365	5.39329	-3.35397	0.0131359	0.0320348	-4.01494	1.49438	NS
NLGN2	-1.26277	7.46415	-3.19878	0.0161623	0.037404	-4.36271	1.42708	NS
CPNE7	-1.26204	4.2256	-4.61223	0.00279209	0.0104002	-2.1473	1.98296	NS
GNG11	-1.26161	7.9056	-10.3174	2.4574e-05	0.000494846	2.84542	3.30553	NS
MSS51	-1.26093	2.22918	-2.57524	0.0383627	0.0726467	-4.55551	1.13878	NS
QRFP	-1.26023	0.543639	-2.89371	0.0245275	0.0516421	-3.76969	1.287	NS
TBC1D19	-1.26019	4.30809	-6.82523	0.000309952	0.00231248	0.276516	2.63592	NS
ZCCHC17	-1.25891	5.19513	-3.19231	0.0163038	0.0376512	-4.2204	1.42422	NS
VEPH1	-1.25795	2.32605	-5.86061	0.000751239	0.00412871	-0.352837	2.38419	NS
TOR1A	-1.25692	6.26112	-3.41824	0.0120674	0.0301471	-4.00559	1.52076	NS
ZNF438	-1.25678	4.51467	-7.65959	0.000155385	0.00151503	1.01105	2.81958	NS
ERRFI1	-1.25647	5.14862	-5.92365	0.000706766	0.00395127	-0.771001	2.40326	NS
TAF7L	-1.25633	3.13368	-5.98924	0.000663611	0.00378189	-0.366014	2.42229	NS
F2RL3	-1.25631	2.36239	-6.29019	0.000500159	0.00315148	0.0840029	2.50149	NS
CORO1B	-1.25511	6.42139	-3.6922	0.00846276	0.0231745	-3.63077	1.63499	NS
MKNK2	-1.25436	7.14329	-3.90208	0.00649787	0.0191564	-3.37137	1.71769	NS
SRFBP1	-1.25416	4.18108	-8.86803	6.33297e-05	0.000853803	2.05546	3.06864	NS
RGS4	-1.25407	6.64683	-4.80856	0.00223973	0.00883553	-2.18174	2.05377	NS
SCAP	-1.25319	6.58035	-3.60049	0.00951817	0.0252818	-3.76709	1.59719	NS
ABR	-1.2517	6.9757	-4.1189	0.00498065	0.0157117	-3.07535	1.80378	NS
GABRB1	-1.25153	1.71696	-4.03357	0.0055254	0.0169433	-2.40481	1.771	NS
B4GALT1	-1.25133	5.94089	-3.33252	0.013515	0.0327126	-4.10394	1.48528	NS
ESYT1	-1.25047	7.40029	-9.40096	4.40551e-05	0.000695531	2.19207	3.15768	NS
REXO4	-1.25008	4.33423	-3.22261	0.0156523	0.0365202	-4.03649	1.43747	NS
SIAH2	-1.24972	4.34562	-3.19486	0.0162479	0.0375563	-4.07853	1.42532	NS
SCARB1	-1.24915	4.62459	-5.01394	0.00178886	0.007466	-1.71976	2.12691	NS
PHLPP1	-1.24887	3.69793	-6.06345	0.000618327	0.00360672	-0.388187	2.44289	NS
TIPARP	-1.24805	7.06191	-9.95029	3.08697e-05	0.00057493	2.59474	3.24038	NS
YIPF6	-1.24674	5.50636	-3.90079	0.00650827	0.0191671	-3.26787	1.71744	NS
CREG1	-1.24642	5.16535	-5.30596	0.00131245	0.00602884	-1.46272	2.21977	NS
ACTR3C	-1.2464	-0.167289	-3.71102	0.00826232	0.0227594	-2.5191	1.64284	NS
TRMT1	-1.24627	5.62868	-4.00166	0.00574579	0.0174666	-3.14508	1.75779	NS
UTP3	-1.24586	5.43216	-3.50642	0.0107518	0.0277089	-3.80473	1.55738	NS
USP54	-1.24548	2.74737	-3.49701	0.0108845	0.0279257	-3.33776	1.554	NS
FERMT3	-1.24504	2.55698	-4.15036	0.00479496	0.0153085	-2.41449	1.81507	NS
ENSG00000285816	-1.24474	3.54925	-6.26996	0.000509596	0.0031901	-0.147645	2.4962	NS
SERTAD2	-1.24431	5.10334	-2.76308	0.0294281	0.0592214	-4.83421	1.22752	NS
MICALL2	-1.24413	6.54793	-5.14922	0.00154759	0.00675555	-1.76662	2.17034	NS
ECH1	-1.24404	4.66164	-7.74651	0.000145115	0.00145222	1.0636	2.83797	NS
CTNND1	-1.24372	0.55844	-3.12302	0.0179057	0.0405654	-3.44626	1.39184	NS
IDE	-1.24356	5.00481	-2.9858	0.0215983	0.0468253	-4.49262	1.32952	NS
DNAJC13	-1.24339	6.77233	-6.2002	0.00054371	0.00332009	-0.609937	2.47885	NS
FBRS	-1.24333	7.67261	-3.88847	0.00660883	0.0194039	-3.39431	1.71211	NS
BCORL1	-1.24244	5.01131	-3.32831	0.0135908	0.0328623	-3.99869	1.4833	NS
AMFR	-1.24174	6.53675	-6.60499	0.000376073	0.00262194	-0.188249	2.58138	NS
SCO2	-1.23963	1.46929	-4.79784	0.00226654	0.00891026	-1.40237	2.05011	NS
FHOD1	-1.23933	5.45669	-2.78704	0.028457	0.057745	-4.84769	1.23849	NS
GNA11	-1.23818	6.30709	-13.8968	3.66422e-06	0.000177638	4.98683	3.75046	NS
PDCD6-AHRR	-1.23746	2.82854	-7.56415	0.000167624	0.00158664	1.19711	2.79952	NS
COL4A5	-1.23741	9.57831	-10.0673	2.86824e-05	0.00054544	2.70883	3.26325	NS
ARIH2	-1.2361	6.33427	-3.28828	0.0143349	0.0341714	-4.19648	1.46634	NS
H4C16	-1.23573	2.47522	-5.8282	0.000775327	0.00421319	-0.414261	2.37539	NS
B4GALT6	-1.23509	1.76368	-2.23506	0.062467	0.107506	-4.95694	0.968565	NS
UNC50	-1.235	5.51275	-2.86038	0.0256896	0.0534679	-4.74681	1.27191	NS
ARRDC2	-1.23356	4.9975	-5.0601	0.0017021	0.00721339	-1.72402	2.14186	NS
DDX10	-1.2334	4.87508	-8.45339	8.51127e-05	0.00104117	1.62697	2.98248	NS
HLA-E	-1.23277	7.34529	-3.6895	0.00849191	0.0232222	-3.66629	1.6341	NS
PRSS2	-1.23162	2.70115	-2.16371	0.0692456	0.116742	-5.2655	0.932774	NS
FAM168B	-1.22988	7.19157	-2.48452	0.0436555	0.0804998	-5.4091	1.09421	NS
MAP4K4	-1.22965	10.0217	-3.94824	0.00613659	0.0183459	-3.2535	1.73646	NS
CCDC117	-1.22853	4.53503	-2.38807	0.0501201	0.0901207	-5.29568	1.04518	NS
POMT1	-1.22638	5.20208	-2.49332	0.0431104	0.0797444	-5.24811	1.0983	NS
ZSWIM8	-1.22611	6.90718	-2.90767	0.0240573	0.0507895	-4.77714	1.29423	NS
COL21A1	-1.22549	1.82131	-5.97188	0.000674737	0.00383002	-0.153788	2.4168	NS
ENSG00000282278	-1.22454	4.12856	-4.84363	0.0021545	0.00858678	-1.84226	2.06617	NS
MTA2	-1.22397	7.24784	-13.5994	4.21319e-06	0.000193638	4.80654	3.71301	NS
ZBTB10	-1.22375	2.83746	-2.22291	0.063572	0.109037	-5.20355	0.962425	NS
AFF4	-1.22336	7.49042	-2.60656	0.0366953	0.0701403	-5.23214	1.15403	NS
SLC35B1	-1.2233	5.99685	-3.60259	0.00949244	0.0252431	-3.72753	1.59786	NS
SLC8A3	-1.22314	1.12704	-4.70932	0.00250201	0.00959674	-1.45316	2.01788	NS
JUND	-1.22304	8.13971	-11.2163	1.44774e-05	0.000375507	3.43825	3.42538	NS
TMBIM6	-1.22256	8.52593	-3.36069	0.0130197	0.0318589	-4.11844	1.49677	NS
TXNDC12	-1.22125	3.64935	-3.28001	0.0144939	0.0344855	-3.82987	1.46236	NS
RASD1	-1.22085	6.65613	-6.42547	0.000441905	0.00290002	-0.374324	2.5376	NS
MED22	-1.22014	5.50149	-2.59815	0.0371353	0.0707356	-5.13273	1.15036	NS
RLF	-1.21973	4.15492	-3.38571	0.012596	0.0311029	-3.77373	1.5072	NS
SPINT1	-1.21928	-0.51312	-1.65915	0.14327	0.208444	-5.32888	0.681012	NS
UBXN6	-1.21925	7.08633	-3.89329	0.00656932	0.019313	-3.3822	1.71415	NS
CORIN	-1.21893	2.99965	-7.2495	0.000216441	0.00188247	0.889178	2.72527	NS
OSTM1	-1.21768	5.62824	-11.3308	1.35714e-05	0.000369878	3.58301	3.43194	NS
RAB27A	-1.21735	5.44808	-6.76245	0.000327354	0.002386	0.051468	2.62233	NS
EFHC2	-1.21639	-0.878792	-1.87784	0.104671	0.161898	-4.97382	0.790759	NS
RPL12	-1.21576	8.4778	-4.70496	0.00251431	0.0096293	-2.31925	2.01641	NS
MRPS34	-1.21552	5.41584	-3.19822	0.0161744	0.0374208	-4.24356	1.42689	NS
SLC23A2	-1.21526	8.66773	-7.07357	0.000250673	0.00203597	0.257129	2.69123	NS
RPS6KA3	-1.21512	6.09525	-10.048	2.90305e-05	0.000550404	2.70302	3.25932	NS
HLA-A	-1.21482	10.0766	-4.6467	0.00268504	0.0100846	-2.34199	1.99634	NS
HMOX2	-1.21425	4.6633	-2.71506	0.0314812	0.0622729	-4.83638	1.2057	NS
IPO7	-1.21351	6.37163	-4.39256	0.00359683	0.0124481	-2.69162	1.9049	NS
STX4	-1.21349	6.44611	-4.05763	0.00536547	0.0165813	-3.13557	1.78038	NS
ZNF131	-1.21333	5.67385	-2.57833	0.0381947	0.0723936	-5.1818	1.1403	NS
AHCYL2	-1.21331	4.81022	-4.48248	0.00323987	0.0115851	-2.40675	1.9361	NS
UTP18	-1.21269	4.72683	-7.28903	0.0002095	0.00184238	0.645817	2.73462	NS
CHCHD1	-1.2123	3.74054	-2.48222	0.0437989	0.0807171	-5.01163	1.09303	NS
CYB561	-1.21228	4.02282	-8.85113	6.40822e-05	0.00086211	2.0642	3.06444	NS
ASXL2	-1.21158	5.53892	-3.74885	0.00787508	0.0219793	-3.48066	1.65799	NS
WRAP53	-1.21101	3.58671	-3.03867	0.020087	0.0442544	-4.16623	1.35404	NS
SLC7A2	-1.21069	4.75844	-5.46284	0.00111646	0.00543239	-1.2206	2.26501	NS
PHLDA1	-1.21058	9.15049	-6.60283	0.000376796	0.00262243	-0.186555	2.5813	NS
KCNC3	-1.21039	0.656663	-3.25698	0.0149472	0.0352983	-3.27139	1.45225	NS
CD2BP2	-1.21014	6.8427	-3.37213	0.012824	0.0315144	-4.10202	1.50149	NS
SLC16A3	-1.20989	6.9284	-13.076	5.4254e-06	0.000213737	4.53225	3.67012	NS
STK24	-1.20949	6.92557	-4.68951	0.00255837	0.00974493	-2.34014	2.01122	NS
PTPN13	-1.2089	5.77737	-9.71991	3.5758e-05	0.000615087	2.49311	3.21106	NS
NALF1	-1.20867	6.95142	-7.72469	0.000147619	0.00146875	0.843815	2.83305	NS
SENP5	-1.20861	5.60137	-2.81898	0.0272146	0.0558422	-4.81891	1.25304	NS
CHD3	-1.20823	7.13601	-3.55294	0.0101213	0.0264451	-3.85421	1.57765	NS
FRRS1	-1.20823	1.31602	-4.84946	0.00214068	0.00854785	-1.31662	2.06814	NS
MVD	-1.2079	5.77995	-3.56413	0.00997574	0.026162	-3.7629	1.58233	NS
ZNF316	-1.20757	6.77618	-4.16829	0.00469257	0.0150653	-3.00414	1.82202	NS
AP5B1	-1.20685	4.92262	-8.37814	8.99228e-05	0.00107993	1.559	2.96661	NS
GRTP1	-1.20666	1.53747	-2.85389	0.0259225	0.0537933	-4.01349	1.26927	NS
SMG5	-1.20663	7.45288	-3.37078	0.012847	0.0315361	-4.11643	1.50119	NS
STRBP	-1.20659	3.1757	-2.10296	0.0756015	0.125155	-5.45094	0.902553	NS
SHC3	-1.2065	6.48916	-7.68302	0.000152537	0.00150116	0.824102	2.82357	NS
LPIN3	-1.20625	2.53388	-4.47886	0.00325344	0.0116092	-1.99207	1.9352	NS
KCMF1	-1.20542	5.77293	-4.97078	0.00187448	0.00774916	-1.92644	2.11075	NS
RNF113A	-1.20537	3.76045	-2.98647	0.0215783	0.0467901	-4.27592	1.32985	NS
KCNF1	-1.20509	2.93699	-2.23651	0.0623361	0.107325	-5.2075	0.969299	NS
DKK1	-1.20488	2.21512	-4.87839	0.00207358	0.00835642	-1.44282	2.07798	NS
LRP10	-1.20464	8.27057	-2.25564	0.0606399	0.104991	-5.74373	0.978849	NS
SGTA	-1.20359	6.46852	-8.00026	0.000119281	0.00127293	1.10122	2.89519	NS
PSENEN	-1.20333	0.978975	-3.38775	0.0125622	0.0310281	-3.14675	1.50824	NS
COL8A1	-1.20119	9.66194	-12.0869	8.98669e-06	0.000291399	4.00225	3.53551	NS
PDCL3	-1.20092	3.52285	-3.19599	0.0162231	0.0375129	-3.92631	1.42582	NS
ZBTB2	-1.19886	5.056	-12.0217	9.30289e-06	0.000297565	4.05425	3.52642	NS
CYRIB	-1.19843	4.10526	-2.68135	0.0330119	0.0645292	-4.78811	1.19024	NS
CHST1	-1.1981	2.82783	-4.64891	0.00267833	0.0100671	-1.83749	1.9971	NS
BORCS7-ASMT	-1.19735	0.211139	-2.35211	0.0527765	0.0937941	-4.49202	1.02782	NS
ZNF136	-1.19734	2.59796	-2.31027	0.0560502	0.0985144	-5.02658	1.0065	NS
CHPF2	-1.19431	7.47016	-2.98089	0.0217447	0.04707	-4.68078	1.32726	NS
LDB2	-1.19372	5.16489	-4.76793	0.00234323	0.00914301	-2.10364	2.03891	NS
ADAMTSL2	-1.1937	0.624189	-3.07631	0.0190805	0.0426536	-3.52183	1.37004	NS
KDM5C	-1.19356	7.87569	-2.98752	0.0215472	0.0467474	-4.67056	1.33024	NS
SLC31A1	-1.19259	3.35951	-4.45411	0.00334806	0.0118665	-2.18681	1.92568	NS
TAS1R3	-1.19175	2.23168	-3.62946	0.0091701	0.0245637	-3.04971	1.60971	NS
TMEM9B	-1.19101	5.06903	-4.94751	0.00192254	0.00789364	-1.87148	2.10272	NS
ZNF263	-1.19077	2.80819	-3.32401	0.0136688	0.0330129	-3.59654	1.48132	NS
SLBP	-1.19017	4.94104	-3.74337	0.00792993	0.0221129	-3.40779	1.65535	NS
CPT1A	-1.18949	5.53398	-5.07188	0.00168073	0.00715399	-1.78171	2.14545	NS
GABRG3	-1.18869	-0.234359	-2.05283	0.0812867	0.132639	-4.84222	0.877329	NS
CTCF	-1.18845	5.64733	-2.91493	0.0238167	0.0504331	-4.68377	1.29728	NS
ENG	-1.18816	7.2693	-3.63473	0.00910827	0.0244372	-3.74259	1.61195	NS
NFIC	-1.18554	7.42798	-4.21648	0.00442912	0.014473	-2.95534	1.83944	NS
ADAM15	-1.18434	4.96	-2.50313	0.0425106	0.0789387	-5.20832	1.10271	NS
IGF2BP1	-1.18374	6.99341	-3.16752	0.0168583	0.0386986	-4.4015	1.4123	NS
ANKRD35	-1.18354	2.26404	-4.32031	0.00391534	0.0132437	-2.13967	1.87799	NS
NDOR1	-1.18331	5.39766	-2.22549	0.0633353	0.10869	-5.67018	0.963809	NS
EGFR	-1.18323	8.16385	-5.24767	0.00139487	0.00629101	-1.67222	2.20128	NS
TM9SF3	-1.18171	6.82937	-3.78503	0.00752318	0.0212857	-3.52342	1.67191	NS
ETV7	-1.18166	0.552156	-3.631	0.00915188	0.0245201	-2.73861	1.61048	NS
ZFYVE19	-1.18112	4.62772	-3.0665	0.0193373	0.0430604	-4.31672	1.36592	NS
EDF1	-1.18056	7.33644	-2.8534	0.0259403	0.0538125	-4.86695	1.26912	NS
KRT7	-1.18044	1.66095	-3.85702	0.0068732	0.0199537	-2.63109	1.69998	NS
IFIH1	-1.1796	3.32487	-3.7708	0.00765952	0.0215489	-3.08239	1.66658	NS
ENSG00000270299	-1.17889	-0.0724894	-1.58944	0.158199	0.225953	-5.50534	0.645981	NS
RALGAPB	-1.1788	6.42172	-2.80911	0.0275925	0.0564528	-4.90139	1.24831	NS
NAV3	-1.17811	3.71416	-6.10714	0.000593295	0.00351255	-0.349506	2.45438	NS
TMED9	-1.17742	7.22993	-2.46667	0.0447829	0.0821365	-5.43701	1.08546	NS
F2R	-1.17667	8.02697	-2.76264	0.029446	0.0592481	-4.99959	1.22733	NS
PFDN2	-1.17612	5.92586	-3.8009	0.00737431	0.0209751	-3.44858	1.6783	NS
CDK5	-1.17558	4.25778	-2.42391	0.0476096	0.0864052	-5.19652	1.06346	NS
CYTH3	-1.17525	5.27412	-2.68708	0.0327466	0.0641142	-4.97432	1.19305	NS
RPS2	-1.17513	9.06029	-3.20459	0.0160363	0.0371965	-4.32858	1.4295	NS
CREB3	-1.17484	6.20824	-4.60802	0.00280551	0.0104318	-2.40827	1.98164	NS
TENT4B	-1.17455	3.78268	-4.80847	0.00223997	0.00883553	-1.82588	2.05377	NS
TMEM119	-1.17417	6.82277	-4.83938	0.00216463	0.0086163	-2.15236	2.06468	NS
CDIPT	-1.17358	6.44718	-9.27731	4.78476e-05	0.000725774	2.12399	3.1392	NS
MMP24OS	-1.17303	0.170602	-2.66145	0.0339524	0.0660659	-4.03898	1.18002	NS
PRNP	-1.173	7.37539	-11.2378	1.43021e-05	0.000373799	3.44837	3.42736	NS
MID2	-1.17252	0.442444	-1.83287	0.111681	0.170714	-5.27557	0.76773	NS
ASB1	-1.17157	6.10148	-2.94971	0.022699	0.0486258	-4.67406	1.31313	NS
ELOVL1	-1.17155	5.89434	-3.903	0.00649043	0.0191502	-3.30663	1.71783	NS
ST3GAL1	-1.17138	8.23032	-10.2852	2.50625e-05	0.000502282	2.82688	3.29905	NS
TMEM158	-1.17027	10.1517	-8.08049	0.000112232	0.00122958	1.20253	2.91024	NS
MAFG	-1.17017	5.96608	-7.6612	0.000155187	0.00151428	0.836192	2.8198	NS
PTP4A2	-1.16869	3.24152	-6.20377	0.000541904	0.00331445	-0.164752	2.47959	NS
KLHL22	-1.16848	5.23319	-7.94462	0.000124464	0.00130946	1.15483	2.88291	NS
PCDH10	-1.16818	4.90927	-6.49847	0.000413677	0.00277968	-0.143572	2.556	NS
LPXN	-1.16815	6.02932	-7.90739	0.000128076	0.00134076	1.04681	2.87265	NS
HMGA1	-1.16797	8.14816	-8.49768	8.24191e-05	0.00102083	1.49272	2.99104	NS
DDOST	-1.16774	8.41127	-2.94312	0.0229067	0.0489321	-4.72653	1.31041	NS
RAB33A	-1.16762	1.2405	-2.80809	0.0276318	0.0564875	-4.02395	1.24805	NS
NDEL1	-1.16756	6.0313	-3.63403	0.00911637	0.0244404	-3.68813	1.61189	NS
ZDHHC20	-1.16753	4.52677	-6.26865	0.000510214	0.0031901	-0.31803	2.4962	NS
RNF157	-1.16732	2.12588	-5.25811	0.00137969	0.00625138	-0.981305	2.20402	NS
KLF10	-1.1673	6.36849	-6.07071	0.000614083	0.00359793	-0.728843	2.44395	NS
C3orf62	-1.16693	3.03533	-6.24472	0.00052165	0.00323848	-0.0843408	2.48966	NS
NEDD4	-1.16585	5.7311	-6.20523	0.000541164	0.00331445	-0.541145	2.47959	NS
RASL10B	-1.16523	2.02878	-4.30137	0.00400392	0.0134736	-2.12119	1.87052	NS
IGDCC4	-1.16503	7.53645	-3.23336	0.015428	0.0361436	-4.3146	1.44197	NS
TBC1D8	-1.16471	3.75427	-2.79637	0.0280877	0.0571977	-4.5541	1.24262	NS
AFAP1L2	-1.16278	3.97508	-4.01208	0.00567278	0.0172943	-2.88	1.7621	NS
C5orf24	-1.16203	5.34482	-2.67999	0.0330755	0.0646381	-4.99524	1.18951	NS
ZNF90	-1.16089	-0.0118882	-3.77764	0.00759368	0.0214155	-2.45503	1.66927	NS
CCDC32	-1.1607	1.80694	-2.94	0.0230055	0.0491058	-3.94188	1.30887	NS
FOXRED2	-1.1598	4.69132	-2.98751	0.0215476	0.0467474	-4.44403	1.33024	NS
IL20RB	-1.15978	2.34271	-4.31538	0.00393819	0.0132989	-2.16258	1.87619	NS
SLC9A1	-1.15976	7.1836	-6.50289	0.000412037	0.00277308	-0.312347	2.55704	NS
LRPPRC	-1.15707	6.33437	-3.84796	0.0069515	0.0201297	-3.41396	1.69616	NS
FERMT1	-1.15662	3.08012	-6.77825	0.000322871	0.00235877	0.4337	2.62731	NS
RBBP6	-1.15512	6.7328	-2.62179	0.0359116	0.069039	-5.19534	1.16091	NS
PPT2-EGFL8	-1.15503	2.04589	-1.69732	0.135669	0.199127	-5.77542	0.700871	NS
TDO2	-1.15502	0.416142	-1.52183	0.174056	0.244115	-5.67754	0.612406	NS
ID1	-1.15385	3.62254	-4.0997	0.00509785	0.0159535	-2.69849	1.79714	NS
SHKBP1	-1.15286	6.1421	-6.80829	0.000314541	0.00232885	0.0327783	2.63286	NS
TTLL4	-1.15276	5.13025	-3.49389	0.0109289	0.028011	-3.78581	1.55267	NS
PDGFRA	-1.15183	7.98806	-4.75062	0.00238892	0.00927266	-2.27267	2.0328	NS
LONP1	-1.15176	7.09407	-5.36203	0.00123829	0.00580513	-1.53977	2.23619	NS
MNT	-1.15165	5.41889	-2.81472	0.0273768	0.0560841	-4.8061	1.25116	NS
USP25	-1.15126	5.03754	-7.52288	0.000173251	0.00161812	0.808417	2.79099	NS
U2AF2	-1.15097	6.93741	-2.54541	0.0400249	0.0751195	-5.31432	1.12425	NS
EMP3	-1.15082	6.88547	-8.39707	8.86842e-05	0.00106959	1.41585	2.97078	NS
TSPEAR	-1.15002	1.04529	-4.8952	0.00203566	0.00825094	-1.2214	2.0835	NS
ACHE	-1.14958	2.40151	-4.32788	0.00388054	0.0131599	-2.15975	1.88075	NS
SBF2	-1.1489	4.55193	-4.33308	0.00385686	0.0131113	-2.55895	1.88236	NS
PUF60	-1.14887	6.82686	-2.80075	0.0279163	0.056977	-4.93332	1.2443	NS
TSR1	-1.14869	5.41883	-2.86724	0.0254455	0.0531172	-4.72897	1.27477	NS
KCNMA1	-1.14845	5.14609	-5.12222	0.00159268	0.0069	-1.67673	2.16115	NS
MAD2L1BP	-1.14829	4.96139	-3.20594	0.0160073	0.0371429	-4.17121	1.43012	NS
HSD17B2	-1.14715	1.56326	-4.91054	0.00200173	0.00814998	-1.28775	2.08884	NS
PIP4P2	-1.14691	4.78393	-5.50524	0.00106929	0.0052739	-1.17958	2.27787	NS
TTYH3	-1.14684	9.4056	-2.74225	0.0303008	0.0604487	-4.99415	1.21861	NS
MFSD3	-1.14545	4.22403	-5.25117	0.00138976	0.00627933	-1.37811	2.20209	NS
NARS1	-1.14504	7.02931	-4.36338	0.00372187	0.0127691	-2.75833	1.89384	NS
PAQR5	-1.14487	3.51802	-4.34885	0.00378596	0.0129265	-2.35611	1.88852	NS
ISYNA1	-1.14376	6.09739	-10.9483	1.68811e-05	0.000402031	3.30526	3.39574	NS
COL12A1	-1.14311	11.4376	-4.06211	0.00533623	0.0165154	-3.04495	1.78211	NS
FASTK	-1.14305	6.07914	-2.59514	0.0372944	0.0709899	-5.19586	1.1488	NS
DNAJC5	-1.14254	6.92288	-3.16888	0.0168274	0.0386417	-4.39825	1.41294	NS
MBD3	-1.14243	6.66037	-3.79489	0.00743029	0.0210728	-3.50406	1.67628	NS
RGS20	-1.14199	4.14904	-6.30719	0.000492384	0.00312428	-0.216454	2.50525	NS
ENSG00000266086	-1.14183	3.54013	-2.89459	0.0244976	0.0515984	-4.37008	1.28736	NS
NFAT5	-1.1418	7.21375	-5.43053	0.00115398	0.00553823	-1.46354	2.25663	NS
PTPRC	-1.13958	-0.362875	-2.72151	0.0311967	0.0617875	-3.86422	1.2091	NS
FGFR3	-1.1393	-0.101861	-2.95599	0.0225035	0.0483402	-3.5706	1.31569	NS
B9D1	-1.13868	4.29509	-2.12217	0.0735311	0.122497	-5.64569	0.911875	NS
LRRC56	-1.13786	3.58546	-3.91632	0.00638401	0.018929	-2.94119	1.72287	NS
SNAI1	-1.13735	3.8299	-4.96459	0.00188713	0.00778366	-1.64762	2.10882	NS
TMEM236	-1.13661	0.603414	-3.75151	0.00784858	0.0219199	-2.58777	1.65916	NS
ASAP1	-1.13571	7.11418	-5.68002	0.000897122	0.00465532	-1.18118	2.33205	NS
FARSA	-1.1356	6.11635	-3.068	0.0192979	0.0430028	-4.50345	1.3665	NS
PRKCZ	-1.13469	3.26951	-6.34697	0.000474714	0.00305043	-0.0248626	2.51564	NS
WHAMM	-1.1341	4.40542	-5.68958	0.00088864	0.00462078	-0.913713	2.33528	NS
MED12L	-1.13325	1.45504	-3.77331	0.00763528	0.0215046	-2.7091	1.66747	NS
QPCT	-1.13314	3.71341	-5.40707	0.0011821	0.00563256	-1.11198	2.24929	NS
RASSF2	-1.13276	7.48841	-4.44096	0.00339956	0.012012	-2.66504	1.92039	NS
SNX33	-1.1326	6.4801	-2.96087	0.0223525	0.0481215	-4.68287	1.31766	NS
TRAM1	-1.13199	6.2597	-3.67527	0.00864756	0.0235364	-3.64803	1.62826	NS
MTMR7	-1.13125	0.885453	-2.59509	0.0372969	0.0709899	-4.2649	1.1488	NS
DOCK5	-1.13066	7.87825	-4.03418	0.00552131	0.016939	-3.19777	1.77111	NS
MANBA	-1.12881	6.55409	-7.24575	0.000217114	0.00188444	0.424206	2.72482	NS
ECT2	-1.12711	3.27734	-1.99668	0.0881624	0.141521	-5.62925	0.84918	NS
NGDN	-1.12709	4.46211	-2.89296	0.0245529	0.0516805	-4.54456	1.28667	NS
TLE5	-1.12669	7.52487	-3.63761	0.00907459	0.0243594	-3.7414	1.61333	NS
ZCCHC2	-1.12653	4.22986	-6.21637	0.000535577	0.00330505	-0.324745	2.48082	NS
CFAP54	-1.1263	1.43613	-4.17754	0.00464072	0.0149634	-2.17089	1.82497	NS
SGSH	-1.12624	2.39373	-6.17278	0.000557815	0.00337841	-0.0460335	2.47129	NS
CCL2	-1.12579	5.49213	-1.97767	0.090618	0.144618	-6.04327	0.839777	NS
TNFRSF12A	-1.12536	5.93352	-7.46922	0.000180893	0.00166616	0.665445	2.77828	NS
AFF1	-1.12527	5.95176	-3.94233	0.00618157	0.0184586	-3.25973	1.7338	NS
DPP8	-1.12506	5.14618	-10.2063	2.63092e-05	0.000519042	2.89339	3.2848	NS
TOP3A	-1.12413	5.31887	-3.1083	0.0182671	0.041229	-4.36524	1.3848	NS
PLEKHA4	-1.12302	5.42223	-3.46266	0.0113842	0.0289084	-3.87045	1.53898	NS
STPG1	-1.12293	0.912851	-2.47715	0.0441173	0.0811856	-4.44441	1.09052	NS
CFAP251	-1.12263	4.41393	-5.56074	0.00101089	0.00506182	-1.05884	2.29569	NS
ZFAND5	-1.122	7.69887	-9.6836	3.66062e-05	0.000623045	2.39706	3.20548	NS
ZNF525	-1.12186	1.47015	-2.91289	0.0238842	0.0505251	-3.91602	1.29649	NS
MRPS18B	-1.12162	5.06061	-3.25527	0.0149815	0.0353661	-4.11686	1.45141	NS
PPP1R3G	-1.12134	0.239913	-2.32304	0.0550291	0.0970299	-4.54074	1.01309	NS
ARMC5	-1.12091	4.76548	-2.91984	0.0236557	0.0502097	-4.55684	1.29921	NS
APOL2	-1.11957	3.84494	-5.03351	0.00175149	0.0073462	-1.56866	2.13394	NS
TCIRG1	-1.11944	6.31844	-13.2984	4.86706e-06	0.000201512	4.67142	3.6957	NS
KLK14	-1.11913	0.295727	-2.61762	0.0361246	0.0693423	-4.12711	1.159	NS
SERINC1	-1.11908	7.16857	-3.20946	0.0159315	0.0370282	-4.34589	1.43147	NS
GADD45B	-1.11859	3.57626	-4.33517	0.00384738	0.0130896	-2.38726	1.88307	NS
SYPL1	-1.11851	5.82434	-12.3304	7.90921e-06	0.000272534	4.16298	3.56458	NS
TRPM3	-1.11823	1.03128	-4.52798	0.00307434	0.0111719	-1.66092	1.95187	NS
RELT	-1.11793	3.45705	-6.74356	0.000332802	0.0024108	0.334043	2.61784	NS
GULP1	-1.11782	3.8347	-6.15595	0.000566677	0.00341248	-0.319877	2.46693	NS
UBE2H	-1.11716	7.28153	-5.10173	0.00162787	0.00699256	-1.84765	2.15536	NS
PKM	-1.11668	10.7882	-10.0895	2.8287e-05	0.000543643	2.76373	3.26469	NS
SBSN	-1.11664	-0.274581	-1.83936	0.110642	0.169556	-5.13058	0.770688	NS
COLEC10	-1.11626	4.46567	-2.6628	0.0338879	0.0659811	-4.88394	1.18058	NS
G6PD	-1.11447	7.19192	-9.25693	4.85074e-05	0.000732011	2.08474	3.13548	NS
GLIS2	-1.1142	1.28285	-2.59088	0.0375202	0.071329	-4.34773	1.14673	NS
CLUH	-1.11403	6.25638	-3.25597	0.0149674	0.0353395	-4.24153	1.45174	NS
RGS17	-1.11395	4.45166	-3.69542	0.00842806	0.0231112	-3.39682	1.63618	NS
SOCS3	-1.11326	7.04855	-5.73326	0.00085104	0.00449363	-1.12133	2.3474	NS
IQGAP1	-1.11212	7.1836	-4.78779	0.00229198	0.00898183	-2.22607	2.04664	NS
ZFAND2A	-1.11174	4.48663	-8.61124	7.59442e-05	0.000971867	1.80428	3.01239	NS
HEXB	-1.1114	6.64611	-13.4815	4.45656e-06	0.00019859	4.75586	3.70204	NS
MXD1	-1.1108	5.45379	-9.38639	4.44837e-05	0.000699678	2.27591	3.1551	NS
IER2	-1.1106	6.21665	-9.9215	3.14369e-05	0.000575842	2.60448	3.2397	NS
MAP7D2	-1.1089	0.731895	-3.19799	0.0161795	0.0374255	-3.37176	1.42683	NS
SPHK1	-1.10841	2.92936	-2.03609	0.0832789	0.135105	-5.49801	0.869328	NS
SLC20A1	-1.10761	9.36123	-4.4433	0.00339033	0.0119927	-2.62564	1.92108	NS
DRC1	-1.10759	-0.685263	-3.4773	0.0111682	0.0284873	-2.76117	1.54535	NS
IFT22	-1.10749	3.63037	-1.8159	0.114444	0.174221	-5.95667	0.758898	NS
GLI1	-1.10734	3.62891	-2.84569	0.0262201	0.0542684	-4.46091	1.26545	NS
RCE1	-1.10729	4.13369	-2.64101	0.0349479	0.0675559	-4.85717	1.17034	NS
KLF3	-1.10717	5.4024	-3.22667	0.0155672	0.0363622	-4.20973	1.43935	NS
LMNB2	-1.10693	6.20003	-2.85649	0.0258287	0.0536515	-4.81973	1.27042	NS
CNTROB	-1.10604	5.24878	-3.77748	0.00759516	0.0214155	-3.4098	1.66927	NS
NDUFAF3	-1.10602	5.1515	-2.80238	0.0278531	0.0568665	-4.79064	1.24514	NS
LEPR	-1.10525	5.36532	-3.34344	0.0133207	0.0323565	-4.03422	1.49004	NS
ZNF629	-1.10478	5.78175	-2.24386	0.0616787	0.106396	-5.68949	0.973075	NS
SGMS1	-1.10436	4.60566	-6.12643	0.000582613	0.00347449	-0.481578	2.45911	NS
USP53	-1.10422	5.97222	-6.02961	0.000638528	0.00367874	-0.748132	2.4343	NS
EHBP1	-1.10409	4.59398	-8.51822	8.12028e-05	0.00101672	1.71467	2.9928	NS
C2CD2L	-1.10348	5.14426	-4.55705	0.00297352	0.0109153	-2.3674	1.96197	NS
PTPRN	-1.1028	6.40455	-6.11831	0.000587086	0.00349058	-0.682522	2.4571	NS
MOGS	-1.10279	6.92588	-2.81488	0.027371	0.0560812	-4.91674	1.25118	NS
VPS11	-1.10237	5.76929	-8.23998	9.95818e-05	0.00114068	1.34677	2.94284	NS
H2BC9	-1.10142	0.186289	-1.98811	0.0892606	0.143048	-5.00903	0.844519	NS
TMEM87B	-1.10136	5.70302	-9.05809	5.55233e-05	0.000792491	2.00526	3.10101	NS
FAM167A	-1.10133	2.74355	-3.65118	0.00891814	0.0240775	-3.13205	1.61839	NS
FZD5	-1.10117	0.272715	-2.87767	0.0250795	0.0525191	-3.74711	1.27968	NS
BRAT1	-1.10044	5.76023	-2.7069	0.0318446	0.0628247	-5.00464	1.20187	NS
PPP4R3B	-1.09993	5.52195	-3.23852	0.0153217	0.0359611	-4.20289	1.44417	NS
CRKL	-1.09993	6.17236	-2.79979	0.027954	0.0570171	-4.9015	1.244	NS
RAB32	-1.099	5.55928	-7.0164	0.000263088	0.00210038	0.278482	2.6777	NS
AGO2	-1.09777	7.67684	-5.10936	0.00161466	0.00696305	-1.84102	2.1572	NS
CNKSR3	-1.09766	-0.00541752	-2.8599	0.0257067	0.0534771	-3.72498	1.27183	NS
PSMD12	-1.09699	5.1006	-3.37092	0.0128446	0.0315361	-3.95865	1.50119	NS
CEBPG	-1.09675	5.36094	-9.786	3.42706e-05	0.000604207	2.57515	3.21881	NS
RPL4	-1.09636	9.2754	-2.47089	0.0445141	0.0817611	-5.39994	1.08745	NS
SOCS6	-1.09629	4.6586	-8.56455	7.85338e-05	0.000992146	1.74218	3.00342	NS
RAC1	-1.09626	7.01428	-2.75975	0.0295655	0.0594413	-5.00063	1.22591	NS
PRKAR2A	-1.09623	4.839	-2.98323	0.0216747	0.0469507	-4.47769	1.32836	NS
BBC3	-1.09578	5.98492	-3.82203	0.0071811	0.020597	-3.42694	1.6862	NS
ZFX	-1.09507	5.0496	-3.36112	0.0130122	0.0318529	-3.96494	1.49685	NS
AP2A1	-1.0949	7.48064	-12.2025	8.4557e-06	0.000280658	4.0317	3.55182	NS
VPS37A	-1.09477	5.36673	-3.27168	0.0146563	0.0347801	-4.13678	1.45867	NS
IL13RA1	-1.0937	5.72283	-6.58797	0.000381811	0.0026399	-0.152746	2.57841	NS
IQCN	-1.09296	6.37222	-8.50732	8.18457e-05	0.00101972	1.52497	2.99152	NS
TAF13	-1.09252	4.85012	-3.53421	0.0103702	0.0269394	-3.68942	1.56961	NS
SMIM10L1	-1.09214	4.38165	-3.06667	0.0193329	0.0430581	-4.27892	1.36594	NS
SHANK2	-1.09207	5.4784	-6.20355	0.000542012	0.00331445	-0.519939	2.47959	NS
IDH3B	-1.09098	5.91062	-3.27021	0.0146851	0.0348354	-4.196	1.45798	NS
FBXL19	-1.09092	6.17762	-3.64401	0.0090004	0.0242271	-3.68713	1.6157	NS
DNAJC18	-1.09021	4.68104	-5.63907	0.00093447	0.00478821	-1.01633	2.31983	NS
SAMD4B	-1.08962	7.35472	-3.78869	0.0074886	0.0212144	-3.53145	1.67337	NS
FAM98C	-1.08936	3.74215	-5.19671	0.0014717	0.00652792	-1.35925	2.18523	NS
TAGLN2	-1.08932	8.22561	-6.2268	0.000530408	0.00327997	-0.592876	2.48413	NS
USP46	-1.0892	5.01556	-2.72478	0.0310538	0.0616009	-4.88578	1.21041	NS
CDCP1	-1.08918	8.2776	-6.39804	0.000453067	0.0029503	-0.415509	2.53013	NS
KLHL2	-1.08909	5.35468	-6.93191	0.000282732	0.00218949	0.219605	2.65966	NS
DSC3	-1.08682	2.08892	-3.84606	0.0069681	0.0201623	-2.73576	1.69546	NS
AFTPH	-1.08639	4.78234	-3.65499	0.00887477	0.0239859	-3.50983	1.62004	NS
TAC4	-1.0859	-0.703744	-2.32607	0.0547898	0.0967428	-4.37766	1.01438	NS
TMED7-TICAM2	-1.08589	-0.502131	-3.64574	0.00898045	0.0241887	-2.5607	1.61639	NS
CERS4	-1.08533	2.44839	-3.96567	0.00600595	0.0180578	-2.64249	1.74333	NS
LHX4	-1.08523	1.27595	-3.01458	0.0207612	0.0453997	-3.73333	1.34295	NS
DDX19A	-1.08472	3.57575	-2.74139	0.0303373	0.0605023	-4.60433	1.21823	NS
RNF19B	-1.08439	2.5218	-5.37726	0.00121896	0.00576044	-0.923198	2.23954	NS
TMED5	-1.08377	4.91098	-9.77843	3.44373e-05	0.000604207	2.62237	3.21881	NS
NUMB	-1.08321	6.52134	-2.19659	0.0660343	0.112331	-5.81286	0.9495	NS
URM1	-1.08069	6.25892	-3.84514	0.00697612	0.0201784	-3.41523	1.69511	NS
DNLZ	-1.08053	0.378825	-3.03453	0.0202012	0.0444441	-3.54176	1.35219	NS
MGAT5B	-1.07958	1.7233	-3.86722	0.00678622	0.0197557	-2.634	1.70431	NS
PLK3	-1.07956	6.39507	-3.64625	0.00897466	0.0241784	-3.69792	1.61657	NS
ZNF689	-1.0794	1.68042	-3.6231	0.00924527	0.0247441	-2.95449	1.60653	NS
OPTN	-1.07933	6.70409	-9.92616	3.13443e-05	0.000575842	2.58465	3.2397	NS
ZNF792	-1.07917	3.52803	-7.25267	0.000215874	0.00188143	0.797483	2.72551	NS
DDX56	-1.07881	6.4515	-3.11764	0.0180368	0.0408111	-4.45407	1.38922	NS
PPP1R11	-1.07858	6.14254	-3.57926	0.00978249	0.0257976	-3.77555	1.58842	NS
GRN	-1.0778	8.71957	-4.32275	0.0039041	0.0132203	-2.80031	1.87876	NS
FIS1	-1.07773	6.15023	-2.91556	0.023796	0.0504145	-4.73037	1.29744	NS
NELFB	-1.07641	5.91388	-2.85235	0.025978	0.0538784	-4.80491	1.26859	NS
FOXO3	-1.07631	5.72216	-2.90154	0.0242625	0.0511714	-4.71837	1.29097	NS
ELAPOR1	-1.07603	1.69754	-5.3392	0.0012679	0.0059013	-0.819179	2.22905	NS
MICAL2	-1.07588	8.18898	-8.57381	7.80124e-05	0.000987533	1.55427	3.00545	NS
HDHD5	-1.07439	4.47762	-2.81368	0.0274169	0.0561481	-4.66591	1.25067	NS
SMIM3	-1.0736	7.4607	-8.7181	7.0376e-05	0.000921204	1.6646	3.03564	NS
PPIF	-1.07356	6.33827	-6.95957	0.000276123	0.0021608	0.164421	2.66539	NS
PRRC2B	-1.07316	8.06924	-1.78392	0.11983	0.18058	-6.42504	0.743331	NS
NUS1	-1.07239	4.67169	-6.60657	0.000375546	0.00262194	-0.00192601	2.58138	NS
FBXO2	-1.0723	1.74642	-3.35913	0.0130466	0.0319124	-3.33927	1.49604	NS
CS	-1.07214	6.85786	-2.80351	0.0278089	0.0567945	-4.93195	1.24569	NS
RARRES1	-1.07095	2.19858	-4.56554	0.00294476	0.0108349	-1.82208	1.96518	NS
HSD17B14	-1.06876	3.54622	-4.30456	0.00398884	0.0134299	-2.4224	1.87193	NS
SP100	-1.0675	5.96543	-5.35497	0.00124735	0.00583086	-1.49585	2.23427	NS
SH3GL1	-1.06722	7.03898	-3.55467	0.0100986	0.0264075	-3.85203	1.57827	NS
EFHD2	-1.06657	6.04287	-5.5211	0.00105222	0.0052072	-1.31143	2.2834	NS
ENSG00000275674	-1.06562	1.88835	-2.41737	0.0480578	0.0871061	-4.72507	1.05995	NS
CASP7	-1.06547	6.05222	-8.02311	0.000117223	0.00126269	1.1415	2.8987	NS
PARP10	-1.06541	5.70295	-5.54134	0.00103089	0.00512646	-1.26108	2.29018	NS
ARHGAP25	-1.06522	-0.133604	-2.42689	0.0474067	0.086074	-4.32569	1.06513	NS
TTYH1	-1.06499	2.07504	-2.97527	0.0219134	0.0473219	-3.94972	1.32494	NS
CLIP4	-1.06483	4.94091	-6.27975	0.000505003	0.00316779	-0.374982	2.49924	NS
FAM124A	-1.06466	0.0884891	-2.14498	0.0711465	0.119279	-4.77139	0.923437	NS
SHBG	-1.0645	0.785691	-2.85415	0.025913	0.0537824	-3.87227	1.26936	NS
PRKAG2	-1.06362	3.65289	-4.80324	0.00225299	0.00887305	-1.81355	2.05193	NS
PLEKHN1	-1.06314	2.09291	-4.54367	0.00301945	0.0110295	-1.83034	1.95745	NS
HSPA9	-1.06253	8.33477	-9.41097	4.37634e-05	0.000693524	2.2045	3.15894	NS
HGH1	-1.06163	4.76608	-2.47353	0.0443463	0.0815311	-5.21708	1.08868	NS
C1orf21	-1.06138	3.68381	-2.66885	0.0335995	0.0654939	-4.73417	1.1838	NS
ISY1-RAB43	-1.06124	2.95379	-6.09432	0.000600521	0.00354537	-0.227938	2.45034	NS
DIAPH2	-1.06081	3.15341	-5.65231	0.000922201	0.00474843	-0.736085	2.32345	NS
SYT11	-1.06077	7.39452	-2.7922	0.0282522	0.05744	-4.9594	1.24079	NS
SLITRK5	-1.06044	3.52067	-4.90691	0.00200971	0.00817986	-1.6657	2.08725	NS
CFAP53	-1.06033	1.01549	-2.92746	0.0234075	0.0498168	-3.81041	1.30262	NS
PPP3CB	-1.06033	5.18306	-1.92048	0.0984239	0.154253	-6.08655	0.811766	NS
ZFP36L1	-1.0591	8.11769	-2.65942	0.03405	0.0662353	-5.15183	1.17891	NS
FNDC11	-1.05903	-0.0400418	-2.60961	0.0365367	0.0699214	-4.07954	1.15539	NS
JAG1	-1.05823	4.88836	-3.87316	0.00673607	0.0196458	-3.23	1.70673	NS
PIH1D1	-1.05806	5.89715	-2.88363	0.024873	0.0522065	-4.75808	1.28228	NS
COPZ1	-1.05787	6.26174	-2.81707	0.0272875	0.0559465	-4.88327	1.25223	NS
ZBTB43	-1.05713	4.16455	-3.38437	0.0126184	0.0311177	-3.78488	1.50699	NS
ABCG2	-1.05686	1.58857	-2.1477	0.0708668	0.118952	-5.05614	0.92463	NS
FAM89A	-1.05684	3.63708	-8.29175	9.58303e-05	0.00111796	1.67386	2.95157	NS
STARD4	-1.0567	4.89488	-6.90738	0.000288744	0.00221838	0.255232	2.65396	NS
GOLIM4	-1.05609	6.83174	-11.1237	1.5261e-05	0.000386755	3.38375	3.41256	NS
C22orf31	-1.05608	-0.0568267	-2.12747	0.07297	0.121755	-4.77052	0.914515	NS
ANKRD52	-1.05598	7.88939	-2.83339	0.0266732	0.0549828	-4.89836	1.25977	NS
BMERB1	-1.05567	7.32834	-7.34673	0.000199815	0.00178193	0.495339	2.74911	NS
PDZD2	-1.05524	6.34733	-2.09204	0.0768057	0.1267	-5.95579	0.897222	NS
ITIH2	-1.0547	-0.856573	-0.801627	0.45044	0.530674	-6.22091	0.275172	NS
GPD2	-1.054	4.72039	-9.91225	3.16216e-05	0.000576009	2.74065	3.23957	NS
UQCC1	-1.05395	6.11699	-3.75886	0.00777599	0.02177	-3.52479	1.66214	NS
ZNF283	-1.05305	3.11431	-2.40458	0.0489471	0.0883129	-5.00556	1.05398	NS
PITHD1	-1.05284	5.14177	-3.29952	0.0141216	0.0338231	-4.06835	1.47079	NS
PTPRM	-1.05262	7.71761	-8.27432	9.70751e-05	0.00112522	1.30354	2.94876	NS
PPTC7	-1.05251	4.18781	-7.76441	0.000143098	0.00144307	1.14515	2.84071	NS
DHX32	-1.05185	5.20044	-6.68265	0.000351089	0.00250557	-0.00342324	2.60109	NS
INAFM1	-1.05115	3.41996	-4.66066	0.00264298	0.00997297	-1.94438	2.00118	NS
GHITM	-1.05079	7.12146	-9.46881	4.21207e-05	0.000673465	2.24308	3.17169	NS
INTS15	-1.05053	5.56932	-2.31258	0.0558642	0.0982283	-5.56875	1.00776	NS
CD276	-1.05004	7.49026	-3.08528	0.0188486	0.0422679	-4.53045	1.37399	NS
RARA	-1.04988	5.81075	-2.37768	0.0508731	0.0911119	-5.49746	1.04043	NS
HBEGF	-1.04968	3.48188	-6.37253	0.000463736	0.00300043	-0.0403917	2.52282	NS
GALNT6	-1.04956	0.876702	-3.89748	0.00653514	0.0192373	-2.44083	1.71586	NS
CD44	-1.04943	8.48653	-5.6047	0.000967173	0.004912	-1.25853	2.30874	NS
MLX	-1.04933	5.68727	-3.75847	0.00777983	0.0217759	-3.4891	1.66202	NS
NME3	-1.04907	4.639	-3.38773	0.0125624	0.0310281	-3.86356	1.50824	NS
GRIP2	-1.04828	1.3063	-2.82045	0.0271588	0.055764	-4.0235	1.25365	NS
NCBP2AS2	-1.04749	3.80742	-2.56956	0.0386739	0.0731047	-4.90472	1.13605	NS
MAN1A1	-1.04621	6.66112	-6.30513	0.00049332	0.00312627	-0.501253	2.50497	NS
WLS	-1.0462	6.08699	-4.95935	0.00189792	0.00781287	-1.9707	2.10719	NS
SPTAN1	-1.04603	8.62581	-1.95046	0.0942525	0.149027	-6.17862	0.826735	NS
C8orf33	-1.04597	5.06217	-2.86562	0.025503	0.0532109	-4.68701	1.274	NS
CXCR4	-1.04516	3.64818	-2.1626	0.0693573	0.116915	-5.47231	0.932132	NS
RET	-1.04489	0.752055	-2.91962	0.0236627	0.0502163	-3.77289	1.29916	NS
TLE3	-1.04435	5.84316	-6.65405	0.000360062	0.00254947	-0.0990795	2.59355	NS
TCEA1	-1.04431	5.19816	-9.33914	4.59066e-05	0.000712312	2.26645	3.14733	NS
FADS2	-1.04423	8.14278	-3.13673	0.0175756	0.0400471	-4.45083	1.39743	NS
XRCC1	-1.04287	5.60971	-3.2444	0.0152013	0.0357449	-4.20604	1.44679	NS
TECPR2	-1.04243	5.85298	-3.74699	0.00789364	0.0220214	-3.52058	1.65715	NS
PARVB	-1.04229	4.71093	-8.23484	9.99633e-05	0.00114195	1.46433	2.94235	NS
C1orf56	-1.04229	2.32951	-4.28836	0.00406607	0.0136427	-2.19855	1.8651	NS
SEC62	-1.04212	6.6125	-3.64122	0.00903273	0.0242971	-3.71697	1.61444	NS
TRANK1	-1.04158	6.42236	-3.8273	0.00713381	0.0205007	-3.45039	1.68823	NS
RAB34	-1.04133	6.88607	-3.33074	0.013547	0.0327814	-4.16603	1.48437	NS
FLI1	-1.04026	2.4708	-2.55169	0.0396691	0.0745734	-4.65178	1.12742	NS
FNDC3A	-1.04022	7.56089	-5.28512	0.00134127	0.00613221	-1.63534	2.21238	NS
HEXA	-1.03946	0.302867	-2.5369	0.0405128	0.0758214	-4.24688	1.12021	NS
UVRAG	-1.03946	4.90681	-9.63784	3.77083e-05	0.000633761	2.52015	3.19807	NS
RALA	-1.0391	6.30772	-10.134	2.7514e-05	0.000533653	2.74659	3.27274	NS
BTBD19	-1.039	6.11813	-3.15909	0.0170516	0.0390571	-4.374	1.4083	NS
PTRHD1	-1.03863	3.05157	-2.55051	0.0397357	0.0746654	-4.77844	1.12688	NS
ARL13A	-1.03783	-0.160143	-2.41479	0.0482356	0.0873157	-4.34184	1.05891	NS
TMEM88	-1.03679	2.04159	-1.63196	0.148927	0.215171	-5.8692	0.667217	NS
ZNFX1	-1.0363	6.6433	-8.05197	0.000114682	0.0012455	1.13356	2.90466	NS
RHOG	-1.03617	5.60727	-8.37102	9.03935e-05	0.00108147	1.46688	2.96598	NS
MSH2	-1.03607	3.602	-1.63455	0.148379	0.214533	-6.2015	0.668505	NS
TNFRSF10C	-1.03598	3.67917	-4.39945	0.00356799	0.0123856	-2.32692	1.90708	NS
DRAM1	-1.03582	6.37767	-5.49347	0.00108215	0.00530835	-1.36546	2.27504	NS
CNIH1	-1.03537	6.4573	-8.35024	9.17838e-05	0.0010895	1.39143	2.96277	NS
YWHAB	-1.03475	7.44061	-2.75877	0.0296062	0.059482	-5.00944	1.22561	NS
MARVELD2	-1.0346	0.105634	-3.48521	0.0110534	0.0282614	-2.86787	1.54881	NS
NFATC2	-1.03425	2.87052	-3.51186	0.0106759	0.0275639	-3.35227	1.55966	NS
CDKN1A	-1.03396	11.7258	-7.8621	0.000132631	0.00136928	1.07233	2.86351	NS
E2F4	-1.03363	6.48403	-2.94986	0.0226946	0.0486258	-4.70184	1.31313	NS
SCRIB	-1.03355	7.28585	-3.68595	0.00853046	0.0232893	-3.67342	1.63284	NS
DCTN1	-1.03168	7.47957	-2.61313	0.0363551	0.0696691	-5.22498	1.15696	NS
MAGIX	-1.03163	0.537045	-2.55603	0.0394251	0.0742471	-4.25941	1.12932	NS
SCARA3	-1.03098	5.59185	-3.60379	0.00947782	0.0252259	-3.69471	1.59815	NS
ADCY1	-1.03044	1.77647	-2.32	0.0552708	0.0973338	-4.84661	1.01174	NS
KIF5B	-1.02975	7.50019	-3.38979	0.0125283	0.0309647	-4.09195	1.50913	NS
RNF166	-1.02962	4.57519	-4.11865	0.00498214	0.0157117	-2.84887	1.80378	NS
STEAP1B	-1.02947	1.71707	-4.91602	0.00198978	0.00810917	-1.31121	2.09102	NS
PPP6R1	-1.02854	7.32559	-5.27486	0.00135572	0.00618485	-1.64591	2.20867	NS
SLC49A4	-1.02817	4.67415	-6.11111	0.000591079	0.00350207	-0.509815	2.45568	NS
DBNDD1	-1.0281	3.629	-7.45025	0.000183686	0.00168448	0.956558	2.77353	NS
ACAP2	-1.02799	5.93019	-5.21858	0.00143816	0.00642289	-1.65252	2.19227	NS
H2AC25	-1.02778	4.5192	-5.2203	0.00143556	0.00641714	-1.47063	2.19266	NS
ME1	-1.0272	5.42816	-4.60973	0.00280005	0.0104207	-2.34229	1.9821	NS
IRGQ	-1.02705	3.45342	-3.1511	0.0172369	0.0394276	-3.98416	1.4042	NS
EXT1	-1.02701	8.12134	-6.55822	0.000392086	0.00269183	-0.257224	2.56995	NS
RPL10	-1.02658	9.07706	-2.74968	0.0299863	0.0600077	-4.99427	1.22179	NS
DOT1L	-1.02625	6.07347	-2.64935	0.0345382	0.0669384	-5.11859	1.17432	NS
WNT10B	-1.02595	-0.637552	-2.77295	0.0290239	0.0586081	-3.74879	1.23204	NS
PIP4P1	-1.02585	6.049	-4.55575	0.00297794	0.0109252	-2.46714	1.96157	NS
STIP1	-1.02584	7.17891	-2.99816	0.0212343	0.0462105	-4.65457	1.33526	NS
ENSG00000272647	-1.02535	0.695613	-2.42856	0.0472931	0.0859294	-4.47559	1.06586	NS
ADAMTS12	-1.02532	7.84808	-4.31546	0.00393781	0.0132989	-2.82772	1.87619	NS
CDT1	-1.02517	1.53966	-2.5374	0.0404841	0.0757788	-4.47968	1.12045	NS
ABHD5	-1.02412	5.34838	-7.25544	0.000215382	0.00187972	0.523237	2.72591	NS
SETD1B	-1.02401	6.545	-2.52614	0.0411389	0.0768112	-5.3301	1.11458	NS
GYG1	-1.0239	5.3879	-5.12405	0.00158958	0.00689034	-1.70936	2.16176	NS
RAB29	-1.02354	4.81121	-8.6101	7.60064e-05	0.000971867	1.75373	3.01239	NS
BTG3	-1.0234	5.58334	-7.35354	0.000198707	0.00177712	0.587945	2.75028	NS
HAPSTR1	-1.02328	5.82977	-4.18132	0.00461968	0.0149184	-2.93313	1.82628	NS
LEF1	-1.02326	6.6118	-4.99731	0.00182133	0.00757668	-1.95612	2.12052	NS
ZNF77	-1.02303	2.42754	-4.79921	0.0022631	0.00890178	-1.58211	2.05052	NS
ZNF487	-1.0225	1.58607	-2.07624	0.07858	0.129038	-5.15809	0.889282	NS
CAPN2	-1.02151	9.0388	-10.6023	2.06899e-05	0.000456622	3.05765	3.34044	NS
AMZ2	-1.02087	5.96305	-4.75608	0.00237441	0.00922767	-2.2103	2.03491	NS
LRRN4CL	-1.02059	4.92679	-4.03478	0.00551724	0.0169347	-3.01972	1.77122	NS
SWAP70	-1.02025	4.50425	-6.63514	0.000366141	0.00257465	0.0487555	2.58928	NS
EIF2AK1	-1.01816	6.71964	-2.56299	0.0390368	0.0736256	-5.28347	1.13297	NS
C19orf53	-1.01813	6.30226	-4.272	0.00414572	0.0138002	-2.8491	1.86012	NS
DNAJB1	-1.01763	6.17768	-3.1353	0.0176099	0.0400875	-4.4133	1.39699	NS
ENSG00000285641	-1.01687	2.33135	-3.2944	0.0142184	0.033953	-3.54741	1.46912	NS
ATG16L2	-1.01588	5.81921	-8.0527	0.000114619	0.0012455	1.18297	2.90466	NS
DVL2	-1.01436	6.43457	-3.74157	0.00794806	0.0221585	-3.56958	1.65446	NS
PAXX	-1.01419	3.3115	-2.28355	0.0582488	0.10162	-5.22588	0.993022	NS
YARS1	-1.01403	7.42961	-9.20016	5.04019e-05	0.000749978	2.03815	3.12495	NS
DENND10	-1.0138	3.96886	-4.44365	0.00338896	0.0119913	-2.32188	1.92113	NS
DAD1	-1.01289	6.80496	-2.83296	0.0266893	0.0550054	-4.88801	1.25959	NS
ITGB8	-1.01262	3.33781	-3.53865	0.0103106	0.0268178	-3.41149	1.57158	NS
SH2D3A	-1.01254	1.55785	-3.01076	0.0208703	0.0455908	-3.79656	1.34112	NS
NLRP1	-1.01245	4.96299	-4.40329	0.00355203	0.0123511	-2.54387	1.90829	NS
KPNA6	-1.0122	4.67275	-2.623	0.03585	0.0689625	-4.98337	1.16139	NS
ZNF121	-1.01191	3.80493	-1.31469	0.232108	0.308953	-6.64808	0.510107	NS
B3GNT2	-1.01182	3.44934	-6.20444	0.000541564	0.00331445	-0.206396	2.47959	NS
DLAT	-1.0118	4.69594	-2.3698	0.0514516	0.0919786	-5.36101	1.03631	NS
ZNF75A	-1.01154	5.49824	-2.24054	0.0619753	0.106791	-5.66799	0.971465	NS
LTBP1	-1.01151	8.42099	-5.77571	0.000816204	0.00435087	-1.07101	2.36142	NS
ARHGEF5	-1.01095	0.730241	-3.2543	0.0150009	0.0354054	-3.29556	1.45093	NS
TNFSF4	-1.0107	3.57215	-4.15951	0.00474239	0.0151906	-2.61829	1.81843	NS
TOMM40	-1.01057	6.0816	-3.9012	0.00650495	0.0191618	-3.32863	1.71756	NS
PITPNC1	-1.01024	5.45802	-5.1092	0.00161495	0.00696305	-1.73545	2.1572	NS
ADRB2	-1.00968	1.89006	-2.26736	0.0596242	0.103539	-4.95232	0.984895	NS
NT5E	-1.0092	6.49108	-5.0035	0.00180916	0.00754077	-1.94331	2.12258	NS
USP36	-1.00905	7.11931	-7.39492	0.000192116	0.00173218	0.541506	2.76141	NS
MOB4	-1.00896	2.33779	-2.27685	0.0588142	0.102431	-5.02766	0.989567	NS
SCNM1	-1.00867	4.92476	-3.04806	0.0198306	0.0439268	-4.40124	1.35727	NS
BTRC	-1.00866	5.60356	-2.98343	0.0216688	0.0469461	-4.58542	1.3284	NS
YDJC	-1.00781	3.39586	-4.45637	0.00333927	0.0118386	-2.1974	1.9267	NS
SAR1B	-1.00752	5.28063	-3.98121	0.005892	0.0177914	-3.14086	1.74979	NS
PDE1C	-1.00745	6.79333	-3.63443	0.00911168	0.0244372	-3.7344	1.61195	NS
AFF2	-1.0073	0.161148	-2.9612	0.0223422	0.0481081	-3.61078	1.31778	NS
ATP23	-1.00697	0.364584	-3.0288	0.0203603	0.0447331	-3.54874	1.34937	NS
TCN2	-1.0066	5.35194	-8.01216	0.000118204	0.00126787	1.19229	2.89693	NS
ZACN	-1.00625	0.462661	-2.8841	0.0248566	0.0521807	-3.77363	1.28249	NS
CBX5	-1.00622	6.38049	-1.82825	0.112427	0.171596	-6.33477	0.765492	NS
ANKLE2	-1.00575	6.4884	-3.35532	0.0131124	0.0320063	-4.11547	1.49477	NS
SLC16A14	-1.00519	1.98032	-5.17375	0.00150786	0.00663255	-1.05854	2.17832	NS
CISD2	-1.00438	3.42251	-4.33201	0.00386172	0.0131137	-2.36188	1.88228	NS
DUSP5	-1.00413	6.56656	-10.6963	1.95653e-05	0.000443019	3.11468	3.35358	NS
EIF5A2	-1.00396	3.17309	-6.02016	0.000644301	0.00370173	-0.347652	2.4316	NS
NPC1	-1.00325	6.18817	-7.16856	0.000231484	0.00194379	0.368869	2.71135	NS
MFSD11	-1.0024	4.54737	-7.60569	0.000162166	0.00155478	0.948446	2.80833	NS
RGP1	-1.00208	4.5489	-2.45704	0.0454043	0.0830705	-5.20747	1.08055	NS
HPCAL1	-1.00143	7.10119	-9.55199	3.98796e-05	0.000655181	2.30396	3.18364	NS
FSIP1	-1.00057	0.538805	-1.86776	0.106205	0.163769	-5.24617	0.785768	NS
KCNA2	-1.00056	2.93408	-3.18034	0.016569	0.038173	-3.84091	1.41824	NS
FCMR	-1.00015	4.03712	-2.92417	0.0235142	0.0499788	-4.43473	1.30121	NS
CLCN3	-1.00008	7.26785	-10.1548	2.7161e-05	0.00052988	2.73138	3.27582	NS
ENSG00000284691	-0.998764	1.7757	-4.18374	0.00460627	0.0148789	-2.22861	1.82743	NS
GCLC	-0.997969	6.13123	-9.29802	4.7187e-05	0.000723836	2.15314	3.14036	NS
PCGF2	-0.997493	5.93682	-3.60546	0.00945749	0.0252054	-3.72553	1.59851	NS
GFER	-0.996804	3.34379	-4.0038	0.0057307	0.0174417	-2.77706	1.75841	NS
ARHGAP29	-0.996361	5.08022	-3.05899	0.0195367	0.0433974	-4.41192	1.36254	NS
CDKN1C	-0.996111	2.60735	-1.99456	0.0884325	0.1419	-5.49425	0.848016	NS
MASTL	-0.995418	1.7843	-2.31238	0.0558798	0.0982422	-4.85894	1.0077	NS
STK32A	-0.995329	-0.132851	-2.00515	0.0870887	0.140153	-4.93053	0.853397	NS
HNRNPL	-0.995214	6.9038	-5.61051	0.000961556	0.00488936	-1.25588	2.31075	NS
METTL16	-0.994946	4.55257	-2.40968	0.0485902	0.0877816	-5.27869	1.0566	NS
SCYL2	-0.994864	5.21973	-7.1932	0.000226782	0.00192627	0.479177	2.71528	NS
RAB11FIP1	-0.993968	2.5465	-5.25452	0.00138489	0.00627045	-1.07132	2.2027	NS
POLRMT	-0.993937	5.22301	-2.86159	0.0256461	0.0534126	-4.71833	1.27236	NS
DNPH1	-0.993769	3.0577	-4.68454	0.00257273	0.00978193	-1.84648	2.00958	NS
HIC1	-0.993619	7.00988	-7.81057	0.000138039	0.00141005	0.914119	2.85077	NS
EIF6	-0.993399	5.71281	-3.82011	0.0071984	0.0206419	-3.40876	1.68525	NS
PEX11B	-0.992973	4.14386	-2.74654	0.0301188	0.06019	-4.70925	1.22048	NS
TFAP2C	-0.992189	1.38898	-3.80614	0.00732589	0.0209127	-2.6556	1.67959	NS
CBARP	-0.992109	5.63127	-4.23625	0.00432582	0.0142352	-2.84304	1.84664	NS
PHF12	-0.992018	6.45728	-2.90936	0.0240011	0.0507253	-4.76079	1.29478	NS
HIPK1	-0.991803	6.61587	-3.70864	0.00828735	0.0228078	-3.62454	1.64192	NS
PRRX2	-0.991689	1.50257	-3.12237	0.0179215	0.0405866	-3.6265	1.39162	NS
POLE4	-0.991581	4.5969	-7.08071	0.000249169	0.00202766	0.461734	2.693	NS
PITX1	-0.991344	5.13662	-5.80555	0.000792677	0.00427505	-0.906143	2.36906	NS
FAM91A1	-0.991066	5.79742	-8.71847	7.03573e-05	0.000921204	1.72976	3.03564	NS
INO80	-0.990365	5.17794	-3.92017	0.0063536	0.0188565	-3.21032	1.72454	NS
CHEK2	-0.989976	3.71334	-2.35798	0.0523326	0.0931585	-5.20007	1.03078	NS
BCAS4	-0.989273	4.33513	-1.83473	0.111382	0.17039	-6.07724	0.768556	NS
MANSC4	-0.988488	-0.792418	-1.71546	0.132193	0.19504	-5.21495	0.709876	NS
TXN2	-0.988306	5.90278	-2.72021	0.031254	0.0618913	-5.00139	1.20837	NS
TGIF1	-0.987638	7.6694	-8.19123	0.000103268	0.00116906	1.23342	2.93216	NS
UST	-0.987591	5.70895	-5.91904	0.000709916	0.00396537	-0.847359	2.40172	NS
DDIT4	-0.986904	6.68086	-2.3127	0.0558547	0.0982253	-5.65221	1.00778	NS
KNDC1	-0.986122	1.47956	-3.34615	0.0132728	0.0322971	-3.30748	1.49084	NS
MLPH	-0.985328	5.13871	-5.49471	0.00108079	0.00530761	-1.25098	2.2751	NS
ADAM9	-0.985135	6.84794	-3.46024	0.0114202	0.0289766	-3.98208	1.53795	NS
SMAP2	-0.985124	6.22642	-10.6715	1.98557e-05	0.000446137	3.11366	3.35053	NS
AHI1	-0.984796	5.75467	-4.98753	0.00184073	0.00763207	-1.91176	2.11736	NS
TFB1M	-0.984205	4.5713	-7.48489	0.000178623	0.00165243	0.835932	2.78188	NS
STAT4	-0.983765	0.643412	-2.91385	0.0238524	0.0504856	-3.76298	1.29683	NS
ALAS1	-0.983721	6.809	-6.80471	0.000315523	0.00233339	-0.00742546	2.63201	NS
MXRA8	-0.983487	6.93156	-3.36168	0.0130025	0.0318354	-4.12421	1.49709	NS
TARBP2	-0.982427	4.7919	-7.53944	0.000170969	0.00160385	0.852763	2.79484	NS
CREBBP	-0.98242	7.17685	-2.62215	0.0358935	0.0690251	-5.20901	1.16099	NS
PRTFDC1	-0.982375	3.66544	-2.8309	0.0267658	0.0551272	-4.49515	1.25863	NS
DTX3L	-0.982343	5.25681	-4.66435	0.00263199	0.00994445	-2.25448	2.00242	NS
IFI35	-0.982293	3.7535	-3.84178	0.00700552	0.0202357	-3.07714	1.69388	NS
ATP6V1C1	-0.982141	6.05216	-10.4841	2.22093e-05	0.000471239	2.99895	3.32676	NS
SRRM5	-0.982016	-0.225665	-1.48545	0.183184	0.25465	-5.609	0.594056	NS
POLH	-0.981733	4.91705	-5.33425	0.00127442	0.0059247	-1.40211	2.22733	NS
ZSCAN29	-0.980127	5.42102	-2.14064	0.0715935	0.119845	-5.80553	0.92138	NS
GOT1	-0.979994	5.69575	-3.91547	0.00639073	0.0189361	-3.27769	1.72271	NS
GOLGA4	-0.979805	6.7788	-4.54278	0.00302255	0.0110376	-2.52473	1.95713	NS
KICS2	-0.9794	1.95352	-2.29775	0.0570695	0.0999978	-4.91597	1.00001	NS
LUC7L2	-0.979268	2.81047	-2.47435	0.0442943	0.0814638	-4.84174	1.08904	NS
MAPKAPK3	-0.978907	5.51554	-8.38826	8.92579e-05	0.00107398	1.48826	2.969	NS
ZNF688	-0.978625	3.73817	-2.32403	0.0549509	0.0969294	-5.25444	1.01354	NS
UBE2J2	-0.978531	6.26075	-3.21792	0.0157514	0.0367132	-4.30023	1.43518	NS
PATL1	-0.978496	6.01443	-7.00267	0.000266171	0.00211432	0.223589	2.67483	NS
FICD	-0.978371	4.61655	-8.38858	8.9237e-05	0.00107398	1.60202	2.969	NS
WNT5A	-0.9783	10.2721	-6.65028	0.000361265	0.00255655	-0.101538	2.59235	NS
AP3S2	-0.978087	3.02704	-1.9597	0.0930029	0.147449	-5.63432	0.83136	NS
KMT2B	-0.977789	7.16595	-2.86591	0.0254928	0.0531984	-4.84907	1.2741	NS
IPO4	-0.976267	1.14814	-3.04128	0.0200153	0.0441545	-3.67399	1.35503	NS
TAB2	-0.976072	6.45189	-3.82983	0.00711116	0.0204707	-3.45011	1.68887	NS
FZD6	-0.975877	4.81404	-7.57172	0.000166614	0.00158065	0.876925	2.80117	NS
RGL2	-0.975819	1.11629	-1.50761	0.177574	0.248085	-5.83944	0.605399	NS
NHLRC2	-0.975804	4.79623	-3.48587	0.0110438	0.0282484	-3.75409	1.54901	NS
PDZK1	-0.975034	1.14149	-3.37193	0.0128273	0.0315163	-3.20594	1.50146	NS
UBQLN4	-0.974068	6.22982	-2.38575	0.0502872	0.0903313	-5.52058	1.04416	NS
C6orf136	-0.973954	3.97847	-2.93567	0.0231435	0.0493463	-4.40155	1.30675	NS
GLMP	-0.973778	5.68494	-4.23623	0.00432593	0.0142352	-2.84916	1.84664	NS
EDN1	-0.972678	0.356869	-2.04071	0.0827239	0.134446	-4.96916	0.871451	NS
PPFIBP1	-0.972546	5.98211	-6.30486	0.00049344	0.00312627	-0.464296	2.50497	NS
PRXL2A	-0.972224	7.05537	-7.74737	0.000145018	0.00145222	0.857566	2.83797	NS
NCBP2	-0.97169	5.80563	-2.18471	0.0671771	0.114015	-5.7826	0.94304	NS
CMSS1	-0.971186	2.60587	-3.26558	0.0147762	0.0350121	-3.6466	1.45578	NS
NSUN5	-0.971166	4.02165	-2.94739	0.022772	0.0487266	-4.39264	1.31223	NS
ZNF415	-0.970483	1.94956	-1.886	0.103447	0.160455	-5.506	0.794645	NS
SMCR8	-0.968978	6.34812	-6.07795	0.000609891	0.00358063	-0.725039	2.44604	NS
TRAPPC8	-0.968829	4.78584	-3.24282	0.0152336	0.035814	-4.0989	1.44595	NS
GRWD1	-0.967839	5.122	-3.3355	0.0134617	0.0325998	-4.01764	1.48679	NS
SLC45A3	-0.967664	3.11588	-4.22711	0.00437323	0.0143386	-2.44125	1.84349	NS
GRIPAP1	-0.966948	6.74599	-1.96748	0.0919628	0.146229	-6.15671	0.834966	NS
SPNS2	-0.966932	2.36677	-4.43978	0.00340423	0.0120251	-2.01653	1.91991	NS
UPF3B	-0.966308	4.40492	-2.54891	0.0398266	0.0747806	-5.04862	1.12621	NS
TMED10	-0.966282	5.7613	-4.4462	0.00337891	0.0119657	-2.58439	1.92206	NS
GPR107	-0.966211	7.29157	-3.40714	0.0122449	0.0304522	-4.06639	1.51638	NS
RAB6A	-0.966157	6.51128	-2.44986	0.0458728	0.0837701	-5.44262	1.07691	NS
IRAK3	-0.963964	4.82917	-4.22095	0.00440556	0.0144109	-2.7593	1.84131	NS
GSTO1	-0.963649	7.57076	-8.79614	6.66026e-05	0.00088752	1.72486	3.05182	NS
ENSG00000264668	-0.962877	2.55047	-4.22742	0.00437166	0.0143371	-2.32562	1.84354	NS
PHF11	-0.962626	4.3498	-6.06362	0.000618225	0.00360672	-0.511308	2.44289	NS
RBM15	-0.962552	4.27637	-6.93598	0.000281749	0.00218455	0.374691	2.66064	NS
KCNMB3	-0.962489	1.25061	-1.83776	0.110897	0.169828	-5.42743	0.769992	NS
SGIP1	-0.961744	8.29433	-7.42637	0.000187272	0.00170623	0.573554	2.76796	NS
CAMK2N1	-0.961674	5.03495	-6.45848	0.000428878	0.00284281	-0.209288	2.54625	NS
UBE2N	-0.961425	5.35273	-2.29308	0.0574544	0.100507	-5.57522	0.997802	NS
NUCB2	-0.961248	6.36813	-8.18931	0.000103416	0.00116906	1.26057	2.93216	NS
EEF1A1	-0.961053	10.9959	-2.32049	0.0552315	0.0972917	-5.55602	1.01192	NS
RHPN2	-0.960986	2.18111	-4.38346	0.00363534	0.0125505	-2.05255	1.90134	NS
IFI27	-0.960752	3.64083	-2.11297	0.0745153	0.12381	-5.54677	0.907243	NS
ZBTB17	-0.96056	6.11194	-3.76341	0.00773131	0.0216922	-3.52064	1.6637	NS
HAGH	-0.960178	5.60529	-3.53838	0.0103143	0.0268185	-3.79011	1.57157	NS
DERL1	-0.959687	1.90281	-3.62107	0.00926947	0.0247983	-3.00767	1.60558	NS
BAG6	-0.959552	8.54603	-2.93961	0.0230178	0.0491196	-4.73017	1.30875	NS
CDC42EP5	-0.959253	2.29673	-2.20017	0.065694	0.111888	-5.13188	0.951218	NS
HIF1A	-0.958816	2.92876	-5.42629	0.00115901	0.00554971	-0.949202	2.25573	NS
MTMR12	-0.958187	4.64991	-2.69954	0.0321763	0.0633014	-4.86953	1.19859	NS
SERPINB6	-0.957916	6.37542	-4.71244	0.00249328	0.00957485	-2.29368	2.01887	NS
F2RL1	-0.957687	1.0537	-2.65287	0.0343667	0.0667078	-4.21814	1.17582	NS
MOV10L1	-0.957363	1.9846	-3.98926	0.00583398	0.0176576	-2.52652	1.75307	NS
EDC4	-0.957149	6.38923	-2.44193	0.0463963	0.0845795	-5.44794	1.07274	NS
GPR157	-0.956794	3.80811	-3.01976	0.0206143	0.0451804	-4.25011	1.34505	NS
FGF14	-0.955873	0.148264	-1.8282	0.112434	0.171596	-5.22641	0.765492	NS
CEP20	-0.954657	4.52082	-3.56654	0.00994468	0.0261076	-3.60029	1.58323	NS
AP1G2	-0.954643	1.04046	-2.66199	0.0339264	0.0660357	-4.20486	1.18022	NS
TNPO3	-0.954393	6.01062	-3.0373	0.0201249	0.0443301	-4.54544	1.3533	NS
TP53	-0.954388	6.63999	-1.78093	0.120346	0.181265	-6.4152	0.741687	NS
TUBG1	-0.954303	5.32924	-3.14488	0.0173828	0.0397151	-4.32051	1.40104	NS
HSPH1	-0.95381	8.05244	-5.45828	0.00112167	0.00544725	-1.43352	2.26382	NS
RAI1	-0.953605	6.58401	-5.0746	0.00167583	0.00714033	-1.8636	2.14628	NS
TUBB	-0.952639	8.84352	-1.65261	0.144612	0.209793	-6.58681	0.67821	NS
RAB10	-0.95259	6.35218	-3.41102	0.0121825	0.0303347	-4.02986	1.51806	NS
ZBTB32	-0.952203	0.332138	-2.16549	0.0690679	0.116458	-4.78674	0.933832	NS
ZNF598	-0.952182	5.97755	-2.69386	0.0324352	0.0636721	-5.04757	1.19605	NS
ARFRP1	-0.951844	5.76341	-2.90116	0.0242753	0.0511899	-4.72361	1.29082	NS
TKT	-0.95128	8.22117	-7.48949	0.000177963	0.00164752	0.629158	2.78317	NS
SHMT2	-0.951097	7.26242	-3.08518	0.0188511	0.0422679	-4.53012	1.37399	NS
OTUD5	-0.950139	6.36818	-1.96612	0.0921446	0.146463	-6.14081	0.834272	NS
GATA6	-0.94997	0.326161	-2.79511	0.0281373	0.0572526	-3.87863	1.2422	NS
ARHGEF4	-0.949606	1.98615	-3.232	0.0154562	0.0361961	-3.56783	1.44134	NS
TNFRSF14	-0.949236	3.76653	-3.57797	0.00979879	0.0258265	-3.44653	1.58793	NS
SEMA3A	-0.94868	6.83442	-5.07584	0.00167361	0.0071357	-1.87165	2.14656	NS
MED25	-0.948571	5.72517	-6.82203	0.000310813	0.00231481	0.0722213	2.63549	NS
ANKRD12	-0.948555	5.40065	-2.26087	0.0601846	0.104345	-5.63083	0.981527	NS
DENND5A	-0.948332	7.27585	-3.57584	0.00982583	0.025887	-3.82806	1.58692	NS
SURF1	-0.948323	4.80632	-2.76326	0.0294204	0.0592154	-4.80204	1.22757	NS
FUT10	-0.947838	2.66719	-1.80901	0.115584	0.175619	-5.76888	0.755429	NS
EID2B	-0.947707	1.23504	-1.92451	0.0978538	0.153531	-5.30404	0.813804	NS
GUCA1B	-0.94752	1.92894	-1.90626	0.100467	0.156736	-5.47379	0.804832	NS
CEP104	-0.947312	5.5047	-4.47505	0.00326782	0.0116441	-2.52248	1.9339	NS
MRTO4	-0.947218	5.07052	-2.99458	0.021339	0.0463746	-4.50397	1.33372	NS
ZNF318	-0.94709	5.56275	-2.21154	0.0646241	0.110497	-5.71988	0.956649	NS
ZNF230	-0.946668	2.82693	-2.02519	0.0846013	0.136794	-5.49856	0.863932	NS
FAR2	-0.946236	3.19616	-4.3488	0.00378616	0.0129265	-2.29784	1.88852	NS
FCHSD2	-0.946212	4.13949	-5.82619	0.00077685	0.00421452	-0.730449	2.37525	NS
FKBP15	-0.946187	6.37305	-4.6526	0.00266716	0.0100384	-2.36838	1.99834	NS
MSANTD3	-0.946159	3.92068	-6.30022	0.000495557	0.0031334	-0.192915	2.50398	NS
QRICH2	-0.945705	3.29851	-1.76367	0.123366	0.184778	-5.96694	0.73335	NS
RGCC	-0.945634	7.16324	-3.42089	0.0120255	0.0300839	-4.0455	1.52167	NS
MCM8	-0.945582	-0.402241	-2.36711	0.0516514	0.0922445	-4.37035	1.03506	NS
CD302	-0.945297	-0.168646	-3.0452	0.0199085	0.0439992	-3.43792	1.35656	NS
NOXO1	-0.945047	1.4577	-2.49514	0.0429984	0.0796247	-4.52729	1.09895	NS
ARID3A	-0.945022	7.24384	-4.64572	0.00268803	0.0100929	-2.40573	1.99599	NS
NQO2	-0.944908	4.41302	-5.89433	0.000727069	0.00403092	-0.700691	2.3946	NS
ANO7	-0.944514	0.680474	-3.06364	0.0194131	0.0431835	-3.55629	1.36468	NS
TRAF3IP1	-0.943286	4.6018	-4.20169	0.00450819	0.0146519	-2.7477	1.83411	NS
PACC1	-0.942921	5.43018	-5.25432	0.00138519	0.00627045	-1.5658	2.2027	NS
CLASRP	-0.942785	6.38158	-2.0224	0.0849434	0.137277	-6.0612	0.862401	NS
CTSH	-0.942429	2.83654	-2.3965	0.0495173	0.0891636	-4.96824	1.04981	NS
USP7	-0.941901	6.91593	-3.40409	0.0122944	0.0305271	-4.06403	1.51531	NS
ZDHHC2	-0.941798	4.22463	-8.23603	9.98745e-05	0.00114195	1.53352	2.94235	NS
SV2A	-0.941695	6.51612	-8.81284	6.58254e-05	0.000879016	1.75913	3.056	NS
ADCY9	-0.941082	4.13239	-4.97326	0.00186944	0.00773084	-1.69899	2.11177	NS
FOXL1	-0.94043	6.54026	-4.46013	0.00332474	0.011807	-2.62062	1.92786	NS
ASXL1	-0.940028	6.83439	-3.04256	0.0199804	0.0441183	-4.58301	1.35538	NS
PIDD1	-0.939782	7.38833	-4.72199	0.00246671	0.00950167	-2.31222	2.0222	NS
PCP4L1	-0.938375	-0.507551	-2.07905	0.0782613	0.128648	-4.76251	0.890595	NS
FNBP1	-0.938138	6.07543	-3.03384	0.0202203	0.0444783	-4.55579	1.35185	NS
NUDC	-0.937672	6.63434	-2.75206	0.0298861	0.0598859	-5.0022	1.22268	NS
SMAD1	-0.937601	5.98392	-5.07505	0.00167501	0.00713927	-1.8275	2.14635	NS
B2M	-0.937562	10.3091	-9.00227	5.76962e-05	0.00081161	1.95207	3.09065	NS
HSPA8	-0.93753	10.0049	-2.85787	0.0257794	0.0535753	-4.80178	1.27104	NS
TRPV3	-0.937406	0.842564	-2.82463	0.027001	0.0555302	-3.92932	1.25547	NS
GLE1	-0.937366	4.28049	-1.97064	0.0915438	0.14571	-5.87108	0.836512	NS
ZSCAN12	-0.936933	4.56478	-2.60534	0.0367585	0.07024	-4.99473	1.15342	NS
PIGV	-0.936912	4.00546	-4.58173	0.00289083	0.0106862	-2.15653	1.97118	NS
ENSG00000258790	-0.9369	1.11428	-2.65899	0.0340709	0.0662658	-4.22239	1.17871	NS
MIF4GD	-0.936672	2.65241	-3.14233	0.0174429	0.0397948	-3.83447	1.40017	NS
TMED4	-0.936366	6.42838	-2.27277	0.0591606	0.102937	-5.69986	0.987429	NS
FBXO32	-0.935888	5.03364	-2.36354	0.0519164	0.0925934	-5.43453	1.03342	NS
GMEB2	-0.93557	4.7798	-3.474	0.0112164	0.0285847	-3.76974	1.54387	NS
OPN5	-0.935052	-0.448737	-1.78389	0.119834	0.18058	-5.18229	0.743331	NS
TMEM201	-0.934846	4.53406	-2.6935	0.0324516	0.0636747	-4.85937	1.19603	NS
EIF5	-0.934583	7.69506	-10.5002	2.19952e-05	0.000468269	2.96484	3.3295	NS
ESYT3	-0.933791	1.62868	-4.37417	0.00367508	0.0126497	-1.96025	1.89792	NS
SIAH1	-0.932795	3.21813	-2.91382	0.0238535	0.0504856	-4.2844	1.29683	NS
ATPSCKMT	-0.932507	3.65227	-2.04459	0.0822605	0.133951	-5.64623	0.873053	NS
CISD3	-0.932242	3.75715	-4.92021	0.00198068	0.00808325	-1.69583	2.09241	NS
TLL2	-0.931426	0.304036	-2.48794	0.0434425	0.080224	-4.31801	1.0957	NS
ZC3HAV1	-0.930884	5.83052	-8.00457	0.000118889	0.0012709	1.13882	2.89589	NS
BFSP1	-0.93085	2.76381	-5.00576	0.00180475	0.00752485	-1.40326	2.1235	NS
MRPL10	-0.930559	5.33459	-2.40886	0.0486473	0.0878597	-5.40367	1.05621	NS
EIF3L	-0.929588	6.87523	-2.27501	0.0589703	0.102676	-5.71566	0.98853	NS
CCDC9	-0.929525	5.35282	-4.56848	0.00293491	0.0108112	-2.38702	1.96613	NS
IL11	-0.928241	6.38984	-2.31334	0.0558031	0.0981618	-5.63838	1.00806	NS
PDZD8	-0.927348	4.95451	-3.70538	0.00832183	0.0228877	-3.47837	1.6404	NS
NKX3-1	-0.927312	3.71274	-5.6651	0.000910526	0.00470556	-0.829803	2.32739	NS
CPTP	-0.927262	5.12815	-3.9411	0.00619098	0.0184779	-3.17775	1.73335	NS
HECA	-0.927019	1.83926	-3.73645	0.00799978	0.0222566	-2.83647	1.65254	NS
PANX1	-0.92596	6.1188	-9.71816	3.57982e-05	0.000615087	2.46101	3.21106	NS
RAB3B	-0.925763	3.89729	-4.63514	0.00272043	0.0101994	-2.07073	1.99143	NS
DGAT1	-0.925611	5.04783	-2.17047	0.0685728	0.115808	-5.7137	0.93626	NS
RPS6KA2	-0.925595	7.43708	-2.52368	0.0412833	0.0770241	-5.35841	1.11337	NS
VAPA	-0.925247	6.57962	-9.16744	5.15317e-05	0.000762702	2.03033	3.11765	NS
ZNF764	-0.925169	4.23811	-1.88346	0.103827	0.160847	-5.98763	0.793588	NS
BSDC1	-0.924757	7.30889	-2.6877	0.0327178	0.0640876	-5.11467	1.19323	NS
RAB31	-0.924449	6.50934	-5.56038	0.00101126	0.00506182	-1.29873	2.29569	NS
C1orf174	-0.924263	3.65442	-6.87438	0.00029706	0.00225352	0.418841	2.64714	NS
CUTC	-0.924141	3.23184	-2.47897	0.0440028	0.0810401	-4.92666	1.0913	NS
IPMK	-0.923978	2.10964	-3.76017	0.00776304	0.021753	-2.86026	1.66248	NS
POLR2A	-0.923939	8.87711	-2.65009	0.034502	0.0669054	-5.14804	1.17454	NS
MTHFD2L	-0.923671	4.86836	-6.14552	0.000572253	0.0034395	-0.507042	2.4635	NS
H1-2	-0.923118	5.56428	-3.08041	0.0189741	0.0424685	-4.44496	1.37193	NS
NOL10	-0.923087	4.44477	-4.11117	0.00502748	0.0158074	-2.84138	1.80114	NS
RGMB	-0.922964	6.06159	-7.54429	0.000170305	0.00160051	0.719287	2.79574	NS
NFE2L1	-0.922686	8.60703	-5.28688	0.00133881	0.00612538	-1.61884	2.21287	NS
LRFN5	-0.922345	2.461	-4.03946	0.00548579	0.0168504	-2.5548	1.77339	NS
OTUB1	-0.921659	6.62117	-2.34993	0.0529415	0.0940439	-5.59626	1.02667	NS
VSIG10L	-0.921347	1.88824	-4.16552	0.00470826	0.0151004	-2.27819	1.82101	NS
SFRP1	-0.921016	5.11334	-1.85977	0.107435	0.165367	-6.16814	0.781551	NS
RIF1	-0.920968	4.90195	-2.45904	0.0452743	0.0828925	-5.26781	1.08148	NS
FEM1A	-0.920627	1.96308	-3.37623	0.0127548	0.0313868	-3.36208	1.50325	NS
PRR14	-0.920574	6.151	-3.16291	0.0169637	0.0388981	-4.37394	1.41007	NS
PDLIM1	-0.920193	7.5241	-3.94682	0.00614736	0.0183695	-3.31896	1.7359	NS
RBMS2	-0.919537	6.13674	-2.79707	0.0280604	0.0571696	-4.90804	1.24283	NS
LACC1	-0.919175	3.16287	-3.87608	0.00671164	0.0195927	-2.91819	1.70791	NS
TMEM30A	-0.918874	8.23854	-8.0864	0.000111732	0.00122547	1.1512	2.9117	NS
NTN1	-0.917344	4.42494	-3.23113	0.0154744	0.0362253	-4.05651	1.44099	NS
VWA5A	-0.917266	7.048	-3.44051	0.0117193	0.0295225	-4.01577	1.52985	NS
DKK3	-0.91704	9.15208	-5.77632	0.000815714	0.00435071	-1.05111	2.36144	NS
ABCA6	-0.917034	3.48596	-3.59813	0.00954716	0.0253375	-3.36224	1.59624	NS
LZTR1	-0.916956	4.44702	-1.98702	0.0894022	0.143202	-5.87884	0.844051	NS
PLEK	-0.916665	0.19125	-1.07899	0.31814	0.399484	-6.15711	0.398501	NS
HEG1	-0.916193	6.19621	-3.60909	0.00941334	0.0251036	-3.74194	1.60026	NS
PTGES2	-0.916159	5.82048	-1.88727	0.103258	0.16026	-6.21319	0.795175	NS
ADGRG6	-0.916046	0.810493	-3.21236	0.0158695	0.0369337	-3.37011	1.43258	NS
ARL8B	-0.916043	4.03342	-7.14047	0.00023698	0.00197551	0.604437	2.70432	NS
MBOAT7	-0.915636	7.8256	-8.89111	6.23178e-05	0.000844664	1.79981	3.07332	NS
SARS1	-0.915413	7.53648	-7.23531	0.000218997	0.00189298	0.38965	2.72285	NS
SPRY4	-0.915234	8.55108	-5.65123	0.000923199	0.0047509	-1.20614	2.32322	NS
ARRDC4	-0.914413	4.88265	-4.29396	0.00403917	0.0135633	-2.67649	1.86764	NS
PPP6C	-0.914228	5.53217	-3.95178	0.00610979	0.0182874	-3.21379	1.73785	NS
WNK1	-0.914164	7.93835	-3.44816	0.0116024	0.0293273	-4.00842	1.53273	NS
HOXB7	-0.914069	3.95237	-2.88242	0.0249145	0.0522589	-4.478	1.28184	NS
PLEKHA2	-0.914051	2.82491	-2.49966	0.0427217	0.0791703	-4.81553	1.10144	NS
PLOD3	-0.913593	7.75592	-2.77897	0.0287799	0.0582508	-4.98113	1.2347	NS
CGAS	-0.913428	1.65423	-2.69414	0.0324222	0.0636721	-4.27803	1.19605	NS
HHEX	-0.913368	1.72836	-3.35809	0.0130645	0.0319377	-3.33972	1.4957	NS
CHMP7	-0.912616	6.36609	-3.34332	0.0133228	0.0323565	-4.12818	1.49004	NS
DNAJB9	-0.912217	5.92792	-6.42586	0.000441748	0.00290002	-0.33802	2.5376	NS
CES3	-0.911349	3.07839	-1.69303	0.136506	0.200168	-6.02629	0.698605	NS
SUGCT	-0.91112	3.0589	-2.86849	0.0254013	0.0530424	-4.32266	1.27538	NS
SP140	-0.911096	2.00514	-2.62665	0.0356652	0.0687116	-4.45188	1.16297	NS
CD2AP	-0.910644	3.9935	-4.15413	0.00477325	0.0152662	-2.70624	1.81627	NS
TSPYL5	-0.910383	4.95225	-2.05811	0.0806685	0.131904	-5.86252	0.879742	NS
BMP7	-0.909258	5.09987	-1.95381	0.0937982	0.148448	-6.03511	0.828427	NS
CHMP4B	-0.908488	7.05131	-6.16316	0.000562863	0.00339598	-0.662554	2.46904	NS
FN3K	-0.908401	3.26806	-3.31883	0.0137632	0.0331586	-3.71113	1.4794	NS
HDGFL2	-0.907486	6.32894	-2.05481	0.0810538	0.13243	-6.0123	0.878014	NS
UBTD1	-0.906972	6.04373	-7.77575	0.000141836	0.00143722	0.924634	2.84248	NS
TMEM116	-0.906881	3.4247	-5.25911	0.00137824	0.00625138	-1.23561	2.20402	NS
CFAP45	-0.906866	0.976081	-2.2589	0.0603552	0.10457	-4.77633	0.980593	NS
TMEM121	-0.905941	-0.490919	-2.89563	0.0244622	0.0515323	-3.59959	1.28792	NS
PLEKHB2	-0.905876	6.87255	-9.91051	3.16563e-05	0.000576009	2.56575	3.23957	NS
ZNF580	-0.905815	1.55107	-3.44738	0.0116143	0.0293513	-3.17886	1.53237	NS
SPSB3	-0.905763	1.23181	-3.12425	0.0178758	0.0405122	-3.57297	1.39241	NS
MRPS10	-0.905413	4.76268	-2.70224	0.0320542	0.0631005	-4.88704	1.19997	NS
OSER1	-0.905397	4.89111	-2.7552	0.0297549	0.0596891	-4.82943	1.2241	NS
NFE2L3	-0.905205	2.35482	-2.45829	0.0453228	0.0829694	-4.77124	1.08108	NS
TMEM39B	-0.903835	4.73709	-3.1919	0.0163128	0.0376652	-4.16684	1.42406	NS
SNX9	-0.903627	7.01964	-7.89544	0.00012926	0.0013503	0.986313	2.86957	NS
GPN2	-0.9032	5.36451	-5.09908	0.0016325	0.00700765	-1.74158	2.15443	NS
ADPRS	-0.90274	5.01226	-4.68568	0.00256942	0.00977511	-2.19582	2.00988	NS
RNF138	-0.902629	1.51343	-1.96837	0.0918446	0.146078	-5.3016	0.835415	NS
SHARPIN	-0.902015	5.4432	-3.39082	0.0125113	0.0309443	-3.98292	1.50942	NS
ARSL	-0.901853	-0.0181969	-1.73401	0.128728	0.191044	-5.32707	0.718866	NS
HTATIP2	-0.901787	4.05976	-4.48715	0.0032224	0.0115408	-2.28848	1.93776	NS
NECAB1	-0.901642	0.532604	-2.07143	0.0791287	0.129771	-4.95947	0.886823	NS
C16orf74	-0.901523	2.17742	-2.87387	0.0252123	0.0527436	-4.12823	1.27783	NS
ST3GAL2	-0.901364	2.86271	-2.33089	0.0544111	0.0962085	-5.06532	1.01679	NS
PLAAT3	-0.901246	2.81474	-4.09126	0.00515034	0.0160557	-2.55912	1.79437	NS
CCDC59	-0.900943	3.84947	-2.97202	0.0220118	0.0475125	-4.33203	1.32319	NS
PSMB4	-0.900519	7.34749	-2.96038	0.0223674	0.0481215	-4.71373	1.31766	NS
LGALS3	-0.900454	6.52702	-6.59233	0.000380332	0.00263399	-0.207624	2.57939	NS
GFPT2	-0.900362	5.05234	-3.90464	0.00647723	0.0191247	-3.21748	1.71841	NS
ATG101	-0.900021	5.72291	-9.11578	5.33752e-05	0.000774952	2.04239	3.11073	NS
CSGALNACT2	-0.899976	6.66826	-7.56389	0.000167658	0.00158664	0.704407	2.79952	NS
LRIG2	-0.899926	4.10096	-2.42199	0.0477406	0.086618	-5.18396	1.06239	NS
SH3TC1	-0.89896	3.02849	-2.3182	0.0554136	0.0975718	-5.11963	1.01068	NS
PYCARD	-0.89892	1.21584	-2.90916	0.0240077	0.0507271	-3.87921	1.29476	NS
RHEB	-0.897974	5.50762	-3.2283	0.0155332	0.036316	-4.2232	1.4399	NS
NETO1	-0.89734	2.85029	-1.94536	0.0949501	0.149891	-5.62073	0.824225	NS
MARCHF9	-0.897147	4.07855	-4.19493	0.00454486	0.014737	-2.66769	1.83159	NS
QSOX1	-0.896999	9.67832	-5.78657	0.00080755	0.00432907	-1.02215	2.36361	NS
ANKRD28	-0.895787	3.26793	-4.08995	0.00515854	0.0160717	-2.652	1.79394	NS
HIRIP3	-0.895743	2.39563	-3.69072	0.00847874	0.0232034	-3.01261	1.63445	NS
GAPDH	-0.894759	10.7751	-7.51566	0.000174258	0.00162273	0.732271	2.78975	NS
ENSG00000288534	-0.894485	0.130551	-1.01389	0.346073	0.428411	-6.21988	0.36814	NS
TRAF3	-0.894105	6.20404	-6.89477	0.00029189	0.00223036	0.106072	2.65163	NS
ZFYVE9	-0.89292	5.19735	-6.65688	0.000359163	0.00254859	-0.0339399	2.5937	NS
VPS52	-0.892202	5.1553	-1.87129	0.105665	0.163055	-6.15946	0.787665	NS
ANXA7	-0.892103	5.60435	-3.36297	0.0129803	0.0317934	-4.04058	1.49766	NS
SGPP1	-0.891633	2.98182	-2.50979	0.0421089	0.0783102	-4.82931	1.10618	NS
H1-4	-0.891545	-0.0106141	-2.40491	0.0489234	0.0882953	-4.38363	1.05406	NS
PNPLA1	-0.889809	-0.59236	-1.6932	0.136471	0.20014	-5.27801	0.698665	NS
METTL23	-0.889788	3.38911	-5.54765	0.00102434	0.00510552	-0.902843	2.29196	NS
B3GALT1	-0.889512	0.0309101	-1.8755	0.105025	0.162286	-5.14378	0.789719	NS
PWWP2A	-0.889319	4.65464	-3.23742	0.0153443	0.0360055	-4.08836	1.44363	NS
MRPL54	-0.889166	4.56799	-6.75622	0.00032914	0.00239094	0.152468	2.62143	NS
FBXL17	-0.888761	5.21946	-6.12805	0.000581728	0.00347388	-0.574931	2.45919	NS
GRPEL1	-0.888468	5.26329	-6.69091	0.000348543	0.00249252	-0.00873705	2.60336	NS
NFKB1	-0.8883	6.50848	-4.81592	0.00222156	0.00878756	-2.17447	2.05613	NS
EDEM1	-0.888195	7.0548	-6.67362	0.000353895	0.00252133	-0.143554	2.59837	NS
TSLP	-0.887881	6.31954	-1.52947	0.172193	0.242139	-6.73789	0.615936	NS
ATP6V0D1	-0.887709	7.21064	-4.28479	0.00408327	0.0136642	-2.86751	1.86442	NS
ARHGAP23	-0.887591	6.86383	-5.45018	0.001131	0.00547153	-1.43752	2.26189	NS
CADM4	-0.886598	5.4869	-1.7733	0.121671	0.18289	-6.33933	0.737809	NS
LGALS1	-0.885933	9.63748	-3.66427	0.00876999	0.0237994	-3.65794	1.62343	NS
FCRLB	-0.88585	0.357718	-2.73868	0.030453	0.0607139	-3.96706	1.21671	NS
HCFC1	-0.885522	7.09646	-1.69238	0.136632	0.200307	-6.55189	0.698305	NS
TIMM23	-0.884951	5.38475	-2.36322	0.0519401	0.0925934	-5.47895	1.03342	NS
PHF23	-0.884886	6.58902	-2.67253	0.0334255	0.065181	-5.11886	1.18588	NS
BCO2	-0.884259	2.55826	-2.59063	0.0375337	0.0713439	-4.62041	1.14664	NS
FZR1	-0.884	5.92589	-3.57866	0.00979012	0.025809	-3.76533	1.58823	NS
TBC1D10B	-0.883501	5.43352	-3.35826	0.0130616	0.0319377	-4.02884	1.4957	NS
CHI3L1	-0.883289	2.14572	-0.815349	0.443072	0.523702	-6.80836	0.280916	NS
CNST	-0.883152	4.85098	-4.43163	0.00343663	0.0121132	-2.49275	1.91674	NS
RFX1	-0.882274	4.71804	-2.60044	0.0370151	0.0705703	-5.03087	1.15138	NS
XPOT	-0.881834	6.78046	-3.63137	0.0091476	0.0245138	-3.74067	1.61059	NS
TMEM222	-0.881548	6.1239	-3.18737	0.0164128	0.0378609	-4.33768	1.42181	NS
NGEF	-0.881292	-0.284228	-1.5857	0.159039	0.226906	-5.47315	0.644153	NS
CRACDL	-0.881183	0.930009	-2.51121	0.0420239	0.0781751	-4.40371	1.10693	NS
ABCA4	-0.880944	1.84989	-1.8944	0.102201	0.158991	-5.48068	0.798627	NS
TNFRSF21	-0.880374	6.85771	-3.30321	0.0140523	0.0336883	-4.20773	1.47252	NS
PTPN12	-0.880125	6.36789	-4.67997	0.002586	0.00981762	-2.33544	2.00799	NS
CCDC9B	-0.879794	6.00621	-3.47767	0.0111628	0.0284836	-3.91508	1.54541	NS
SLC2A13	-0.879657	2.6787	-2.93638	0.0231206	0.0493058	-4.14053	1.3071	NS
ETF1	-0.878965	7.33599	-9.36714	4.50574e-05	0.000705192	2.16299	3.15169	NS
FDFT1	-0.878816	6.68413	-5.3869	0.0012069	0.00573321	-1.50422	2.2416	NS
RPN1	-0.878307	8.11235	-3.83185	0.00709316	0.0204282	-3.47102	1.68977	NS
POMK	-0.87805	4.23888	-2.62443	0.0357777	0.0688652	-4.91204	1.162	NS
BUD31	-0.877148	5.48163	-3.50963	0.010707	0.0276271	-3.81995	1.55866	NS
PI4K2B	-0.87683	2.17486	-3.3093	0.0139389	0.0334861	-3.49915	1.47514	NS
AMN1	-0.876612	2.79997	-3.56367	0.00998167	0.0261721	-3.27069	1.58216	NS
RSL24D1	-0.876557	5.73834	-5.44877	0.00113263	0.00547525	-1.37358	2.2616	NS
GCSAM	-0.87648	-0.0930016	-1.90751	0.100285	0.156554	-5.07674	0.805336	NS
TMEM35A	-0.876424	5.71444	-3.4185	0.0120633	0.0301427	-3.97369	1.52082	NS
USP6NL	-0.876127	4.92571	-3.75747	0.00778964	0.0217841	-3.40393	1.66186	NS
GGN	-0.875842	1.53079	-2.54727	0.0399193	0.0749323	-4.46897	1.12533	NS
NR3C2	-0.875075	1.95107	-2.33843	0.0538248	0.0952916	-4.86637	1.02095	NS
NIFK	-0.874957	4.94489	-2.23684	0.062307	0.107289	-5.60413	0.969443	NS
NENF	-0.874693	5.33964	-5.02175	0.00177384	0.00742536	-1.83093	2.12928	NS
SARS2	-0.874424	0.200754	-2.94236	0.0229305	0.0489748	-3.64611	1.31003	NS
ORAI2	-0.874162	6.55011	-3.27504	0.0145905	0.0346566	-4.23728	1.46021	NS
RNF168	-0.873724	4.02149	-3.09071	0.0187095	0.0420175	-4.1886	1.37657	NS
PLIN3	-0.873671	6.01215	-2.54095	0.0402802	0.0754867	-5.27847	1.12213	NS
WDR46	-0.87279	5.52253	-2.01313	0.0860898	0.138811	-6.00544	0.857577	NS
[truncated: 10,647 more rows]

## Sheet: Group SOX2
Gene name	logFC_Line_GroupSOX2	AveExpr_Line_GroupSOX2	t_Line_GroupSOX2	P,Value_Line_GroupSOX2	adj,P,Val_Line_GroupSOX2	B_Line_GroupSOX2	FDR_Line_GroupSOX2	Gene_DE_Line_GroupSOX2
KLHDC7B	-6.43473	-1.88149	-13.153	4.70129e-06	0.000866798	3.11141	3.06208	Down
LAMP3	-6.4116	0.829824	-10.0762	2.62086e-05	0.00158696	2.56665	2.79943	Down
TTLL8	-5.8745	-2.12325	-6.24272	0.000496757	0.00661614	0.238248	2.1794	Down
DCDC2C	-5.05453	0.262742	-10.6343	1.85751e-05	0.00142238	2.77626	2.84698	Down
FOLR3	-4.92396	-2.66709	-15.2777	1.76412e-06	0.000657569	3.1772	3.18206	Down
SGCG	-4.89695	0.481898	-7.91831	0.000118793	0.00315757	1.56868	2.50065	Down
C1orf116	-4.7178	-2.75666	-13.7655	3.49317e-06	0.00075836	2.90419	3.12012	NS
TSPAN1	-4.6738	-2.23488	-7.63499	0.000148577	0.00364865	1.06511	2.43787	Down
OAS1	-4.55788	-1.02489	-3.56973	0.00969369	0.0413924	-2.3101	1.38308	NS
MIOX	-4.51767	-2.32479	-9.03619	5.22174e-05	0.00217508	1.70136	2.66252	Down
NR0B1	-4.06458	-1.092	-7.97508	0.000113676	0.00308092	1.31557	2.51132	Down
CES3	-3.88899	1.45444	-6.13283	0.000551082	0.00707403	0.345468	2.15033	Down
MX1	-3.82797	4.03988	-4.78437	0.0022214	0.0165016	-1.44698	1.78247	NS
IFI44L	-3.78168	1.93342	-3.71673	0.00801545	0.036823	-2.40091	1.43388	NS
KCP	-3.64738	1.77785	-6.90129	0.000274085	0.00498692	1.01718	2.30217	Down
ANKRD22	-3.63289	-1.31512	-9.29361	4.37531e-05	0.00198756	1.87417	2.70168	Down
GPNMB	-3.60274	3.75322	-11.1974	1.33375e-05	0.00126658	3.96913	2.89737	Down
ABCC3	-3.58475	4.12215	-8.64684	6.88108e-05	0.00248543	2.25272	2.6046	Down
ADM2	-3.47758	2.34753	-13.2761	4.42436e-06	0.000858118	4.7989	3.06645	Down
ANXA10	-3.44397	-0.951779	-4.1831	0.00448111	0.0252445	-1.60916	1.59783	NS
PAPPA2	-3.41915	1.37082	-6.44793	0.000410712	0.00601198	0.628545	2.22098	Down
SPX	-3.2894	0.319452	-5.61049	0.000920066	0.00966808	-0.14414	2.01466	Down
NECTIN4	-3.28254	1.05327	-9.22144	4.59572e-05	0.00203738	2.57881	2.69093	Down
FBXO39	-3.23743	-1.36628	-4.98379	0.00178053	0.0145414	-0.817473	1.83739	NS
HMOX1	-3.2249	5.12014	-9.69393	3.35105e-05	0.00176257	2.85644	2.75385	Down
CSTA	-3.21032	-0.736246	-7.29835	0.00019557	0.00407268	1.02304	2.39012	Down
CMKLR2	-3.12683	1.03864	-10.1155	2.55671e-05	0.00155854	3.06072	2.80728	Down
HKDC1	-3.12086	-1.45567	-4.14007	0.00472157	0.0261064	-1.65959	1.58325	NS
IFI6	-3.00422	7.20253	-9.32211	4.2916e-05	0.00198756	2.30807	2.70168	Down
SLC2A5	-2.92448	0.245374	-4.47847	0.00315351	0.0202821	-1.30877	1.69289	NS
OLAH	-2.91421	2.5099	-18.2755	5.40843e-07	0.000397314	6.52656	3.40087	Down
MOCOS	-2.87822	2.99399	-9.90602	2.92088e-05	0.00164988	3.19795	2.78255	Down
MN1	-2.8775	-0.425712	-5.8747	0.000707061	0.00831131	0.0511744	2.08033	Down
MSI1	-2.8523	0.522269	-3.68741	0.00832309	0.0376511	-2.28691	1.42422	NS
SLC47A1	-2.81755	-1.59256	-6.00314	0.000623991	0.00766132	0.00772442	2.1157	Down
IFIH1	-2.79197	2.43345	-6.56954	0.000367718	0.00567016	0.670217	2.2464	Down
RRAD	-2.7725	3.95401	-10.7658	1.71687e-05	0.00140897	3.68844	2.8511	Down
KCNN4	-2.73237	-1.23316	-5.40902	0.00113126	0.0111095	-0.429501	1.95431	NS
TNFRSF9	-2.7165	-0.57041	-5.11727	0.00154021	0.0134166	-0.639004	1.87236	NS
INHBE	-2.71003	0.974874	-7.52734	0.000162048	0.00376687	1.4924	2.42402	Down
DOCK3	-2.67841	1.84106	-10.3142	2.25839e-05	0.00149515	3.36179	2.82532	Down
TRIB3	-2.65273	6.39377	-17.2826	7.82649e-07	0.000441592	6.71942	3.35498	Down
PCDH1	-2.6293	0.765869	-6.38921	0.000433482	0.00618076	0.573008	2.20896	Down
FGF22	-2.61574	0.567975	-5.47489	0.00105676	0.0106427	-0.272626	1.97295	NS
PDE2A	-2.61044	0.0433963	-6.03907	0.000602758	0.00749703	0.236169	2.12511	Down
XAF1	-2.58173	2.36205	-6.62465	0.000349924	0.00556872	0.721713	2.25424	Down
EBI3	-2.57752	0.810488	-10.3539	2.2037e-05	0.0014884	3.15362	2.82728	Down
IL31RA	-2.57566	2.13406	-7.19947	0.000212424	0.00424608	1.24645	2.37201	Down
HERC6	-2.5734	3.76296	-6.23216	0.000501709	0.00665323	0.121746	2.17697	Down
BIRC3	-2.5542	0.89171	-6.5857	0.000362394	0.0056686	0.744973	2.24652	Down
TMEM236	-2.54773	-0.200266	-8.05701	0.000106726	0.0029905	1.65708	2.52426	Down
CLGN	-2.54149	5.40196	-14.9257	2.05605e-06	0.000687678	5.7689	3.16262	Down
ISG15	-2.53854	6.81107	-9.916	2.90224e-05	0.00164988	2.75255	2.78255	Down
EFHD1	-2.48608	-0.575688	-6.39611	0.000430736	0.00615326	0.463273	2.21089	Down
ATP2A3	-2.47358	4.56891	-14.5683	2.41034e-06	0.000687678	5.65565	3.16262	Down
RAB39B	-2.44073	0.970236	-6.8473	0.000287296	0.00506251	0.966425	2.29563	Down
DDX60	-2.42176	3.09934	-8.64146	6.90787e-05	0.00248543	2.31509	2.6046	Down
H2BC17	-2.41722	-0.76445	-7.73428	0.000137268	0.00353509	1.32386	2.4516	Down
BEX2	-2.39504	1.30502	-9.58633	3.59662e-05	0.00180748	2.87894	2.74293	Down
EEF1A2	-2.37353	1.29864	-6.11534	0.000560332	0.00712963	0.321231	2.14693	Down
KCNQ3	-2.36768	-0.595367	-6.32249	0.000461102	0.00632448	0.408065	2.19897	Down
APCDD1L	-2.33736	2.88984	-8.34566	8.58157e-05	0.00273361	2.10859	2.56326	Down
POU3F1	-2.33556	-0.720002	-3.79781	0.00722767	0.0343298	-2.05675	1.46433	NS
FAM131C	-2.32814	-1.41819	-4.55489	0.00288553	0.0192778	-1.22944	1.71494	NS
LGI4	-2.32688	-1.08679	-5.55587	0.000972582	0.00999392	-0.278182	2.00026	Down
LYNX1-SLURP2	-2.32616	-1.06214	-5.11038	0.00155169	0.0134882	-0.671607	1.87005	NS
ATF3	-2.32502	6.43861	-10.4572	2.06825e-05	0.00146514	3.15178	2.83412	Down
MX2	-2.29222	0.987041	-5.59166	0.000937805	0.00978233	-0.172431	2.00956	Down
RAP1GAP	-2.27812	-0.0999981	-4.61985	0.00267753	0.0183524	-1.14425	1.73631	NS
E2F7	-2.2727	5.28989	-13.8703	3.32424e-06	0.00075836	5.26371	3.12012	Down
RUNX3	-2.25607	0.693274	-8.23994	9.28812e-05	0.00286088	1.96478	2.5435	Down
HGD	-2.24641	-1.24747	-3.75126	0.00766909	0.035757	-2.09368	1.44664	NS
CPNE7	-2.23409	3.63848	-7.83843	0.000126442	0.00331466	1.60523	2.47956	Down
DRC1	-2.22917	-1.31945	-4.28807	0.00394919	0.0233657	-1.49846	1.63142	NS
PRKCZ	-2.22341	2.64344	-10.7211	1.76325e-05	0.00140897	3.68655	2.8511	Down
ANKRD29	-2.22183	-0.110026	-4.64751	0.00259408	0.0180458	-1.1145	1.74362	NS
INSYN1	-2.20954	-0.849019	-1.97464	0.0904657	0.192863	-4.4162	0.714752	NS
PPP1R14C	-2.20703	0.692804	-10.6121	1.88258e-05	0.00142238	3.26405	2.84698	Down
KCNS1	-2.20468	-0.45635	-4.56222	0.0028612	0.0191462	-1.19968	1.71792	NS
GPR182	-2.14519	-0.879363	-4.72951	0.00236313	0.0171316	-1.02942	1.7662	NS
MKX	-2.08815	-1.09581	-4.94097	0.00186629	0.0150031	-0.830623	1.82382	NS
MADCAM1	-2.0861	-0.879193	-3.62014	0.00907856	0.0397219	-2.26391	1.40097	NS
GDF9	-2.08261	-0.335025	-6.96895	0.00025849	0.004789	0.937062	2.31976	Down
NPR3	-2.03679	1.77481	-6.48774	0.000396041	0.00588045	0.635547	2.23059	Down
COL20A1	-2.01742	-0.996028	-3.30589	0.013745	0.0522244	-2.64544	1.28213	NS
SLC8A3	-2.01697	0.648481	-8.92453	5.64575e-05	0.00227421	2.38694	2.64317	Down
TCERG1L	-1.99933	-0.472302	-6.3381	0.000454467	0.00628213	0.445124	2.20189	Down
DDIT3	-1.99405	2.74056	-14.1555	2.90977e-06	0.00075836	5.36327	3.12012	Down
ENSG00000267561	-1.99297	-0.683849	-3.58485	0.00950459	0.0408707	-2.31936	1.38859	NS
CA12	-1.99095	4.17198	-4.77551	0.00224365	0.0165757	-1.63681	1.78053	NS
PTPRH	-1.98877	0.572156	-7.69914	0.000141155	0.00354686	1.58959	2.45016	Down
RASGEF1A	-1.98247	-0.704913	-4.26739	0.00404821	0.0236783	-1.51884	1.62565	NS
RNF144B	-1.98179	1.71639	-6.46358	0.000404874	0.00596168	0.616567	2.22463	Down
KCNG1	-1.97641	2.48211	-3.4742	0.0109873	0.0449785	-2.94433	1.34699	NS
CLEC18B	-1.97381	-0.113973	-3.31888	0.0135074	0.0516378	-2.70951	1.28703	NS
APBB1IP	-1.97357	0.0476483	-8.14527	9.97736e-05	0.00291833	1.79301	2.53487	Down
TMCC3	-1.96216	0.38251	-4.53887	0.00293957	0.0195127	-1.26156	1.70968	NS
AOC3	-1.95756	0.303574	-2.65515	0.0338524	0.0960918	-3.66873	1.01731	NS
IFI44	-1.95298	4.66839	-6.3024	0.000469799	0.00639045	-0.0351909	2.19447	Down
IP6K3	-1.93501	0.0938114	-5.65726	0.000877614	0.009367	-0.0982597	2.0284	Down
PTPRQ	-1.92957	-0.851927	-4.66909	0.00253094	0.0177997	-1.08944	1.74959	NS
PARP9	-1.92615	4.9056	-9.0463	5.18518e-05	0.00216713	2.3383	2.66412	Down
BMPR1B	-1.92257	0.89895	-4.58579	0.00278444	0.0188035	-1.25383	1.72576	NS
PSAT1	-1.90724	5.39835	-9.90349	2.92563e-05	0.00164988	2.88189	2.78255	Down
DCAF4L1	-1.90581	0.190411	-3.95728	0.005914	0.0301496	-1.93287	1.52072	NS
TRIM55	-1.9024	-0.549143	-5.79293	0.0007664	0.00870797	-0.0119003	2.06008	Down
ENSG00000250644	-1.89546	0.359988	-4.81971	0.00213513	0.0161017	-0.948562	1.79313	NS
ZFP92	-1.89494	0.317111	-3.60358	0.00927588	0.0403015	-2.39177	1.39468	NS
KCNN2	-1.87493	3.6195	-4.43729	0.00330923	0.020892	-1.9368	1.68002	NS
IFI27	-1.86485	3.08464	-3.643	0.00881382	0.0390572	-2.85926	1.4083	NS
CD53	-1.85937	-0.713767	-5.02611	0.00170009	0.0141781	-0.727072	1.84838	NS
SLC22A15	-1.85332	2.32813	-10.6048	1.89082e-05	0.00142238	3.60581	2.84698	Down
SYN1	-1.84405	1.11674	-7.38455	0.000182106	0.00391764	1.40463	2.40698	Down
CLDN4	-1.84295	0.956998	-7.51719	0.000163389	0.00378387	1.49706	2.42206	Down
TNFSF9	-1.84069	0.679236	-3.95665	0.00591866	0.0301496	-1.98851	1.52072	NS
BLNK	-1.83926	1.6128	-8.97148	5.46287e-05	0.00223797	2.55892	2.65015	Down
PTPRN	-1.83797	5.95519	-9.86067	3.00731e-05	0.00166222	2.77009	2.77931	Down
ELOVL7	-1.82963	-0.19061	-2.9467	0.0224598	0.0727839	-3.19726	1.13796	NS
TMEM255B	-1.82052	2.71368	-5.80258	0.000759114	0.00868468	-0.167332	2.06125	Down
SPHK1	-1.81734	2.56003	-10.2448	2.35779e-05	0.00152433	3.40686	2.81692	Down
FGF2	-1.81606	5.63931	-8.6091	7.07157e-05	0.00251517	1.86651	2.59943	Down
KIF1A	-1.81494	0.772354	-6.33809	0.000454471	0.00628213	0.531328	2.20189	Down
TRPM6	-1.81122	-1.15555	-4.50496	0.00305761	0.0198624	-1.26579	1.70197	NS
DNAH11	-1.80558	-0.286492	-5.42957	0.0011074	0.0109531	-0.322978	1.96046	NS
HAUS7	-1.8008	-1.10015	-4.26729	0.0040487	0.0236783	-1.51658	1.62565	NS
PARP12	-1.80017	4.7395	-8.04314	0.000107868	0.00300906	1.55949	2.52157	Down
ENSG00000282988	-1.79987	0.965146	-6.20326	0.000515538	0.00677123	0.409063	2.16933	Down
ENSG00000272162	-1.79216	-0.459312	-2.75016	0.0295856	0.0877738	-3.43038	1.05664	NS
IL17REL	-1.78998	-0.755825	-3.58375	0.00951817	0.040882	-2.31837	1.38847	NS
USH2A	-1.78599	-0.778333	-6.37198	0.000440433	0.00622036	0.43246	2.20618	Down
PLEKHF1	-1.78345	2.88403	-6.48372	0.000397497	0.00589158	0.490168	2.22977	Down
TRIM14	-1.78124	2.99553	-2.61166	0.0360163	0.100038	-4.31681	0.999834	NS
TNXB	-1.78014	0.160635	-7.00663	0.000250243	0.00472795	1.04096	2.32533	Down
PKD1L1	-1.77771	-0.0243434	-4.33899	0.0037166	0.0224606	-1.46554	1.64858	NS
LYPD5	-1.77406	-0.92441	-3.05892	0.01923	0.0651239	-2.96953	1.18626	NS
DPYS	-1.77214	-0.233511	-2.88531	0.0244668	0.0771415	-3.27688	1.11271	NS
IRF7	-1.76909	4.64203	-6.77472	0.000306202	0.00519246	0.431017	2.28463	Down
CRYM	-1.75222	-0.299091	-4.16686	0.00457026	0.0255949	-1.64901	1.59185	NS
WDR17	-1.7422	0.342344	-3.18925	0.0160904	0.0579095	-2.94586	1.23725	NS
MGAT4C	-1.74043	-1.09994	-5.21008	0.00139449	0.0125455	-0.575542	1.90151	NS
H3C10	-1.7379	1.3775	-5.99597	0.000628328	0.00769175	0.195626	2.11398	Down
FMN1	-1.73623	2.2344	-5.67998	0.000857784	0.0092508	-0.219068	2.03382	Down
PARP14	-1.71293	6.45747	-9.05168	5.16581e-05	0.00216713	2.1092	2.66412	Down
GAGE10	-1.70683	-1.05874	-2.47047	0.0440913	0.114969	-3.73593	0.939421	NS
CTH	-1.70634	2.38235	-9.84126	3.04518e-05	0.00166222	3.15536	2.77931	Down
MAPK8IP2	-1.67635	1.10034	-6.84764	0.000287209	0.00506251	0.972155	2.29563	Down
C2orf66	-1.67489	0.154527	-6.18478	0.000524609	0.00684749	0.379001	2.16447	Down
PGF	-1.6646	1.24145	-4.85816	0.00204548	0.015712	-0.985299	1.80377	NS
OSCAR	-1.65957	2.12563	-7.35243	0.000186996	0.00398144	1.36227	2.39996	Down
C3AR1	-1.65894	0.448076	-2.5233	0.0408697	0.109001	-3.88671	0.962569	NS
GRIP2	-1.65255	0.886114	-5.40111	0.00114059	0.0111482	-0.366412	1.9528	NS
HTR7	-1.65226	2.52609	-2.08113	0.0774931	0.172829	-4.97531	0.762382	NS
C2CD4B	-1.65141	3.09343	-8.23999	9.28777e-05	0.00286088	1.9881	2.5435	Down
APOL6	-1.6512	2.86023	-7.34273	0.000188503	0.00398648	1.27656	2.39941	Down
KYNU	-1.64671	6.23411	-12.0949	8.10701e-06	0.00107363	4.17736	2.96915	Down
SLC7A1	-1.64659	5.70816	-13.0918	4.8464e-06	0.000866798	4.79247	3.06208	Down
HERC5	-1.63689	2.37665	-6.30188	0.00047003	0.00639045	0.386021	2.19447	Down
KBTBD8	-1.63523	0.700088	-6.7555	0.00031144	0.00522419	0.886537	2.28198	Down
ZSCAN4	-1.63321	-1.07695	-5.0429	0.00166929	0.0140576	-0.728345	1.85209	NS
PPARG	-1.6288	2.22718	-6.01881	0.00061463	0.00759987	0.127082	2.11919	Down
COL17A1	-1.62338	-1.05347	-2.38114	0.0501503	0.126066	-3.85736	0.899401	NS
MCF2	-1.62144	-0.607634	-4.88604	0.0019831	0.0154819	-0.862297	1.81018	NS
EPSTI1	-1.62	3.20807	-6.78033	0.00030469	0.00518884	0.711906	2.28493	Down
HES2	-1.61986	-0.915821	-3.90898	0.00628193	0.0313037	-1.92248	1.5044	NS
ATP8B4	-1.61713	1.92744	-4.46951	0.00318669	0.0204214	-1.54565	1.68991	NS
KLF15	-1.60721	1.18638	-4.55224	0.0028944	0.0193059	-1.33304	1.71431	NS
IL20RB	-1.60393	2.03885	-6.37935	0.000437445	0.00620407	0.502221	2.20732	Down
IFITM10	-1.60342	-0.36897	-3.72516	0.00792936	0.03659	-2.17385	1.43664	NS
H2BC18	-1.60194	3.346	-12.8755	5.40166e-06	0.000898493	4.86061	3.04649	Down
TNS4	-1.59649	-0.380793	-3.56438	0.00976157	0.0415964	-2.37309	1.38094	NS
PLSCR2	-1.59172	-0.977323	-3.63803	0.00887067	0.0391717	-2.24088	1.40703	NS
SYNE3	-1.59151	2.85623	-7.47794	0.000168691	0.00382846	1.39169	2.41698	Down
RADIL	-1.59145	0.0912111	-6.02988	0.000608107	0.00754844	0.241612	2.12214	Down
CLDN16	-1.5913	-0.49203	-3.59672	0.00935885	0.040548	-2.32415	1.39203	NS
CCR7	-1.59056	1.09543	-5.87681	0.000705596	0.00830677	0.095685	2.08057	Down
OPCML	-1.58601	-0.251967	-4.25516	0.00410804	0.0238397	-1.55031	1.6227	NS
CSF2	-1.58281	-0.367225	-3.15036	0.0169654	0.060049	-2.9086	1.22149	NS
A2ML1	-1.58056	-1.09044	-3.69098	0.00828499	0.0375197	-2.17245	1.42574	NS
H1-0	-1.57754	7.86229	-4.97354	0.00180066	0.0146376	-1.92764	1.83453	NS
SLC7A5	-1.57564	6.38678	-12.5189	6.48357e-06	0.000935821	4.40705	3.02881	Down
RASD1	-1.56568	6.39892	-8.09298	0.000103829	0.00295953	1.33188	2.52878	Down
H2AC13	-1.56475	0.196127	-5.18166	0.0014374	0.0127665	-0.562837	1.89393	NS
SERPINA10	-1.5581	-0.095688	-2.28074	0.0579923	0.140159	-4.1327	0.853378	NS
CSF3	-1.55744	5.20296	-2.34054	0.0531814	0.131397	-5.28535	0.881413	NS
NRARP	-1.55621	-0.495728	-3.46125	0.0111766	0.0455502	-2.49444	1.34151	NS
IFI35	-1.55528	3.37132	-4.69572	0.0024554	0.0174776	-1.57159	1.75752	NS
ITPKA	-1.546	4.93092	-7.4619	0.000170912	0.00382993	1.00208	2.41681	Down
SDCBP2	-1.54088	1.77198	-4.0817	0.00507082	0.0273425	-2.00563	1.56316	NS
COBLL1	-1.52994	3.28681	-8.64304	6.89999e-05	0.00248543	2.27285	2.6046	Down
H4C4	-1.52746	-0.843505	-3.5673	0.00972442	0.0414951	-2.33543	1.382	NS
BATF2	-1.52651	1.53896	-4.33336	0.00374159	0.0225458	-1.64986	1.64693	NS
LONRF3	-1.51996	2.9999	-11.0805	1.42691e-05	0.00130434	3.9032	2.88461	Down
GFAP	-1.51898	0.352305	-4.37699	0.00355291	0.0218328	-1.45104	1.66089	NS
ADRB2	-1.51316	1.50718	-5.77963	0.000776573	0.00877124	-0.0316803	2.05694	Down
SLC1A3	-1.51244	-0.885741	-1.89772	0.101152	0.208537	-4.52699	0.680818	NS
ARG2	-1.50644	3.32106	-8.9371	5.59611e-05	0.00226863	2.48715	2.64424	Down
ASS1	-1.50584	1.66436	-4.85135	0.00206105	0.0157827	-1.05256	1.80182	NS
VDR	-1.49628	3.60317	-4.92746	0.00189428	0.0151154	-1.34933	1.82058	NS
COMP	-1.49404	1.97184	-6.20256	0.000515879	0.00677123	0.336925	2.16933	Down
STK32A	-1.4874	-0.481894	-3.12485	0.0175669	0.0612218	-2.931	1.21309	NS
BAIAP2L1	-1.48132	0.968847	-5.67699	0.000860368	0.00925455	-0.0941442	2.03364	Down
LYPD3	-1.47817	-0.541242	-3.19322	0.0160039	0.0576818	-2.83532	1.23896	NS
SARNP	-1.4764	-0.108487	-5.18377	0.00143418	0.0127616	-0.55761	1.8941	NS
INHBA	-1.4728	5.98846	-3.40311	0.0120713	0.0479336	-3.87598	1.31936	NS
CXCL2	-1.47047	7.27934	-3.77559	0.00743482	0.0350034	-3.47399	1.45589	NS
SERPINF2	-1.46989	0.00759519	-2.99392	0.0210354	0.0696856	-3.16745	1.15686	NS
MMP27	-1.46884	-0.87381	-3.13391	0.0173507	0.0609434	-2.88059	1.21507	NS
PFKFB4	-1.46871	7.56009	-10.352	2.20628e-05	0.0014884	2.98567	2.82728	Down
NFIL3	-1.46757	5.58208	-13.0146	5.03672e-06	0.000866798	4.75965	3.06208	Down
DSC3	-1.46128	1.79812	-5.59643	0.000933272	0.00976189	-0.25408	2.01047	Down
CPLX1	-1.45719	0.103077	-3.38764	0.0123221	0.0486339	-2.6553	1.31306	NS
OASL	-1.45488	1.10819	-3.13095	0.017421	0.0610694	-3.15824	1.21418	NS
BAMBI	-1.45188	4.3061	-10.2106	2.40866e-05	0.0015274	3.24564	2.81605	Down
ANK2	-1.45078	2.37196	-7.44753	0.000172932	0.0038389	1.41753	2.41579	Down
BCL2A1	-1.43944	1.91599	-2.10285	0.0750849	0.168999	-4.7996	0.772116	NS
CHAC1	-1.43562	5.36694	-8.83863	5.99869e-05	0.00230933	2.07509	2.63651	Down
GUCY2F	-1.43543	-0.0514057	-4.00454	0.00557686	0.0290741	-1.86015	1.53649	NS
SLC6A12	-1.43447	0.0422464	-3.4038	0.0120601	0.0479199	-2.62605	1.31948	NS
BEX1	-1.43427	0.863833	-4.61311	0.00269831	0.0184595	-1.22685	1.73378	NS
SLC6A9	-1.42977	4.73462	-4.92808	0.00189298	0.0151154	-1.61363	1.82058	NS
TRIM25	-1.42796	5.85789	-8.44326	7.98305e-05	0.00264799	1.68419	2.57708	Down
C9orf152	-1.42663	-0.94096	-2.68848	0.0322864	0.0930943	-3.46136	1.03108	NS
GPR156	-1.42607	0.419659	-2.43894	0.0461392	0.118897	-4.00619	0.92483	NS
TNFRSF14	-1.42492	3.42768	-4.14567	0.00468953	0.0260046	-2.29179	1.58495	NS
SMTNL1	-1.42415	-0.689262	-3.68865	0.00830984	0.0376048	-2.19746	1.42476	NS
SMAD7	-1.4208	4.00803	-10.9443	1.54493e-05	0.0013441	3.75525	2.87157	Down
PLA2G10	-1.41792	-0.0454727	-4.32621	0.00377354	0.0226503	-1.48176	1.64493	NS
TRAF1	-1.41752	3.70975	-4.09447	0.00499203	0.0271113	-2.43056	1.56685	NS
TJP3	-1.41591	-0.0877585	-2.61513	0.0358382	0.0997443	-3.6741	1.00111	NS
CFAP298-TCP10L	-1.41556	-0.925425	-1.18164	0.277356	0.420934	-5.38525	0.375786	NS
KCNG2	-1.4117	2.55183	-5.26999	0.00130863	0.0121496	-0.731283	1.91544	NS
MICALL1	-1.39871	6.21271	-3.73587	0.00782141	0.0362581	-3.4405	1.44059	NS
NR1D1	-1.39589	4.85311	-9.05611	5.14995e-05	0.00216713	2.3299	2.66412	Down
CCDC74A	-1.39549	2.33378	-7.094	0.000232236	0.00446245	1.11725	2.35043	Down
NXPH4	-1.39528	0.575817	-4.29715	0.00390658	0.0232132	-1.56811	1.63427	NS
NALCN	-1.39417	0.605553	-4.61286	0.0026991	0.0184595	-1.20221	1.73378	NS
RAB27B	-1.38922	0.684804	-5.19085	0.00142337	0.012711	-0.574991	1.89582	NS
GRHL3	-1.38715	2.2388	-6.53453	0.00037955	0.00575257	0.620226	2.24014	Down
ANKRD18B	-1.38209	-0.125786	-4.89374	0.00196623	0.0154278	-0.854533	1.8117	NS
ACSM4	-1.38109	0.147948	-4.06697	0.00516339	0.027686	-1.80329	1.55774	NS
CFAP43	-1.3779	0.559652	-2.81042	0.027176	0.0830886	-3.50912	1.08046	NS
UCN2	-1.37726	6.09781	-11.833	9.34114e-06	0.00107363	4.0268	2.96915	Down
PDE6G	-1.37546	-0.951977	-3.21027	0.0156378	0.0568244	-2.7765	1.24547	NS
KRT7	-1.36536	1.48474	-4.23187	0.00422474	0.0242449	-1.77126	1.61538	NS
PCGF5	-1.36397	3.40984	-6.30257	0.000469729	0.00639045	0.200098	2.19447	Down
CILP2	-1.36396	-0.320128	-3.6154	0.00913463	0.0398692	-2.31727	1.39936	NS
FCRLA	-1.3625	-1.11733	-3.84754	0.00678658	0.03283	-1.98832	1.48373	NS
NEFL	-1.36087	-0.404239	-3.75819	0.00760154	0.0355263	-2.13286	1.44945	NS
EIF2AK2	-1.35939	5.86094	-9.30453	4.34301e-05	0.00198756	2.35686	2.70168	Down
IL1RAP	-1.35935	2.7925	-6.23084	0.000502332	0.00665323	0.242377	2.17697	Down
CPM	-1.35682	5.19286	-12.2469	7.4767e-06	0.00102471	4.37629	2.9894	Down
NFATC1	-1.35282	3.75775	-11.8937	9.03679e-06	0.00107363	4.33405	2.96915	Down
GATA3	-1.35204	0.418236	-3.98583	0.00570776	0.0295684	-1.92973	1.52917	NS
STAT4	-1.3509	0.375249	-4.21247	0.00432475	0.0246968	-1.64925	1.60736	NS
GRIN2C	-1.34917	2.33361	-6.16429	0.000534877	0.00694501	0.248997	2.15833	Down
SP100	-1.34825	5.73228	-10.2857	2.29859e-05	0.0015017	3.07723	2.82342	Down
QRFP	-1.34548	0.421448	-3.52723	0.0102475	0.0429303	-2.51579	1.36724	NS
NMNAT2	-1.34479	-0.192405	-4.24771	0.00414498	0.0239553	-1.56387	1.6206	NS
ACVR1C	-1.34004	-0.202125	-4.78295	0.00222496	0.0165182	-0.969937	1.78204	NS
THSD1	-1.33958	3.44162	-4.1285	0.00478864	0.026329	-2.32157	1.57957	NS
CD7	-1.339	-0.987872	-2.83114	0.0263958	0.0815459	-3.26715	1.0886	NS
SRGN	-1.33514	3.39452	-5.0612	0.00163644	0.0138656	-1.14779	1.85806	NS
SLC7A11	-1.33348	5.73686	-5.28176	0.00129247	0.0120627	-1.39534	1.91856	NS
DDX60L	-1.33062	4.59013	-7.54148	0.000160203	0.00376445	1.13086	2.4243	Down
H2BC26	-1.32989	0.346101	-4.18934	0.00444738	0.0251619	-1.67454	1.59926	NS
GZMM	-1.32582	-0.546934	-1.80194	0.116196	0.228943	-4.70864	0.640272	NS
IRAK2	-1.32552	6.07367	-4.77485	0.00224531	0.0165757	-2.05656	1.78053	NS
PARP10	-1.32448	5.48321	-8.17843	9.72952e-05	0.00288823	1.51699	2.53937	Down
CARD14	-1.32272	1.80596	-5.87714	0.000705369	0.00830677	0.0318879	2.08057	Down
CES2	-1.31985	6.06942	-4.31333	0.00383186	0.0228787	-2.64481	1.64057	NS
CDH23	-1.31948	-0.215259	-5.20321	0.00140473	0.0125989	-0.538744	1.89967	NS
AMN	-1.31507	0.069311	-3.51975	0.0103485	0.0432659	-2.47972	1.36385	NS
NDUFA4L2	-1.31458	1.23834	-5.50714	0.00102229	0.0103844	-0.287763	1.98362	NS
DTX3L	-1.3136	4.99778	-7.47972	0.000168446	0.00382846	0.994871	2.41698	Down
SH3TC2	-1.31293	-0.22618	-5.19729	0.00141363	0.0126422	-0.544694	1.89818	NS
KCNC4	-1.31199	1.89926	-5.50269	0.00102697	0.0104148	-0.368844	1.98235	NS
H1-2	-1.30904	5.26038	-3.58388	0.00951653	0.040882	-3.49715	1.38847	NS
GUCA1B	-1.30868	1.73117	-3.78441	0.00735182	0.0347385	-2.39457	1.45919	NS
SLC16A12	-1.30747	-1.20336	-2.24507	0.0610706	0.145811	-4.02414	0.836211	NS
PTGS2	-1.30462	9.52363	-7.97593	0.000113601	0.00308092	1.19129	2.51132	Down
BORCS7-ASMT	-1.30281	0.0618987	-2.60192	0.0365206	0.100964	-3.71834	0.995832	NS
RASGRP3	-1.30207	-0.0892695	-3.46318	0.0111481	0.0455053	-2.53614	1.34194	NS
PLCL2	-1.29827	3.758	-4.69337	0.00246197	0.0175132	-1.67909	1.75664	NS
SHFL	-1.28433	4.98727	-4.02641	0.00542803	0.0286106	-2.83217	1.54347	NS
GADD45A	-1.28167	7.305	-6.88822	0.00027722	0.00500892	0.162893	2.30026	Down
MCF2L2	-1.28072	2.27028	-5.44305	0.00109206	0.0108707	-0.491827	1.96374	NS
B3GNT4	-1.28065	-0.455662	-1.84212	0.109638	0.219966	-4.67235	0.657645	NS
C19orf38	-1.278	-0.567041	-2.75235	0.0294942	0.0876074	-3.42253	1.05746	NS
PNMA6A	-1.27595	-0.96663	-3.29299	0.0139852	0.0528306	-2.67123	1.27711	NS
COL4A4	-1.27359	-0.247554	-3.87003	0.00659686	0.0322262	-2.00901	1.49179	NS
HES4	-1.2723	2.29661	-4.64563	0.00259965	0.0180478	-1.41279	1.74358	NS
ADPRH	-1.27226	0.756445	-4.69014	0.00247102	0.0175499	-1.13005	1.75573	NS
CTRB1	-1.26925	-0.0706074	-2.38593	0.0498053	0.125527	-3.99743	0.901264	NS
RASSF8	-1.26677	6.65232	-4.31531	0.00382285	0.0228787	-2.71027	1.64057	NS
SCN11A	-1.26598	1.36122	-5.79485	0.000764947	0.00870797	-0.00704807	2.06008	Down
MSR1	-1.26408	1.79763	-5.76561	0.000787458	0.0088124	-0.0824361	2.05491	Down
ENTREP2	-1.26381	-0.718077	-2.59416	0.0369274	0.10175	-3.61792	0.992465	NS
TTC9B	-1.2635	0.355823	-5.32978	0.00122879	0.0116339	-0.417451	1.93427	NS
H4C8	-1.26224	5.47393	-5.62394	0.00090763	0.00961248	-0.961975	2.01716	Down
BHLHA15	-1.26124	1.10392	-5.25924	0.00132359	0.0122245	-0.536294	1.91277	NS
SLC15A3	-1.26019	2.62866	-4.95487	0.00183795	0.0148822	-1.11191	1.82733	NS
H2BC9	-1.25999	0.0125619	-2.41453	0.0477915	0.121764	-3.97172	0.91448	NS
RP1	-1.2578	-0.350672	-2.47663	0.0437027	0.114448	-3.82849	0.941393	NS
LRRN4	-1.25431	-0.590325	-3.93486	0.00608175	0.0306259	-1.90828	1.51391	NS
PTK6	-1.25404	0.170447	-4.99087	0.00176679	0.0145144	-0.760956	1.8382	NS
RENBP	-1.25159	2.44805	-3.5862	0.00948787	0.0408393	-2.8167	1.38892	NS
IL24	-1.24895	6.6172	-11.3342	1.23344e-05	0.00121564	3.6711	2.91519	Down
NOTUM	-1.24547	3.22128	-2.71591	0.0310548	0.0907455	-4.25148	1.04217	NS
CTNNA2	-1.24419	-0.965998	-3.04019	0.0197326	0.066254	-2.99615	1.17879	NS
CCDC68	-1.24203	3.71663	-9.91385	2.90625e-05	0.00164988	3.12087	2.78255	Down
SOWAHB	-1.24147	-0.228075	-2.82399	0.0266624	0.0821038	-3.37088	1.08564	NS
FCHO1	-1.23538	-0.874323	-3.01916	0.0203136	0.0678324	-3.03221	1.16856	NS
THRB	-1.23192	1.17735	-4.95979	0.00182804	0.0148117	-0.8707	1.8294	NS
STAT1	-1.231	7.90675	-11.3464	1.2249e-05	0.00121564	3.63373	2.91519	Down
CCL20	-1.22825	4.99117	-3.28176	0.0141982	0.053423	-3.87318	1.27227	NS
PRKAB2	-1.22785	4.96072	-3.58511	0.00950135	0.0408707	-3.43663	1.38859	NS
PLPP4	-1.2272	0.652912	-4.6472	0.002595	0.0180458	-1.16969	1.74362	NS
CNTN5	-1.22378	-0.727006	-2.03124	0.0833222	0.182155	-4.37934	0.739558	NS
H2BC6	-1.22314	3.20018	-4.91708	0.00191611	0.015227	-1.27902	1.81738	NS
AVPI1	-1.22021	4.08727	-5.67265	0.000864126	0.00927889	-0.61676	2.0325	Down
CYP2W1	-1.22005	-0.839534	-2.81888	0.0268547	0.0823893	-3.30103	1.08413	NS
PTAR1	-1.21943	5.59583	-4.44827	0.00326691	0.0207534	-2.39945	1.68291	NS
GBE1	-1.21645	6.65697	-11.5385	1.09926e-05	0.00115636	3.79484	2.93691	Down
PDP2	-1.21522	3.71207	-4.43331	0.00332475	0.0209387	-1.99751	1.67905	NS
CLDN1	-1.21386	5.7243	-9.05555	5.15195e-05	0.00216713	2.1816	2.66412	Down
SAMD9L	-1.21312	4.01969	-5.0482	0.00165972	0.0140188	-1.31564	1.85329	NS
SH3RF2	-1.20869	1.44638	-4.55161	0.00289651	0.0193096	-1.3789	1.71423	NS
IL17C	-1.20836	-0.106359	-3.25983	0.0146239	0.0544308	-2.80023	1.26415	NS
ABCG1	-1.20802	5.91703	-6.34746	0.000450537	0.00628213	-0.257402	2.20189	Down
P2RY2	-1.20495	2.87841	-7.16413	0.000218841	0.00431872	1.10499	2.36464	Down
DGAT2	-1.20326	1.24816	-4.59875	0.00274323	0.0186482	-1.29449	1.72936	NS
CRLF1	-1.20293	2.82657	-4.86647	0.00202666	0.0156351	-1.25949	1.8059	NS
TNFAIP3	-1.19841	7.18022	-7.19275	0.000213627	0.00425453	0.457426	2.37115	Down
PTCHD1	-1.19454	2.2958	-5.56869	0.00095996	0.00993827	-0.363083	2.00269	Down
JPH3	-1.19083	1.81646	-6.34025	0.000453561	0.00628213	0.480684	2.20189	Down
TNFAIP6	-1.19028	5.03866	-5.3731	0.00117435	0.0113601	-1.1659	1.94462	NS
KCNJ14	-1.1893	1.85136	-3.02654	0.0201076	0.0672222	-3.46759	1.17249	NS
IGFBP1	-1.1864	2.97293	-3.36651	0.0126739	0.0495968	-3.2539	1.30455	NS
IL6	-1.18466	3.90552	-2.53655	0.0401004	0.107765	-4.69763	0.967523	NS
LRRK2	-1.18404	2.45214	-3.64159	0.00882993	0.0390613	-2.74426	1.40825	NS
H2AC25	-1.18224	4.34425	-6.12533	0.000555028	0.00709803	-0.1892	2.14886	Down
SERPINA1	-1.1816	-0.359331	-4.2717	0.00402735	0.0236366	-1.52847	1.62641	NS
OPN5	-1.18074	-0.669917	-2.81735	0.0269125	0.0824848	-3.32285	1.08363	NS
INKA2	-1.17596	6.82103	-13.0309	4.99583e-06	0.000866798	4.65316	3.06208	Down
SH2D5	-1.17394	2.28275	-3.89893	0.00636159	0.0314486	-2.36022	1.5024	NS
MARK1	-1.17281	-0.622205	-3.48968	0.0107655	0.0443813	-2.45102	1.3528	NS
TYMP	-1.1719	3.01422	-3.36455	0.0127071	0.0496775	-3.264	1.30384	NS
ZCCHC2	-1.17161	4.11603	-8.01621	0.000110125	0.003031	1.62678	2.51841	Down
TNFRSF10A	-1.16878	4.51646	-5.56591	0.000962686	0.00994162	-0.835038	2.00254	Down
GPR160	-1.16687	0.391454	-3.25384	0.0147426	0.0546757	-2.8762	1.26221	NS
PEBP4	-1.16631	-0.953769	-1.75568	0.124218	0.239627	-4.70505	0.620464	NS
CTSL	-1.16498	7.23499	-6.76446	0.000308986	0.00520697	0.0421335	2.28341	Down
TMPRSS6	-1.16442	1.33659	-2.71811	0.0309579	0.0905894	-3.79504	1.04292	NS
APC2	-1.16295	4.82397	-3.16761	0.0165711	0.0590575	-4.00503	1.22872	NS
MREG	-1.16252	2.90407	-7.57411	0.000156033	0.00371041	1.45698	2.43058	Down
LY6E	-1.16074	6.94562	-6.37247	0.000440233	0.00622036	-0.33861	2.20618	Down
PWWP2B	-1.1594	4.32695	-5.50395	0.00102565	0.01041	-0.861039	1.98255	NS
IL12RB2	-1.15549	1.22378	-3.07181	0.0188921	0.0643721	-3.27084	1.1913	NS
NFKBIZ	-1.15542	7.01921	-3.22739	0.0152794	0.0559414	-4.24654	1.25227	NS
LAMB3	-1.15512	2.88599	-3.30504	0.0137606	0.0522675	-3.31737	1.28177	NS
TSPEAR	-1.15402	0.955868	-3.89494	0.0063935	0.031493	-2.11864	1.50179	NS
STOM	-1.15265	8.02021	-3.64351	0.008808	0.0390572	-3.67557	1.4083	NS
PPP1R1C	-1.15264	1.01623	-3.63471	0.0089088	0.0392981	-2.46679	1.40563	NS
EIF4EBP1	-1.15109	5.11346	-7.58006	0.000155286	0.00369974	1.05661	2.43183	Down
TMED7-TICAM2	-1.15015	-0.614145	-3.83301	0.00691238	0.0332958	-2.0291	1.47761	NS
KLF4	-1.14964	4.97541	-7.49284	0.000166655	0.00381098	1.00301	2.41896	Down
CDH17	-1.14959	-0.0350877	-2.92643	0.0231025	0.0739483	-3.25856	1.13107	NS
ELAPOR1	-1.1474	1.57569	-6.65005	0.00034205	0.00549271	0.785121	2.26021	Down
SPOCK2	-1.14642	1.11721	-3.08655	0.0185133	0.0635349	-3.22962	1.19699	NS
STK32C	-1.14453	3.72974	-8.89628	5.75914e-05	0.00228825	2.39167	2.6405	Down
RAPSN	-1.14341	2.28809	-8.81255	6.11077e-05	0.00233394	2.47169	2.63191	Down
NLRP1	-1.14235	4.79767	-8.16978	9.79349e-05	0.00288823	1.62398	2.53937	Down
KLHL26	-1.14159	3.30865	-6.83978	0.000289191	0.00507163	0.734202	2.29485	Down
TAS1R3	-1.13963	2.20508	-5.69077	0.000848546	0.00921576	-0.219262	2.03547	Down
HOXA11	-1.13872	0.478573	-4.35789	0.00363417	0.0221567	-1.48916	1.6545	NS
RGMA	-1.13868	0.389129	-4.15955	0.00461099	0.0257704	-1.71676	1.58888	NS
GPC5	-1.13806	0.454987	-3.06836	0.018982	0.0645544	-3.13879	1.19007	NS
NAV2	-1.136	4.11225	-8.61443	7.04433e-05	0.00251268	2.11064	2.59986	Down
ABLIM3	-1.13588	3.42206	-7.43069	0.000175333	0.00386365	1.25142	2.413	Down
GULP1	-1.13529	3.7473	-7.30979	0.00019372	0.00405305	1.08344	2.39222	Down
ALDH8A1	-1.13512	1.81093	-4.39129	0.00349339	0.0215933	-1.63557	1.66568	NS
LARP6	-1.13268	6.03284	-8.46434	7.86008e-05	0.00264799	1.66922	2.57708	Down
MAOA	-1.12956	2.30974	-4.79947	0.00218407	0.0162828	-1.23739	1.78827	NS
CDKN1A	-1.12884	11.5982	-8.28811	8.95833e-05	0.00278696	1.56157	2.55487	Down
ENSG00000188897	-1.12802	0.174498	-2.71519	0.0310862	0.0907723	-3.5824	1.04205	NS
KCNQ1	-1.12752	-0.186404	-2.5669	0.0383947	0.104569	-3.73196	0.980597	NS
MACROD2	-1.12583	-0.352782	-2.80809	0.027265	0.0832353	-3.37618	1.07969	NS
NKAPL	-1.12254	0.0643364	-4.04303	0.00531779	0.0282455	-1.82662	1.54905	NS
IQUB	-1.11914	-0.300037	-2.16076	0.0690239	0.159468	-4.27343	0.797326	NS
CNKSR1	-1.11822	-0.353547	-2.67873	0.0327362	0.0940635	-3.55399	1.02658	NS
CXCL3	-1.1175	8.45277	-3.37943	0.0124574	0.0489508	-4.04494	1.31024	NS
TBX1	-1.11734	0.111183	-3.00472	0.0207234	0.0688608	-3.17349	1.16203	NS
YARS1	-1.11682	7.29775	-4.63166	0.00264153	0.0181904	-2.34722	1.74016	NS
SLC1A2	-1.1162	2.33682	-7.14327	0.000222733	0.0043644	1.15544	2.36008	Down
SPNS2	-1.11373	2.22189	-6.05294	0.000594782	0.00742013	0.149249	2.12959	Down
PSMB9	-1.11076	1.69324	-3.72538	0.00792709	0.03659	-2.47036	1.43664	NS
CTRB2	-1.11061	-0.55155	-3.70901	0.00809528	0.0370241	-2.18432	1.43152	NS
MYLK3	-1.10882	0.453842	-4.37183	0.00357466	0.0219339	-1.47063	1.65888	NS
RAB3IL1	-1.10777	3.83274	-5.93169	0.000668753	0.00805219	-0.283219	2.09409	Down
FAM180A	-1.10722	1.19197	-4.58253	0.00279492	0.0188448	-1.30776	1.72481	NS
PTPRC	-1.10452	-0.420125	-2.89554	0.0241195	0.0762227	-3.24971	1.11792	NS
DAPK1	-1.10406	-0.323468	-3.19679	0.0159264	0.0575029	-2.85905	1.24031	NS
RBM20	-1.10378	2.12869	-5.82779	0.000740444	0.00855785	-0.0660039	2.06764	Down
NCOA7	-1.10309	4.56642	-9.36093	4.18051e-05	0.00196563	2.5968	2.7065	Down
CSF1R	-1.10176	0.183955	-3.11925	0.0177021	0.0615696	-3.029	1.21063	NS
FGF18	-1.10019	1.31618	-4.15817	0.00461872	0.0257788	-1.84168	1.58874	NS
RRAS2	-1.10007	3.75293	-7.14118	0.000223127	0.0043644	0.927826	2.36008	Down
MLN	-1.09736	0.292176	-2.05285	0.0807453	0.178236	-4.5272	0.749004	NS
SESN2	-1.096	6.92622	-12.5819	6.27566e-06	0.000933865	4.39497	3.02972	Down
H4C12	-1.09389	-0.318977	-2.93119	0.0229498	0.0736874	-3.21406	1.13261	NS
GREM1	-1.09334	5.39969	-3.78711	0.00732661	0.0346458	-3.24969	1.46035	NS
SBSN	-1.09213	-0.303287	-2.82948	0.0264576	0.0816556	-3.35406	1.08801	NS
SYN2	-1.09132	1.16967	-3.26424	0.0145373	0.054206	-2.99466	1.26595	NS
CXCL5	-1.08873	9.00069	-3.93107	0.00611065	0.0307215	-3.25599	1.51256	NS
EPOP	-1.0874	0.0288439	-3.45468	0.011274	0.0458233	-2.56253	1.33891	NS
SLCO2A1	-1.0837	-0.161837	-3.21285	0.0155832	0.0567256	-2.85757	1.24622	NS
SLC22A4	-1.08314	2.89478	-4.0957	0.00498451	0.0270896	-2.2419	1.5672	NS
CD163L1	-1.08298	2.4761	-6.74616	0.000314022	0.00524624	0.780616	2.28015	Down
AKR1C1	-1.08135	6.74069	-6.12493	0.00055524	0.00709803	-0.584876	2.14886	Down
DDIT4	-1.081	6.56651	-10.3885	2.15718e-05	0.00147677	3.0514	2.83069	Down
TMEM116	-1.07883	3.24752	-6.95397	0.000261856	0.00482974	0.850828	2.31608	Down
KANK3	-1.07592	1.21631	-4.30474	0.00387135	0.0230701	-1.64524	1.63695	NS
NPAS3	-1.07519	-0.14984	-3.9479	0.00598358	0.0302542	-1.92386	1.51921	NS
DDX10	-1.07346	4.86864	-8.47968	7.77194e-05	0.0026431	1.86261	2.57789	Down
FAM124A	-1.07143	0.00154313	-1.8094	0.114951	0.227139	-4.80391	0.643709	NS
TOX2	-1.06556	4.79752	-7.09484	0.00023207	0.00446245	0.669854	2.35043	Down
PRDM16	-1.06198	0.798216	-4.2872	0.0039533	0.0233678	-1.60966	1.63138	NS
KLF11	-1.06177	3.73538	-3.6675	0.00853931	0.0382588	-3.03014	1.41727	NS
ETV7	-1.06152	0.538036	-3.69045	0.00829064	0.0375316	-2.32194	1.4256	NS
PPP1R15A	-1.06142	8.2075	-8.45129	7.93597e-05	0.00264799	1.55084	2.57708	Down
SLC26A8	-1.05857	1.45414	-4.01094	0.0055328	0.0289594	-2.05246	1.53821	NS
NECAB1	-1.05479	0.389908	-2.54469	0.0396352	0.106862	-3.85852	0.971178	NS
SPATA24	-1.0536	2.7264	-4.89018	0.001974	0.0154595	-1.21395	1.81081	NS
SEMA6D	-1.05345	7.06661	-6.29059	0.000475002	0.00642581	-0.432605	2.19207	Down
TCIM	-1.04725	7.22193	-8.33179	8.6707e-05	0.0027341	1.4611	2.56319	Down
MAP7D2	-1.04706	0.69181	-3.55006	0.00994587	0.0421223	-2.52849	1.37549	NS
CYSTM1	-1.04644	4.59747	-6.60039	0.000357634	0.00564081	0.233793	2.24866	Down
FABP6	-1.04608	-1.33491	-1.51647	0.17481	0.303953	-4.94453	0.517194	NS
COL16A1	-1.04578	6.27663	-6.97034	0.000258181	0.004789	0.312466	2.31976	Down
CEBPG	-1.04565	5.30069	-13.4546	4.05524e-06	0.000811899	5.01468	3.0905	Down
FTH1	-1.041	10.9315	-7.32996	0.000190507	0.00401813	0.687027	2.39598	Down
MMP24OS	-1.03806	0.152633	-1.79214	0.117853	0.231145	-4.85574	0.636116	NS
WFIKKN1	-1.03777	1.22178	-3.25094	0.0148005	0.054776	-3.02404	1.26141	NS
SLC35F3	-1.03661	1.41495	-3.24237	0.0149728	0.0552818	-3.07496	1.25742	NS
GPR157	-1.03601	3.66132	-3.54978	0.00994945	0.0421223	-3.17327	1.37549	NS
OSGIN2	-1.0343	5.51661	-4.91272	0.00192537	0.0152455	-1.80917	1.81686	NS
RGS4	-1.03415	6.67527	-3.43624	0.0115523	0.0466174	-3.92368	1.33145	NS
MMP8	-1.02969	2.81582	-6.26188	0.000487921	0.0065335	0.26108	2.18485	Down
PTPRU	-1.0294	6.76917	-4.65115	0.00258331	0.0180251	-2.29488	1.74412	NS
PLXNA2	-1.02816	3.10168	-3.42251	0.0117643	0.0472742	-3.21115	1.32538	NS
H4C16	-1.0263	2.50343	-6.47767	0.000399694	0.00590591	0.522959	2.22871	Down
LURAP1L	-1.02587	4.08209	-6.85521	0.000285315	0.00506251	0.590488	2.29563	Down
FTL	-1.02503	12.7668	-6.65064	0.00034187	0.00549271	0.13603	2.26021	Down
FGF13	-1.02396	-0.530146	-2.01882	0.0848411	0.184534	-4.42992	0.733925	NS
PHF7	-1.02385	2.85238	-4.76761	0.00226368	0.0166365	-1.38899	1.77894	NS
CEMIP	-1.02275	7.60437	-2.74708	0.0297148	0.088052	-4.97508	1.05526	NS
H1-4	-1.02165	-0.170772	-3.27973	0.014237	0.0535365	-2.76833	1.27135	NS
PPIL6	-1.02124	0.715543	-3.26968	0.0144311	0.0540697	-2.90793	1.26705	NS
SMCR8	-1.01951	6.24843	-2.75876	0.0292282	0.0870214	-4.86794	1.06037	NS
CD55	-1.01911	6.50068	-6.87519	0.000280383	0.00502948	0.196464	2.29848	Down
TPK1	-1.01696	0.984822	-4.62559	0.00265996	0.0182573	-1.23221	1.73856	NS
GRB14	-1.01516	0.687252	-3.91292	0.00625097	0.0311855	-2.05899	1.50605	NS
ZFAND2A	-1.01402	4.44284	-5.01571	0.00171948	0.014259	-1.46126	1.84591	NS
SLC3A2	-1.01353	8.48712	-9.2855	4.39948e-05	0.00198756	2.21399	2.70168	Down
MTHFD2	-1.01162	5.23082	-11.3235	1.24094e-05	0.00121564	3.81233	2.91519	Down
BSN	-1.01151	1.0154	-2.93124	0.0229482	0.0736874	-3.43101	1.13261	NS
SAMD9	-1.00993	4.15186	-6.28064	0.000479437	0.00646875	0.00587933	2.18918	Down
USP50	-1.00958	-1.08198	-2.66166	0.0335405	0.095578	-3.48532	1.01964	NS
KLK14	-1.00858	0.234844	-2.79779	0.0276633	0.0839776	-3.47949	1.07584	NS
SLC9A3	-1.00792	1.11504	-2.86674	0.0251109	0.0786528	-3.54365	1.10429	NS
DMGDH	-1.00783	1.95561	-4.40081	0.00345434	0.0214501	-1.65399	1.66857	NS
AKR1B1	-1.00648	11.0639	-2.64031	0.0345748	0.0973854	-4.99947	1.01151	NS
CNNM1	-1.00544	1.23964	-2.89699	0.0240708	0.0761639	-3.52401	1.11825	NS
FAM117B	-1.00441	4.98666	-8.3383	8.62872e-05	0.0027341	1.72396	2.56319	Down
TAF4B	-1.00125	-0.0995841	-3.51896	0.0103592	0.0432957	-2.4652	1.36355	NS
FBXW12	-1.001	1.11715	-3.69517	0.00824048	0.0374771	-2.40621	1.42623	NS
CYRIA	-1.00072	1.26972	-4.00759	0.0055558	0.0290253	-2.02708	1.53722	NS
ABHD5	-1.00069	5.27897	-8.33062	8.67829e-05	0.0027341	1.66681	2.56319	Down
AIFM2	-0.998692	6.27988	-9.22719	4.57772e-05	0.00203667	2.23947	2.69108	NS
H2BC4	-0.997911	4.18468	-4.20649	0.00435607	0.0248036	-2.41654	1.60549	NS
SP110	-0.995459	3.50762	-6.20921	0.000512655	0.00674824	0.0724442	2.17081	NS
DRD4	-0.995026	1.0748	-2.68239	0.0325665	0.0936844	-3.79571	1.02833	NS
FGFR3	-0.994844	-0.0804607	-3.96274	0.00587395	0.0301053	-1.91229	1.52136	NS
PHLDB3	-0.994788	5.11961	-9.44953	3.93899e-05	0.00189816	2.56405	2.72167	NS
KAZN	-0.992386	3.65339	-5.0033	0.00174293	0.0143945	-1.29047	1.8418	NS
GIPC2	-0.992126	0.14387	-2.53204	0.0403606	0.108211	-3.83466	0.96573	NS
LBX2	-0.988655	1.46973	-2.63093	0.03504	0.0983164	-3.95511	1.00737	NS
ZNF394	-0.985072	-0.905402	-1.85458	0.107678	0.217477	-4.58774	0.662587	NS
RASGRF2	-0.985022	7.06527	-8.04092	0.000108052	0.00300906	1.22056	2.52157	NS
ULBP1	-0.983474	4.55382	-9.29433	4.37318e-05	0.00198756	2.54574	2.70168	NS
RRAGD	-0.983023	0.106989	-3.49991	0.0106216	0.0439632	-2.51415	1.35691	NS
ZNF442	-0.982201	-0.302337	-2.65026	0.0340887	0.0964891	-3.60124	1.01552	NS
SDSL	-0.981369	2.4316	-4.37998	0.00354037	0.0217773	-1.77778	1.662	NS
SLC35F1	-0.980672	0.76138	-3.59339	0.00939951	0.0406149	-2.48231	1.39131	NS
IQCN	-0.980357	6.34508	-11.7166	9.95708e-06	0.00109402	3.92353	2.96098	NS
RASGRP1	-0.980238	0.984361	-3.68374	0.00836249	0.0377605	-2.39977	1.42296	NS
BCAN	-0.977714	0.0721668	-4.10681	0.00491719	0.0268059	-1.75174	1.57177	NS
RNF19B	-0.976994	2.48355	-5.18557	0.00143141	0.0127504	-0.824571	1.89448	NS
LRRC66	-0.976743	3.27898	-5.37044	0.00117762	0.0113713	-0.779346	1.94419	NS
C15orf39	-0.975045	4.50482	-6.66707	0.000336889	0.00547282	0.317082	2.26179	NS
ATP10A	-0.974585	2.01551	-4.83605	0.00209651	0.0159656	-1.14123	1.79681	NS
DAZL	-0.974481	1.34231	-1.86481	0.106094	0.215222	-5.01379	0.667114	NS
UAP1L1	-0.974464	6.23744	-3.36266	0.0127391	0.0497555	-3.98447	1.30316	NS
EIF5	-0.972855	7.59631	-3.3962	0.0121825	0.0482519	-4.02595	1.31649	NS
IFIT5	-0.972599	4.50945	-5.3912	0.00115241	0.0112107	-1.03823	1.95037	NS
PLCXD2	-0.969599	5.01075	-1.77515	0.12078	0.235027	-6.08711	0.628882	NS
ZNF460	-0.968751	2.08894	-5.36614	0.00118292	0.0114003	-0.553369	1.94308	NS
C12orf60	-0.968477	0.547124	-2.37429	0.0506492	0.127023	-4.12983	0.896117	NS
ABTB2	-0.966662	5.37121	-9.08113	5.06139e-05	0.00216713	2.24721	2.66412	NS
H2AC15	-0.965728	0.702792	-2.66	0.0336198	0.0956503	-3.75498	1.01931	NS
H2AC6	-0.96348	6.69529	-2.65	0.0341011	0.0964891	-5.07769	1.01552	NS
PPP1R3G	-0.961365	0.221376	-1.79027	0.118171	0.231695	-4.87208	0.635083	NS
NKD1	-0.961128	6.1128	-2.48421	0.043229	0.113519	-5.25959	0.944933	NS
LVRN	-0.959423	0.0563608	-2.04809	0.0813066	0.179105	-4.49195	0.746892	NS
UPK3B	-0.956236	-0.46274	-2.76974	0.0287788	0.0862009	-3.41621	1.06449	NS
RRM2B	-0.955043	6.82313	-17.6556	6.79601e-07	0.000404972	6.81575	3.39257	NS
TENT5A	-0.953152	5.10333	-14.6857	2.28679e-06	0.000687678	5.64353	3.16262	NS
TM4SF1	-0.949844	6.7703	-6.40313	0.000427958	0.00615186	-0.299984	2.21099	NS
BMP2	-0.949811	9.3053	-11.8582	9.21344e-06	0.00107363	3.97528	2.96915	NS
IL32	-0.949303	3.74966	-6.58781	0.000361708	0.0056686	0.398848	2.24652	NS
C8orf88	-0.946556	2.48415	-4.28566	0.00396058	0.0233885	-1.90851	1.631	NS
SNTG2	-0.946534	0.345991	-3.86084	0.00667372	0.0324866	-2.08185	1.4883	NS
JDP2	-0.946202	3.10026	-5.86938	0.000710761	0.00833108	-0.197262	2.0793	NS
PPP1R3C	-0.945667	3.96623	-6.37186	0.000440481	0.00622036	0.137343	2.20618	NS
FAM83H	-0.945055	0.469136	-3.59339	0.00939953	0.0406149	-2.44003	1.39131	NS
PIDD1	-0.944819	7.3071	-9.99689	2.75609e-05	0.00162904	2.73658	2.78807	NS
PRKG2	-0.944335	3.64312	-5.8147	0.000750074	0.00862324	-0.371718	2.06433	NS
DHDH	-0.943026	-0.432833	-2.25346	0.0603313	0.144546	-4.12748	0.839994	NS
IL6R	-0.943007	2.0686	-2.65838	0.0336971	0.0957825	-4.05811	1.01871	NS
TBC1D2	-0.942916	3.6289	-3.1886	0.0161047	0.0579442	-3.68186	1.23699	NS
MGST1	-0.940627	6.14071	-5.77197	0.000782494	0.00878836	-0.909012	2.05609	NS
H3C12	-0.938049	-0.534128	-1.70463	0.133686	0.251889	-4.84381	0.59879	NS
RAB33A	-0.93744	1.30213	-3.1223	0.0176285	0.0613807	-3.22255	1.21197	NS
GABRA5	-0.935596	-0.58432	-3.19945	0.0158691	0.0573772	-2.8287	1.24126	NS
SEPHS2	-0.935455	6.30081	-3.51826	0.0103688	0.0433167	-3.7711	1.36334	NS
STX11	-0.933922	3.02199	-4.5073	0.00304931	0.0198277	-1.74926	1.70273	NS
PDGFA	-0.933757	1.70949	-4.07001	0.0051441	0.0276065	-2.02646	1.55899	NS
ADGRG1	-0.933354	0.780698	-2.14273	0.0708559	0.162396	-4.50279	0.789426	NS
RASSF10	-0.933055	1.05893	-2.94377	0.0225514	0.0728457	-3.42385	1.1376	NS
CCNP	-0.931752	1.29487	-2.78635	0.0281126	0.0849263	-3.69437	1.07096	NS
CBX4	-0.929933	5.48212	-7.45213	0.000172282	0.0038389	0.870763	2.41579	NS
MYH15	-0.929709	-0.372724	-1.77865	0.120172	0.234505	-4.77648	0.629847	NS
PRG4	-0.928829	1.72798	-3.96106	0.00588622	0.0301053	-2.17181	1.52136	NS
GAN	-0.928419	3.4256	-8.1862	9.67251e-05	0.00288823	1.88151	2.53937	NS
MSH4	-0.927598	0.93387	-3.34959	0.0129635	0.050264	-2.83796	1.29874	NS
FAM167A	-0.927505	2.74344	-4.26361	0.00406661	0.0237101	-1.99521	1.62507	NS
ADAMTSL2	-0.926676	0.708266	-3.51613	0.0103978	0.0433695	-2.57738	1.36282	NS
SGK2	-0.925398	-0.902536	-3.06652	0.01903	0.0646586	-2.97023	1.18937	NS
MID2	-0.925304	0.432108	-1.817	0.113696	0.225376	-4.881	0.647092	NS
DNER	-0.924498	3.23218	-3.2318	0.0151884	0.0557131	-3.51698	1.25404	NS
TMC6	-0.923917	-0.399399	-1.92359	0.0974269	0.203015	-4.58076	0.692472	NS
SYT2	-0.923808	0.79278	-2.94659	0.0224633	0.0727839	-3.36918	1.13796	NS
KRT17	-0.923506	1.90589	-3.24836	0.0148521	0.0549014	-3.17361	1.26042	NS
ACER2	-0.92267	3.58006	-6.24325	0.000496513	0.00661614	0.0896396	2.1794	NS
TAF7L	-0.9225	3.19969	-6.15558	0.00053931	0.00699327	0.0790761	2.15532	NS
ZNRF2	-0.921197	0.0983882	-2.37182	0.0508304	0.127286	-4.0515	0.895218	NS
CD96	-0.921152	2.70242	-2.87526	0.0248132	0.0779369	-3.8986	1.10826	NS
NR3C1	-0.92058	6.51954	-12.1078	8.05114e-06	0.00107363	4.14243	2.96915	NS
INPP4B	-0.917245	3.45363	-8.29058	8.94174e-05	0.00278696	1.96056	2.55487	NS
ENSG00000258539	-0.917226	-0.337017	-2.42328	0.0471919	0.120732	-3.90936	0.918177	NS
C3orf33	-0.916728	-0.358112	-2.34692	0.052693	0.130424	-4.01176	0.884642	NS
ITPR1	-0.915969	4.78101	-5.43328	0.00110315	0.0109285	-1.05325	1.96144	NS
FEM1A	-0.915937	1.86167	-3.25143	0.0147908	0.0547564	-3.1594	1.26156	NS
RHBDF2	-0.912938	4.57694	-7.41121	0.000178157	0.0038843	1.00107	2.41069	NS
CFAP161	-0.911133	0.717032	-2.83152	0.0263818	0.0815229	-3.51685	1.08872	NS
PCGF1	-0.909414	4.46655	-2.82608	0.0265841	0.0819109	-4.42888	1.08666	NS
ENSG00000272104	-0.909364	-0.169591	-2.49335	0.0426651	0.112485	-3.83813	0.948907	NS
PMAIP1	-0.90908	6.46408	-10.585	1.91362e-05	0.00142238	3.18909	2.84698	NS
ARHGAP30	-0.908767	-0.339249	-2.01107	0.0858021	0.186037	-4.47416	0.730401	NS
ZDHHC15	-0.90851	0.0731705	-2.51111	0.0415908	0.110384	-3.85295	0.957093	NS
HELZ2	-0.907771	6.45547	-6.09639	0.000570549	0.00720637	-0.594	2.14228	NS
NAMPT	-0.907203	9.13214	-7.59306	0.000153668	0.0036809	0.834451	2.43405	NS
NRG4	-0.906686	0.602732	-2.17259	0.0678474	0.157625	-4.427	0.802375	NS
ADCY8	-0.906438	-0.246523	-3.32914	0.0133231	0.0511537	-2.69582	1.29112	NS
MFAP3L	-0.905632	0.793408	-3.06639	0.0190335	0.0646586	-3.20263	1.18937	NS
BCL9L	-0.905309	7.11074	-2.47094	0.0440616	0.114951	-5.37258	0.939488	NS
FLYWCH1	-0.905031	6.26309	-7.62485	0.000149791	0.00364972	0.917935	2.43774	NS
AHR	-0.904585	-0.813321	-1.50775	0.176975	0.306857	-5.04323	0.513064	NS
PATL2	-0.903552	0.00112966	-2.22242	0.0631108	0.149161	-4.24357	0.826344	NS
DERL1	-0.903356	1.82792	-5.03151	0.00169012	0.0141374	-0.884955	1.84963	NS
HSPB6	-0.903207	2.63189	-3.8848	0.00647544	0.0318083	-2.46595	1.49746	NS
FADS3	-0.903161	6.83632	-8.90298	5.73201e-05	0.00228783	1.9399	2.64058	NS
TRIM56	-0.901663	7.39136	-6.00772	0.000621236	0.00764262	-0.746138	2.11676	NS
PLSCR1	-0.901362	5.89855	-6.35797	0.000446173	0.00624008	-0.252611	2.20481	NS
PHYHIP	-0.901175	-0.212045	-1.91693	0.0983732	0.204353	-4.62301	0.68962	NS
DPP4	-0.900676	6.44944	-8.56337	7.31055e-05	0.00257801	1.69887	2.58872	NS
FAM110B	-0.900258	5.1672	-5.12564	0.00152639	0.013328	-1.49194	1.87524	NS
IMP3	-0.900185	5.19585	-2.22642	0.0627458	0.148521	-5.48456	0.828212	NS
SLC6A13	-0.899869	-0.145416	-2.23842	0.0616623	0.146772	-4.19601	0.833358	NS
TMEM225B	-0.898219	0.755688	-3.74418	0.00773873	0.0360183	-2.28598	1.44348	NS
HID1	-0.898049	2.6746	-4.42561	0.00335495	0.0210496	-1.77492	1.67676	NS
TANC2	-0.897836	2.84831	-5.20977	0.00139495	0.0125455	-0.871785	1.90151	NS
MDM2	-0.896604	7.32537	-11.2491	1.29478e-05	0.00125563	3.57598	2.90114	NS
IL1RL2	-0.896475	3.14468	-4.55367	0.00288962	0.0192843	-1.72059	1.7148	NS
C1QTNF1	-0.895421	4.23202	-3.25662	0.0146875	0.0545692	-3.74205	1.26305	NS
JADE3	-0.89488	2.68793	-5.33594	0.00122088	0.0115841	-0.697127	1.93614	NS
VWCE	-0.894007	6.0889	-11.1547	1.36695e-05	0.00128545	3.597	2.89094	NS
SLC19A1	-0.892728	4.17819	-5.90772	0.000684576	0.00815349	-0.394688	2.08866	NS
P4HA3	-0.888086	3.35834	-4.02897	0.00541084	0.0285564	-2.44841	1.5443	NS
ADAM32	-0.888009	2.31639	-4.18656	0.00446238	0.0252009	-2.00049	1.59858	NS
TRPC4	-0.887738	1.44338	-2.42429	0.047123	0.12068	-4.24802	0.918363	NS
VNN1	-0.887363	0.456786	-2.5152	0.0413473	0.109902	-3.91499	0.958993	NS
GPR176	-0.884903	3.98067	-6.77662	0.000305687	0.00519083	0.531888	2.28476	NS
ODF3B	-0.883575	1.22153	-2.53004	0.0404762	0.108423	-4.04698	0.96488	NS
ASPDH	-0.883113	0.246182	-2.0898	0.0765233	0.171397	-4.47127	0.765996	NS
KIAA2013	-0.881532	6.10726	-2.95953	0.0220629	0.0718819	-4.55655	1.14338	NS
TSGA10	-0.881506	2.89663	-5.20988	0.00139478	0.0125455	-0.882767	1.90151	NS
ARMC12	-0.878929	0.97995	-3.96716	0.00584176	0.0300328	-2.03388	1.5224	NS
LRRC4C	-0.878799	-0.530492	-1.91423	0.098759	0.204999	-4.57118	0.688248	NS
MAP3K8	-0.878077	3.89467	-5.46954	0.0010626	0.0106802	-0.81139	1.97142	NS
OTULINL	-0.877007	0.368647	-1.73498	0.127978	0.244484	-4.97861	0.611749	NS
GRPEL2	-0.874862	1.13511	-2.42892	0.0468099	0.120096	-4.17345	0.920471	NS
SMOX	-0.871807	7.83436	-4.98743	0.00177345	0.014521	-1.91816	1.838	NS
SNAI2	-0.869677	5.20658	-5.09409	0.0015792	0.013573	-1.53777	1.86733	NS
ELMO1	-0.868957	0.205332	-2.0257	0.0839966	0.183117	-4.55309	0.737271	NS
ADCY1	-0.867705	1.80016	-5.27829	0.00129721	0.0120919	-0.605836	1.9175	NS
KCNE5	-0.866512	1.52433	-4.89633	0.00196061	0.015413	-0.993598	1.81211	NS
TCEA3	-0.866196	4.02658	-3.29835	0.0138849	0.0526036	-3.63169	1.27898	NS
COL7A1	-0.865751	11.6053	-6.55655	0.000372056	0.00569598	-0.0223678	2.24443	NS
ZFPM1	-0.865674	4.85409	-7.65389	0.000146346	0.0036187	1.16126	2.44145	NS
KIAA1614	-0.863123	3.40497	-5.41985	0.00111862	0.0110377	-0.754683	1.95712	NS
ATF4	-0.862906	8.94115	-2.67816	0.0327631	0.0940919	-5.06056	1.02645	NS
HMGA1	-0.861646	8.22036	-5.92505	0.000673093	0.00808765	-0.839164	2.09218	NS
ZBTB21	-0.859153	4.79449	-10.1154	2.55682e-05	0.00155854	3.08662	2.80728	NS
TMEM59L	-0.858472	3.54994	-4.51893	0.00300834	0.0196979	-1.86236	1.70558	NS
SYN3	-0.856342	-0.391345	-1.9197	0.0979775	0.20382	-4.58838	0.690753	NS
NAGS	-0.856299	1.23745	-3.93433	0.00608579	0.0306299	-2.11725	1.51386	NS
TRIM59	-0.856056	-0.172332	-3.20724	0.0157023	0.0570088	-2.8656	1.24406	NS
CAVIN4	-0.855537	2.23325	-4.10962	0.00490036	0.0267377	-2.08329	1.57288	NS
RIPK2	-0.853952	5.64624	-4.76868	0.00226095	0.0166359	-2.01367	1.77895	NS
CCN3	-0.853008	3.89436	-3.59196	0.00941701	0.0406444	-3.18189	1.391	NS
NINJ1	-0.852986	7.3988	-2.55417	0.0391011	0.105789	-5.25963	0.975558	NS
TRPC7	-0.852901	-0.0805028	-3.18568	0.0161687	0.0581241	-2.90608	1.23564	NS
TMPRSS9	-0.852843	3.49455	-4.13765	0.00473555	0.0261604	-2.33943	1.58236	NS
EPM2A	-0.852766	3.10435	-5.46759	0.00106473	0.0106916	-0.635502	1.97096	NS
TMEM268	-0.852356	4.16792	-9.35428	4.1993e-05	0.00196701	2.65271	2.70619	NS
ENSG00000283977	-0.85213	3.59351	-3.0708	0.0189182	0.0644063	-3.84673	1.19107	NS
IL11	-0.851898	6.35914	-3.82145	0.00701416	0.0335776	-3.35548	1.47395	NS
TCHH	-0.851732	1.64147	-3.43792	0.0115266	0.0465452	-2.85418	1.33212	NS
TMEM81	-0.849687	1.69342	-4.85991	0.00204151	0.0157009	-1.06125	1.80408	NS
CREBRF	-0.84871	3.9674	-5.60802	0.00092237	0.00967008	-0.674376	2.01457	NS
ENSG00000280537	-0.847689	0.610378	-3.4472	0.0113859	0.0461121	-2.65511	1.33619	NS
NDRG1	-0.845391	7.46707	-3.72044	0.00797743	0.0367163	-3.56677	1.43514	NS
RBFOX3	-0.844686	-0.160856	-1.68177	0.138147	0.257801	-4.94387	0.588715	NS
SLC39A14	-0.844153	7.06466	-4.01355	0.00551501	0.0288973	-3.15089	1.53914	NS
CPEB4	-0.843542	5.6419	-10.9285	1.55926e-05	0.0013441	3.50363	2.87157	NS
PHGDH	-0.842745	5.8735	-7.62393	0.000149901	0.00364972	0.964059	2.43774	NS
CD58	-0.842133	3.33039	-6.23912	0.000498442	0.00662437	0.135812	2.17886	NS
DNAAF11	-0.840757	0.216755	-3.05509	0.0193318	0.0653146	-3.12405	1.18499	NS
TUBA4A	-0.839612	3.51605	-5.20829	0.00139715	0.0125491	-1.02301	1.90139	NS
ZNF703	-0.838425	7.40558	-11.2071	1.32631e-05	0.00126658	3.54697	2.89737	NS
ZDHHC14	-0.837254	5.06427	-3.29092	0.0140242	0.0529533	-3.89233	1.27611	NS
PRKN	-0.836541	-0.464986	-1.82116	0.113013	0.224632	-4.70668	0.648529	NS
ZNF773	-0.836009	1.07	-3.87732	0.00653667	0.0320021	-2.16341	1.49482	NS
PCDH19	-0.835879	0.748199	-2.23793	0.0617061	0.146848	-4.3654	0.833133	NS
GALNT9	-0.834778	0.975227	-3.12726	0.0175092	0.0611848	-3.15236	1.21336	NS
H4C5	-0.833826	0.954345	-1.2543	0.251479	0.393348	-5.70125	0.405223	NS
ENSG00000285446	-0.833436	-0.0719546	-0.990638	0.356083	0.502165	-5.75052	0.299153	NS
TSPAN2	-0.833329	-0.823813	-2.02702	0.083835	0.182954	-4.37452	0.737658	NS
ALDH3B1	-0.832758	2.71124	-3.53195	0.0101843	0.0428244	-2.96766	1.36831	NS
NAT16	-0.831864	0.241437	-2.53399	0.0402479	0.108021	-3.85134	0.966491	NS
SAMSN1	-0.831722	-0.90173	-1.11476	0.303116	0.447713	-5.46725	0.349001	NS
DGKG	-0.831403	1.93375	-2.70581	0.0315022	0.0915962	-3.95808	1.03812	NS
NQO1	-0.830048	8.2634	-4.57834	0.00280844	0.0189052	-2.42388	1.72342	NS
PLCH2	-0.829445	0.541708	-3.90123	0.00634328	0.0314202	-2.05639	1.50279	NS
MAP1S	-0.826621	5.12945	-2.56541	0.0384767	0.104633	-4.97175	0.980331	NS
AGTR1	-0.826597	0.501695	-1.58612	0.158375	0.283721	-5.19843	0.547108	NS
PEA15	-0.826356	7.25551	-1.93896	0.0952769	0.199809	-6.15797	0.699384	NS
BCO2	-0.825811	2.5323	-5.0242	0.00170363	0.0141928	-1.0225	1.84793	NS
UPP2	-0.825712	0.109321	-2.03906	0.0823806	0.180606	-4.51641	0.743268	NS
TBC1D22B	-0.823535	5.25234	-8.5576	7.3413e-05	0.00258152	1.85179	2.58813	NS
DYSF	-0.823214	2.75442	-2.76778	0.0288583	0.0862968	-4.06954	1.06401	NS
DYRK2	-0.822885	4.1038	-3.12556	0.0175499	0.0612218	-3.90172	1.21309	NS
GRB10	-0.822844	5.51963	-6.81333	0.000295975	0.0051239	0.260584	2.2904	NS
GNG4	-0.822542	2.88107	-4.5349	0.00295309	0.019571	-1.68628	1.70839	NS
NAT8L	-0.822436	0.582415	-2.21687	0.0636214	0.150054	-4.36126	0.823754	NS
GOT1	-0.82172	5.70934	-7.2229	0.000208287	0.00419037	0.62116	2.37775	NS
RBAK-RBAKDN	-0.821185	-0.794741	-1.49993	0.17894	0.309098	-5.05553	0.509904	NS
DHX58	-0.820922	2.51158	-3.56232	0.00978785	0.0416655	-2.87806	1.38022	NS
PLEK2	-0.820353	0.0230061	-2.36933	0.0510138	0.127617	-4.044	0.894092	NS
APOE	-0.819183	3.59822	-8.04016	0.000108116	0.00300906	1.73136	2.52157	NS
CHADL	-0.81909	0.108955	-3.07074	0.0189199	0.0644063	-3.08697	1.19107	NS
SOWAHC	-0.817258	4.08213	-4.07846	0.005091	0.0274282	-2.56652	1.5618	NS
UCN	-0.816801	0.275766	-2.88171	0.0245904	0.0774525	-3.37193	1.11096	NS
ENSG00000173366	-0.816394	-0.85353	-1.48765	0.18206	0.312791	-5.0609	0.504746	NS
NAV3	-0.815735	3.80684	-4.57863	0.00280751	0.0189052	-1.85277	1.72342	NS
RNF32	-0.814654	0.793035	-2.71134	0.0312565	0.0912052	-3.70196	1.03998	NS
SEL1L3	-0.814592	6.59468	-5.97525	0.00064105	0.00777845	-0.739115	2.10911	NS
HEXA	-0.813825	0.312565	-2.74916	0.0296274	0.0878559	-3.56276	1.05623	NS
CXCL8	-0.813538	10.3616	-2.55549	0.0390272	0.105635	-5.16729	0.97619	NS
ATP6V1C2	-0.812701	2.35563	-2.60498	0.0363612	0.100625	-4.20739	0.997293	NS
SPATA18	-0.811676	5.804	-9.39973	4.07274e-05	0.00192958	2.42124	2.71454	NS
KLF9	-0.810136	4.34331	-6.76139	0.000309823	0.00521116	0.437687	2.28307	NS
ALDH3A2	-0.809886	4.92033	-9.05826	5.14227e-05	0.00216713	2.29979	2.66412	NS
TMEM38B	-0.809566	3.59064	-7.12068	0.000227033	0.00439651	0.932866	2.35689	NS
NFKBIE	-0.809557	5.53061	-3.53392	0.0101582	0.0427434	-3.63632	1.36913	NS
PHLDA3	-0.809038	7.57398	-12.086	8.14571e-06	0.00107363	4.0848	2.96915	NS
TINCR	-0.808334	0.522138	-3.28454	0.0141452	0.0533366	-2.85961	1.27298	NS
PPP1R32	-0.806565	1.66764	-1.69245	0.136045	0.255173	-5.33018	0.593166	NS
THEMIS2	-0.806394	2.03602	-2.8523	0.0256239	0.0796445	-3.77008	1.09884	NS
VEZF1	-0.801742	6.12008	-2.66055	0.0335932	0.0956031	-5.00269	1.01953	NS
KNDC1	-0.801681	1.46911	-2.9733	0.0216453	0.0710346	-3.46953	1.14853	NS
LHFPL3	-0.800292	1.66787	-2.64423	0.0343823	0.0970414	-3.98418	1.01304	NS
CHD9NB	-0.800087	1.75311	-1.8861	0.102871	0.210753	-5.08858	0.676227	NS
LRRC71	-0.799918	0.397143	-1.65466	0.143618	0.264932	-5.08862	0.576865	NS
CES4A	-0.799777	2.87458	-2.66099	0.0335724	0.0956031	-4.25861	1.01953	NS
RXFP3	-0.799422	-0.214325	-1.41568	0.201377	0.335537	-5.26355	0.474259	NS
SLC30A3	-0.798989	-0.883139	-1.57708	0.160424	0.285579	-4.94728	0.544273	NS
PRSS27	-0.798932	1.27114	-3.23222	0.0151798	0.0557131	-3.06439	1.25404	NS
C1QTNF12	-0.798274	1.91266	-3.4684	0.0110715	0.0452672	-2.87232	1.34422	NS
DNLZ	-0.796295	0.428342	-2.05542	0.0804448	0.177838	-4.55563	0.749975	NS
AJM1	-0.795984	3.33107	-1.96233	0.0920979	0.194954	-5.39668	0.710068	NS
NPTXR	-0.795754	4.91551	-11.9006	9.00296e-06	0.00107363	4.1987	2.96915	NS
CD274	-0.79398	1.16345	-2.87008	0.0249935	0.0784156	-3.55106	1.1056	NS
RICTOR	-0.793669	4.28846	-2.50424	0.0420028	0.111287	-4.86471	0.953555	NS
APOL2	-0.792632	3.93982	-3.37249	0.0125732	0.0493428	-3.50536	1.30678	NS
FSIP1	-0.791801	0.559867	-2.63318	0.0349278	0.0980237	-3.76898	1.00867	NS
RPP25	-0.79157	3.16691	-4.92931	0.00189042	0.0151154	-1.27046	1.82058	NS
AK2	-0.791092	2.81908	-1.84279	0.109531	0.219874	-5.42721	0.657826	NS
TNIP1	-0.790105	7.74913	-4.15858	0.00461646	0.0257788	-2.97337	1.58874	NS
AURKC	-0.789907	0.244801	-2.17844	0.0672728	0.156701	-4.34965	0.804929	NS
MMP3	-0.789454	12.7071	-4.99119	0.00176617	0.0145144	-1.68694	1.8382	NS
EGLN3	-0.788139	0.706417	-3.82982	0.00694029	0.0333785	-2.16969	1.47653	NS
AEN	-0.787999	7.46512	-9.30461	4.34279e-05	0.00198756	2.22434	2.70168	NS
TICAM1	-0.78796	4.72859	-2.22708	0.0626853	0.148456	-5.38192	0.828403	NS
PPP1R3F	-0.787887	4.46711	-4.23842	0.00419158	0.0241206	-2.45084	1.61761	NS
DIRAS1	-0.787868	3.05226	-3.62317	0.00904295	0.0396503	-2.92624	1.40175	NS
IRF9	-0.787216	0.785208	-3.53031	0.0102063	0.0428733	-2.57222	1.36781	NS
AZU1	-0.78634	-0.229822	-1.62425	0.149998	0.273329	-5.00445	0.563314	NS
USP25	-0.785589	5.12627	-11.0779	1.42906e-05	0.00130434	3.66853	2.88461	NS
ENSG00000267001	-0.784805	0.219571	-1.35097	0.220294	0.358294	-5.42714	0.44576	NS
RADX	-0.784164	0.0296399	-2.94968	0.0223668	0.0726233	-3.24082	1.13892	NS
EREG	-0.784047	7.24389	-8.12234	0.000101529	0.00294445	1.28052	2.531	NS
H2BC15	-0.783753	1.48664	-3.2908	0.0140265	0.0529533	-3.02711	1.27611	NS
SLCO4A1	-0.782766	4.33827	-2.12098	0.0731318	0.166082	-5.43849	0.779679	NS
KCNA3	-0.782692	3.38352	-3.98521	0.00571215	0.0295684	-2.51713	1.52917	NS
ADCY10	-0.782596	0.875922	-2.72833	0.0305134	0.0898079	-3.69453	1.04669	NS
SLCO2B1	-0.78191	-0.150131	-1.6786	0.138777	0.258576	-4.94966	0.587412	NS
HJV	-0.781007	-1.4369	-0.596079	0.570588	0.694452	-5.79761	0.158358	NS
MAPK15	-0.78088	-0.847652	-1.87713	0.104217	0.212912	-4.57011	0.671801	NS
SPOPL	-0.780025	2.98835	-5.13993	0.00150312	0.0131767	-0.984042	1.88019	NS
CSGALNACT2	-0.779313	6.64732	-7.29357	0.00019635	0.00407268	0.575926	2.39012	NS
RAET1G	-0.777078	0.197352	-3.18963	0.0160823	0.0578971	-2.93953	1.23734	NS
ZNF438	-0.776442	4.66969	-6.00339	0.00062384	0.00766132	-0.404692	2.1157	NS
PTER	-0.774435	0.782648	-3.26215	0.0145784	0.0543101	-2.93301	1.26512	NS
NIBAN1	-0.774288	6.36285	-2.45717	0.0449435	0.116469	-5.33512	0.933791	NS
WNT7B	-0.774162	2.33449	-4.26443	0.00406263	0.0237081	-1.90817	1.6251	NS
GRID1	-0.773752	1.05598	-4.28192	0.00397836	0.0234566	-1.65391	1.62974	NS
SIRPA	-0.773244	6.95869	-7.84681	0.000125614	0.00330349	1.05411	2.48103	NS
PAQR5	-0.772969	3.60341	-3.1772	0.0163563	0.0586168	-3.6978	1.23198	NS
CDKL2	-0.771813	-0.859527	-2.08644	0.0768973	0.17199	-4.29039	0.764498	NS
SNTG1	-0.771677	-0.0835626	-2.71361	0.0311561	0.0909335	-3.54861	1.04128	NS
GDAP2	-0.771465	4.45367	-3.58615	0.00948848	0.0408393	-3.33416	1.38892	NS
IARS1	-0.769199	7.57709	-8.89362	5.76995e-05	0.00228825	1.90522	2.6405	NS
CELF2	-0.767007	3.28717	-6.5121	0.000387356	0.00580402	0.415014	2.23627	NS
ANKRD2	-0.766548	-0.25972	-2.59727	0.0367637	0.101411	-3.68257	0.993916	NS
PRAG1	-0.764647	7.08923	-8.86137	5.90287e-05	0.00229694	1.89185	2.63885	NS
SPDYA	-0.763576	1.48217	-2.45243	0.0452513	0.117119	-4.21893	0.931371	NS
STX1A	-0.763538	4.42643	-2.37249	0.0507812	0.127214	-5.09482	0.895464	NS
LRATD2	-0.763388	0.565403	-2.05202	0.0808431	0.17828	-4.58838	0.748897	NS
C14orf28	-0.762012	0.226022	-2.44233	0.0459141	0.118364	-3.97792	0.926782	NS
METTL27	-0.760943	1.59023	-1.76582	0.122415	0.237502	-5.21502	0.624332	NS
GADD45B	-0.757913	3.65155	-4.59889	0.00274279	0.0186482	-1.79068	1.72936	NS
CUTA	-0.757745	7.35977	-1.90182	0.100553	0.207675	-6.21466	0.682615	NS
FCMR	-0.757665	4.03938	-5.06418	0.00163117	0.0138656	-1.31804	1.85806	NS
SQSTM1	-0.757484	10.4525	-6.62933	0.000348458	0.00555966	-0.0121688	2.25495	NS
VGLL3	-0.75741	2.57387	-3.63291	0.00892959	0.0393758	-2.79781	1.40477	NS
ZNF689	-0.756859	1.79053	-2.17504	0.0676065	0.157183	-4.69232	0.803595	NS
PLIN2	-0.756495	6.08536	-10.8635	1.62015e-05	0.00137746	3.40744	2.86092	NS
SLC26A6	-0.756082	8.38871	-6.84311	0.00028835	0.00506982	0.1091	2.29501	NS
TNFSF13B	-0.755775	2.45221	-3.36577	0.0126865	0.0496304	-3.13844	1.30425	NS
IGSF11	-0.755022	-0.573269	-2.24515	0.0610637	0.145811	-4.11912	0.836211	NS
ASPHD2	-0.753453	0.746691	-2.9096	0.0236509	0.0750649	-3.41491	1.12456	NS
PHPT1	-0.752853	6.65551	-1.75635	0.124098	0.239574	-6.3801	0.62056	NS
PPM1D	-0.751976	5.6382	-10.0597	2.6484e-05	0.00159585	2.91873	2.79701	NS
BTG3	-0.751676	5.62965	-7.49482	0.000166387	0.00381098	0.88186	2.41896	NS
FTCD	-0.75002	4.20151	-3.9073	0.00629515	0.0313444	-2.82983	1.50384	NS
BCAR1	-0.750008	7.86047	-8.17476	9.75662e-05	0.00288823	1.31626	2.53937	NS
JAG2	-0.749746	1.86776	-4.24764	0.00414533	0.0239553	-1.83438	1.6206	NS
APOL1	-0.749076	2.03887	-4.51392	0.0030259	0.0197711	-1.53659	1.70397	NS
NEB	-0.748886	0.145866	-1.68969	0.136586	0.255797	-4.99347	0.592104	NS
NOG	-0.748485	4.07277	-5.06184	0.00163532	0.0138656	-1.32836	1.85806	NS
MARVELD2	-0.748367	0.165224	-1.6168	0.151602	0.275243	-5.09101	0.560284	NS
TSPAN19	-0.748365	-0.915616	-1.87545	0.104472	0.213221	-4.56195	0.67117	NS
KCNT1	-0.747518	0.762692	-3.05477	0.0193403	0.0653255	-3.21589	1.18492	NS
SAMHD1	-0.747117	4.11186	-3.71929	0.00798922	0.0367433	-3.06388	1.43482	NS
TMEM198	-0.746833	3.29052	-2.98743	0.0212253	0.0700158	-3.89065	1.1548	NS
PTPDC1	-0.746076	3.04594	-5.92438	0.000673538	0.00808765	-0.132797	2.09218	NS
GCSAM	-0.745475	-0.131567	-2.18273	0.0668553	0.155962	-4.2766	0.806981	NS
SLC19A2	-0.745449	4.72681	-5.8396	0.000731873	0.00848249	-0.594064	2.07148	NS
CGRRF1	-0.745271	3.64067	-4.54099	0.00293232	0.019492	-1.86075	1.71014	NS
TMEM51	-0.744589	6.6605	-1.89241	0.101935	0.209732	-6.19037	0.678334	NS
RUNX2	-0.743611	6.01209	-8.97679	5.44262e-05	0.00223706	2.07183	2.65032	NS
CLUL1	-0.743258	1.56566	-4.04042	0.00533495	0.0282572	-2.04126	1.54887	NS
CEP85L	-0.743207	5.00068	-10.7058	1.77944e-05	0.00140897	3.44701	2.8511	NS
WHRN	-0.742972	5.41098	-6.27775	0.000480732	0.00647918	-0.26167	2.18848	NS
UTP15	-0.742428	3.89071	-2.44873	0.0454928	0.117548	-4.84452	0.929784	NS
LITAF	-0.742308	6.1748	-8.53488	7.46402e-05	0.00260988	1.70112	2.58338	NS
CFAP53	-0.742078	1.11	-3.97603	0.00577761	0.0298326	-2.04444	1.52531	NS
SNCA	-0.741703	6.5468	-5.7576	0.000793758	0.0088299	-0.974063	2.05404	NS
MAP3K4	-0.741658	6.04118	-6.01156	0.000618941	0.00762779	-0.639872	2.1176	NS
POLH	-0.741203	4.97015	-8.1784	9.72976e-05	0.00288823	1.5872	2.53937	NS
PER1	-0.741202	6.26063	-10.7898	1.69244e-05	0.00140897	3.34079	2.8511	NS
H3-7	-0.741098	-0.286992	-1.49468	0.180267	0.310699	-5.15545	0.507661	NS
POU2F2	-0.740202	6.30879	-2.39066	0.0494663	0.12498	-5.42819	0.903161	NS
TMEM54	-0.737679	-0.965998	-1.17631	0.27934	0.423066	-5.39411	0.373592	NS
ENSG00000273154	-0.73701	1.77259	-3.79707	0.00723444	0.0343337	-2.39885	1.46428	NS
EFCAB5	-0.736994	1.15835	-2.76786	0.0288552	0.0862968	-3.69636	1.06401	NS
ENSG00000273398	-0.736861	-0.614434	-2.21373	0.063912	0.150596	-4.15597	0.822186	NS
FOXO6	-0.736259	-0.637484	-2.41546	0.0477273	0.121651	-3.87704	0.914886	NS
PPARGC1A	-0.735857	1.37379	-2.65406	0.0339048	0.0961259	-3.90633	1.01716	NS
NR4A1	-0.735435	7.52443	-2.62929	0.0351223	0.0984804	-5.15157	1.00665	NS
EPS8L2	-0.735359	3.53766	-4.85382	0.00205539	0.0157491	-1.44986	1.80274	NS
SECTM1	-0.734729	3.02154	-2.22256	0.063098	0.149159	-4.94118	0.82635	NS
C1orf162	-0.734447	0.0774445	-2.16096	0.069003	0.159468	-4.34367	0.797326	NS
AUP1	-0.734263	7.21837	-2.32322	0.0545311	0.133879	-5.59816	0.873286	NS
PTPRE	-0.73418	1.55121	-1.6799	0.138517	0.258265	-5.32117	0.587934	NS
TOR4A	-0.733779	7.09248	-2.00912	0.086045	0.186393	-6.05223	0.729571	NS
RAB5IF	-0.733662	-0.529285	-2.41089	0.048043	0.122355	-3.89912	0.912378	NS
FAM13C	-0.733209	2.39495	-2.39995	0.0488073	0.123768	-4.51996	0.907391	NS
TMEM89	-0.732339	0.0708548	-2.30909	0.0556584	0.135921	-4.13729	0.866713	NS
HES7	-0.731753	1.88621	-2.52387	0.0408362	0.108987	-4.21176	0.962625	NS
ZNF525	-0.731604	1.62942	-3.36246	0.0127425	0.0497555	-2.95892	1.30316	NS
BDNF	-0.729492	3.55342	-4.15433	0.00464034	0.0258299	-2.33725	1.58788	NS
BMAL1	-0.729133	5.34754	-9.67103	3.40167e-05	0.00178164	2.68385	2.74918	NS
CREG1	-0.728961	5.32103	-11.6215	1.04952e-05	0.00113284	3.97727	2.94583	NS
RIMS2	-0.72851	0.0587606	-2.4704	0.0440962	0.114969	-3.9096	0.939421	NS
SRGAP2B	-0.72835	1.73555	-2.84159	0.0260115	0.0806195	-3.71785	1.09356	NS
PROB1	-0.728237	2.77361	-2.42811	0.0468646	0.120189	-4.57491	0.920135	NS
FAP	-0.728082	5.07918	-7.59967	0.000152852	0.00367704	1.06788	2.4345	NS
BCL2L1	-0.728071	7.32431	-9.78019	3.16794e-05	0.00169498	2.57868	2.77083	NS
TTC29	-0.726137	3.20011	-3.25806	0.014659	0.0545286	-3.47815	1.26338	NS
BDKRB2	-0.726078	-0.637142	-1.79794	0.116871	0.229781	-4.70852	0.638685	NS
GAMT	-0.726015	5.09822	-1.9872	0.0888304	0.19054	-5.81617	0.720015	NS
RPL22	-0.725654	3.19751	-2.70517	0.0315307	0.0915962	-4.27947	1.03812	NS
STX16	-0.725489	3.26666	-1.33019	0.226695	0.365588	-6.21807	0.437008	NS
ZC2HC1C	-0.72514	0.459968	-2.69464	0.0320052	0.0925416	-3.66505	1.03366	NS
DIO1	-0.725127	-0.802661	-2.52142	0.0409798	0.109136	-3.71016	0.962033	NS
CCDC148	-0.725075	0.808644	-2.67453	0.0329321	0.0943643	-3.75923	1.02519	NS
TENM2	-0.725048	-0.699161	-2.03182	0.083253	0.182069	-4.38837	0.739764	NS
ADCK2	-0.723653	1.99405	-3.52237	0.0103129	0.0431607	-2.81751	1.36491	NS
NTAQ1	-0.723259	3.14101	-3.22707	0.0152859	0.0559414	-3.50716	1.25227	NS
FHIT	-0.722737	0.105647	-2.78472	0.0281771	0.0850588	-3.48	1.07028	NS
DAXX	-0.722605	6.74369	-2.10588	0.0747551	0.168593	-5.89078	0.773161	NS
NFKBIB	-0.722564	5.8521	-5.19793	0.00141266	0.0126422	-1.52952	1.89818	NS
TBX19	-0.722173	2.78538	-4.14194	0.00471085	0.026082	-2.16602	1.58366	NS
DCLK2	-0.721899	4.17694	-2.60807	0.0362013	0.100372	-4.68296	0.998386	NS
ENSG00000286001	-0.72144	2.78362	-6.46938	0.000402731	0.00593718	0.46512	2.22642	NS
NDUFV2	-0.72134	2.42665	-4.28943	0.0039428	0.0233502	-1.89634	1.63171	NS
HECW1	-0.721193	2.70546	-3.99516	0.00564207	0.0293279	-2.34022	1.53272	NS
PSAP	-0.720674	10.8471	-9.55908	3.66204e-05	0.00181828	2.51719	2.74034	NS
GDF15	-0.720671	12.5614	-7.42918	0.00017555	0.00386365	0.864019	2.413	NS
SAC3D1	-0.71946	3.79332	-2.30088	0.0563239	0.137169	-5.03607	0.862745	NS
RAB32	-0.719217	5.65473	-5.03692	0.00168019	0.0140932	-1.69052	1.85099	NS
TENT4B	-0.717988	3.94422	-4.603	0.00272986	0.0186083	-1.85761	1.73029	NS
RNF39	-0.717903	2.66615	-2.71818	0.0309549	0.0905894	-4.12206	1.04292	NS
MFSD2A	-0.717867	4.18842	-2.22739	0.0626575	0.148456	-5.2469	0.828403	NS
ALPK3	-0.717428	2.48807	-3.31278	0.0136185	0.0518686	-3.22286	1.2851	NS
COA6	-0.715892	3.90184	-4.36286	0.00361281	0.0220519	-2.15225	1.65655	NS
H2BC11	-0.715385	3.2105	-2.82722	0.0265417	0.0818946	-4.10568	1.08674	NS
DNHD1	-0.715267	5.26857	-2.77429	0.0285947	0.0859088	-4.69295	1.06596	NS
MBD3	-0.715244	6.80659	-2.08128	0.0774763	0.172829	-5.93145	0.762382	NS
FAAH	-0.715186	0.735148	-2.12497	0.0727085	0.16545	-4.52227	0.781333	NS
POPDC2	-0.715168	0.819064	-2.62764	0.035205	0.0985692	-3.82712	1.00626	NS
DOHH	-0.715154	4.6276	-2.30964	0.0556143	0.13584	-5.23943	0.866972	NS
NGEF	-0.714664	-0.247892	-1.87687	0.104256	0.212921	-4.6721	0.671782	NS
APBA3	-0.71455	5.12008	-3.37018	0.0126121	0.0494429	-3.79314	1.3059	NS
MTFR2	-0.714507	0.516658	-1.86659	0.105821	0.214896	-4.83339	0.667771	NS
RBM15	-0.713565	4.31224	-6.54017	0.000377613	0.00573723	0.224653	2.2413	NS
EGFLAM	-0.713553	-0.154626	-2.00028	0.0871583	0.188025	-4.52251	0.725784	NS
RALA	-0.713439	6.38824	-8.32557	8.71102e-05	0.00273747	1.50563	2.56265	NS
CCDC62	-0.713423	2.34886	-3.75076	0.00767394	0.035757	-2.58527	1.44664	NS
UPK2	-0.713217	-0.545338	-2.13177	0.0719934	0.164244	-4.27797	0.78451	NS
MYCBPAP	-0.711996	-0.700923	-1.48466	0.182827	0.313674	-5.0923	0.503521	NS
WNT4	-0.711434	1.98192	-2.89385	0.0241765	0.0763622	-3.70064	1.11712	NS
EPAS1	-0.710617	8.76382	-6.59607	0.000359026	0.00564841	-0.127592	2.24807	NS
C5orf24	-0.709917	5.53617	-1.46342	0.188368	0.320259	-6.61765	0.494499	NS
NTNG2	-0.709614	4.20752	-2.62261	0.0354581	0.099131	-4.67043	1.00379	NS
GARS1	-0.709536	7.54581	-10.4786	2.04133e-05	0.00146514	3.06438	2.83412	NS
FXYD5	-0.708955	5.97173	-4.2106	0.00433452	0.0247181	-2.78295	1.60698	NS
ADRA1D	-0.708807	1.32669	-2.05919	0.0800051	0.177087	-4.74542	0.751813	NS
DNAJC6	-0.708535	2.89949	-2.78892	0.0280108	0.0847218	-4.07913	1.072	NS
HCN2	-0.708202	2.1654	-1.97845	0.0899674	0.192082	-5.06633	0.716513	NS
ALKBH5	-0.707424	6.31507	-1.98474	0.0891477	0.190968	-6.02373	0.719039	NS
CLIP4	-0.707106	5.02484	-8.06057	0.000106436	0.0029905	1.47732	2.52426	NS
VEPH1	-0.705203	2.53202	-4.84441	0.00207706	0.0158747	-1.23632	1.7993	NS
PRKCG	-0.704582	0.0479878	-1.19452	0.27261	0.415459	-5.57123	0.381472	NS
STX3	-0.70405	5.14073	-6.80322	0.000298613	0.00513391	0.314328	2.28955	NS
MRPL14	-0.702884	5.24743	-2.36376	0.0514256	0.128362	-5.29753	0.891562	NS
CLSTN2	-0.7028	0.308617	-2.46481	0.044452	0.115702	-3.96121	0.936659	NS
RUNDC1	-0.702148	5.316	-2.41569	0.0477113	0.121635	-5.23373	0.914942	NS
TNFAIP2	-0.701863	7.86054	-4.33093	0.00375239	0.0225917	-2.74655	1.64605	NS
RPS18	-0.701272	9.34165	-2.9655	0.0218808	0.071517	-4.61916	1.14559	NS
CFAP299	-0.701233	1.28202	-3.08087	0.0186585	0.0638741	-3.27973	1.19468	NS
SLC19A3	-0.701018	0.345481	-1.68923	0.136675	0.255889	-5.03496	0.591948	NS
ZNF550	-0.69929	-0.15353	-1.86646	0.105841	0.214896	-4.70404	0.667771	NS
ZNF296	-0.699033	-0.378883	-1.69049	0.136429	0.255659	-4.89318	0.592338	NS
GCNA	-0.697872	2.99288	-4.57623	0.00281529	0.018941	-1.66213	1.7226	NS
TMEM92	-0.697574	-0.325799	-2.4337	0.0464882	0.119573	-3.89879	0.922367	NS
SIK1	-0.697142	1.02214	-1.77535	0.120744	0.235027	-5.06685	0.628882	NS
MAP3K20	-0.697039	1.86776	-4.64615	0.00259811	0.0180478	-1.34534	1.74358	NS
LRRC39	-0.697034	2.25431	-3.503	0.0105786	0.0438322	-2.90283	1.35821	NS
MAPK13	-0.69607	5.49345	-5.23613	0.0013564	0.0124167	-1.42684	1.90599	NS
NGDN	-0.695568	4.64428	-2.45166	0.0453013	0.117188	-5.03459	0.931118	NS
SPACA9	-0.695498	2.31413	-1.66946	0.140607	0.26103	-5.53165	0.583309	NS
IRS2	-0.694584	5.71403	-4.30942	0.00384976	0.0229613	-2.61387	1.639	NS
RNF185	-0.693924	6.26055	-10.0216	2.71314e-05	0.00161914	2.81687	2.79071	NS
DAB1	-0.693789	0.387634	-1.43814	0.195159	0.32852	-5.36002	0.483438	NS
TDRKH	-0.693711	1.48198	-4.15214	0.00465275	0.0258757	-1.88467	1.58711	NS
PSD4	-0.693183	1.47237	-1.77644	0.120555	0.234848	-5.17282	0.629214	NS
SOD2	-0.693157	9.74726	-3.16144	0.016711	0.0593346	-4.30979	1.22669	NS
KLHL28	-0.692262	3.3678	-1.50978	0.176469	0.306065	-6.02623	0.514187	NS
NTRK1	-0.691285	-0.0549809	-2.84828	0.0257687	0.0800467	-3.36799	1.09666	NS
LIPK	-0.69047	-0.87885	-1.20309	0.269492	0.412479	-5.38211	0.384599	NS
SCML1	-0.690004	5.76555	-6.02278	0.00061228	0.00759264	-0.589446	2.11961	NS
RRAGC	-0.688802	4.06243	-4.53445	0.00295466	0.019571	-1.9744	1.70839	NS
AOC2	-0.687454	2.71832	-3.36201	0.0127503	0.0497564	-3.20952	1.30315	NS
LPAR3	-0.687103	2.61242	-3.4616	0.0111714	0.0455502	-3.04516	1.34151	NS
SEL1L	-0.686912	7.0975	-1.82644	0.112153	0.22346	-6.31253	0.650801	NS
NFKBIA	-0.686822	7.61247	-2.76058	0.0291531	0.0868646	-4.9581	1.06116	NS
CCDC113	-0.6868	-0.178088	-1.36051	0.217409	0.354733	-5.33756	0.450099	NS
PECR	-0.685812	2.21331	-3.45005	0.0113432	0.0459907	-2.96674	1.33733	NS
ACSF3	-0.685286	5.41782	-5.04653	0.00166272	0.0140308	-1.63913	1.85292	NS
ALK	-0.68473	1.50162	-2.32143	0.0546731	0.134175	-4.41482	0.872329	NS
FOSL1	-0.68456	6.60704	-6.0832	0.000577785	0.00726651	-0.626759	2.13867	NS
IER3	-0.684005	7.43146	-3.51187	0.0104561	0.0434812	-3.86086	1.3617	NS
NPIPB2	-0.683391	1.59832	-2.47641	0.0437165	0.11446	-4.21307	0.941348	NS
CNBD2	-0.683223	-0.440414	-1.38033	0.211524	0.347768	-5.26382	0.45871	NS
CCDC88B	-0.68223	0.806729	-2.52704	0.040651	0.108703	-3.96806	0.963757	NS
PCDH10	-0.682058	5.07018	-3.64313	0.0088123	0.0390572	-3.39782	1.4083	NS
PATL1	-0.681249	6.07729	-6.1296	0.000552779	0.00708116	-0.519706	2.1499	NS
GJB7	-0.68096	-0.150234	-2.42569	0.0470282	0.120462	-3.9377	0.919148	NS
INSL6	-0.680756	-0.237239	-1.82436	0.112491	0.223966	-4.74471	0.649818	NS
TTC39A	-0.680489	2.21872	-3.95627	0.00592145	0.0301496	-2.28357	1.52072	NS
TMEM132B	-0.680468	2.91248	-1.85736	0.107245	0.216812	-5.43392	0.663916	NS
FAM20C	-0.680185	8.20772	-4.51022	0.00303894	0.0198122	-2.51224	1.70307	NS
DBP	-0.680177	0.118883	-1.63257	0.148227	0.271256	-5.06257	0.56662	NS
TLE1	-0.680061	5.86019	-9.82205	3.08319e-05	0.00167125	2.72041	2.77696	NS
ITGA2	-0.679754	9.79265	-6.35478	0.000447495	0.00624832	-0.328061	2.20424	NS
KCNJ11	-0.679449	4.4903	-4.63462	0.00263261	0.0181749	-1.95094	1.74053	NS
SLC6A17	-0.678562	0.0597813	-1.52361	0.173057	0.301454	-5.18779	0.520779	NS
ANKRD12	-0.678162	5.44164	-1.21009	0.266967	0.409726	-6.90548	0.387507	NS
SYNDIG1	-0.677768	-0.526613	-1.63006	0.148759	0.27171	-4.94372	0.565895	NS
APBB2	-0.677297	5.25266	-5.29758	0.00127109	0.0118901	-1.31179	1.92482	NS
TADA2B	-0.677293	5.22719	-2.38115	0.05015	0.126066	-5.26798	0.899401	NS
TRIM4	-0.677202	5.46393	-1.77805	0.120274	0.234596	-6.18513	0.62968	NS
PITPNM3	-0.677168	1.46987	-3.17158	0.0164817	0.0588742	-3.19157	1.23007	NS
ZC3H12A	-0.676995	7.25257	-3.58322	0.00952481	0.0408964	-3.75533	1.38831	NS
ZBTB2	-0.676279	5.23302	-9.52938	3.73486e-05	0.00183244	2.59766	2.73697	NS
XPOT	-0.67608	6.80581	-2.586	0.0373605	0.102556	-5.18738	0.989041	NS
KLHL5	-0.67533	4.88638	-3.64042	0.00884324	0.0390923	-3.3618	1.40791	NS
PTPN3	-0.675279	2.3394	-3.04339	0.0196458	0.0660876	-3.57114	1.17988	NS
RAP2B	-0.675266	5.08907	-8.67919	6.7224e-05	0.00245589	1.9731	2.60979	NS
NEFM	-0.675231	0.0648519	-1.38916	0.208945	0.344669	-5.35206	0.462597	NS
SRFBP1	-0.674921	4.39769	-7.2066	0.000211154	0.00423434	0.843823	2.37321	NS
DISP2	-0.674627	0.521431	-1.80875	0.11506	0.227318	-4.91335	0.643367	NS
ZFP3	-0.674421	3.31531	-5.30377	0.00126284	0.0118485	-0.870455	1.92634	NS
CAMKK1	-0.673861	2.44154	-4.93438	0.00187989	0.0150743	-1.11211	1.82176	NS
BLVRB	-0.673205	3.8987	-4.0057	0.00556881	0.0290566	-2.62233	1.53675	NS
PACC1	-0.672597	5.47473	-2.70657	0.0314681	0.091543	-4.83373	1.03837	NS
IER5	-0.672588	6.21697	-8.93462	5.60587e-05	0.00226863	2.01404	2.64424	NS
RDH13	-0.672443	-0.120293	-2.1644	0.0686599	0.158947	-4.3045	0.798747	NS
KLHL12	-0.672401	5.17424	-1.68959	0.136604	0.255797	-6.24934	0.592104	NS
ICAM2	-0.671227	-0.528157	-1.72152	0.13048	0.248031	-4.82711	0.605493	NS
CYP2S1	-0.670881	5.45269	-4.51063	0.00303752	0.0198122	-2.30954	1.70307	NS
TM6SF1	-0.6689	-0.134511	-1.41371	0.20193	0.336136	-5.28375	0.473486	NS
CYSRT1	-0.668809	1.44528	-2.4312	0.0466564	0.119881	-4.24342	0.921249	NS
CNTNAP2	-0.668784	-0.324526	-1.99005	0.0884629	0.190113	-4.5073	0.720989	NS
CATSPERD	-0.668306	-0.856334	-0.889398	0.404412	0.547408	-5.68997	0.261689	NS
BAG1	-0.668113	6.35734	-7.14044	0.000223265	0.0043644	0.457584	2.36008	NS
EIF1	-0.668026	9.4888	-8.19156	9.63333e-05	0.00288823	1.37055	2.53937	NS
WDR43	-0.667789	5.97911	-9.17683	4.73828e-05	0.00208774	2.22878	2.68032	NS
ZNF578	-0.667362	2.39831	-1.84599	0.109025	0.219199	-5.31484	0.659162	NS
GCH1	-0.666626	3.59159	-1.87178	0.105028	0.213899	-5.59885	0.669791	NS
SHMT2	-0.666592	7.31863	-11.9063	8.97528e-06	0.00107363	3.98048	2.96915	NS
CENPS-CORT	-0.666486	0.496426	-2.5244	0.0408049	0.108946	-3.91277	0.96279	NS
ZNF559-ZNF177	-0.666433	0.410026	-1.44941	0.192104	0.324787	-5.35231	0.488401	NS
CPEB1	-0.666403	1.57216	-3.23189	0.0151866	0.0557131	-3.12868	1.25404	NS
DSG2	-0.664132	4.52017	-5.59394	0.000935637	0.00976797	-0.822348	2.0102	NS
MAFG	-0.6636	6.13432	-4.98374	0.00178063	0.0145414	-1.82593	1.83739	NS
EPG5	-0.663497	5.64901	-1.97325	0.0906494	0.19304	-5.94312	0.714352	NS
TCP11L1	-0.663068	5.01411	-4.92834	0.00189246	0.0151154	-1.70476	1.82058	NS
CARMIL2	-0.663018	-0.124827	-2.28301	0.0578013	0.139893	-4.14025	0.854204	NS
DNAJA4	-0.662841	1.30608	-2.58666	0.037325	0.102503	-3.98891	0.989261	NS
ZNF768	-0.662634	5.73782	-2.94338	0.0225637	0.0728457	-4.52959	1.1376	NS
GCLM	-0.662485	4.75103	-4.05598	0.00523368	0.0279182	-2.76244	1.55411	NS
PRLR	-0.662396	-0.466666	-1.65887	0.142756	0.263734	-4.91872	0.578833	NS
SLC39A8	-0.662359	3.45318	-2.11522	0.073746	0.167015	-5.21478	0.777244	NS
SERPINE1	-0.662158	8.45597	-4.46232	0.0032136	0.0205327	-2.56999	1.68755	NS
THBS2	-0.661957	4.29751	-2.05254	0.0807828	0.178236	-5.53223	0.749004	NS
MEF2C	-0.661749	0.480034	-2.43815	0.0461911	0.119006	-4.03143	0.924431	NS
DYRK3	-0.661281	6.95118	-8.93679	5.59733e-05	0.00226863	1.95624	2.64424	NS
SCN3B	-0.660043	2.46127	-3.83885	0.00686151	0.0331022	-2.49384	1.48014	NS
RNF6	-0.660003	5.88968	-7.74674	0.000135919	0.00350761	1.06763	2.45499	NS
RASL10B	-0.659705	2.20152	-2.96726	0.0218273	0.0714488	-3.64843	1.146	NS
IGFBP4	-0.658369	9.47405	-5.00079	0.00174773	0.0143958	-1.86033	1.84176	NS
LIF	-0.657405	9.34651	-4.01723	0.00548991	0.0288023	-3.1272	1.54057	NS
TCEA1	-0.657181	5.3175	-7.19137	0.000213875	0.00425453	0.651908	2.37115	NS
SERTAD2	-0.656231	5.36761	-8.08843	0.00010419	0.00295953	1.44144	2.52878	NS
CLDN23	-0.656038	1.6766	-4.06268	0.00519066	0.0277603	-2.0347	1.55658	NS
JCAD	-0.65597	7.92497	-11.7873	9.57762e-06	0.00108291	3.90333	2.96541	NS
NLRC5	-0.655927	5.41289	-6.81859	0.000294612	0.00511471	0.280069	2.29118	NS
ADPRHL1	-0.655624	2.95891	-4.83434	0.00210051	0.0159863	-1.34047	1.79625	NS
SLC22A23	-0.65527	2.76164	-2.08643	0.0768986	0.17199	-5.06933	0.764498	NS
TPRG1	-0.6551	-0.277102	-1.01579	0.344796	0.490358	-5.68767	0.309487	NS
SLC48A1	-0.654528	3.97682	-4.28589	0.00395952	0.0233885	-2.27246	1.631	NS
HFE	-0.653781	3.75999	-5.07232	0.00161685	0.0137938	-1.24365	1.86032	NS
BHLHE40	-0.653531	5.92276	-7.10076	0.000230907	0.00445762	0.472576	2.3509	NS
C9orf43	-0.653531	0.155701	-2.45004	0.0454072	0.117376	-3.9557	0.930421	NS
PCBP3	-0.653067	4.08559	-3.75468	0.00763561	0.0356721	-3.01057	1.44767	NS
PDZRN4	-0.652969	-0.480162	-0.788682	0.457135	0.594308	-5.84663	0.225988	NS
TRABD2B	-0.65197	0.37	-2.2306	0.0623666	0.147994	-4.30195	0.829756	NS
FNTA	-0.651909	4.72657	-2.20647	0.0645899	0.151847	-5.41672	0.818593	NS
TAPT1	-0.651813	3.84965	-5.03149	0.00169015	0.0141374	-1.3135	1.84963	NS
ISCU	-0.651365	7.49707	-8.53538	7.46129e-05	0.00260988	1.61814	2.58338	NS
LDAF1	-0.650198	4.10677	-5.77468	0.000780395	0.00878245	-0.528022	2.05638	NS
SYNM	-0.649493	5.51691	-7.24571	0.000204346	0.00413792	0.669208	2.38322	NS
ZNF219	-0.649393	6.26507	-11.1936	1.33667e-05	0.00126658	3.60006	2.89737	NS
MSTO1	-0.64916	4.00493	-1.55267	0.166081	0.292816	-6.1476	0.533405	NS
BBC3	-0.648766	6.14243	-8.75679	6.35846e-05	0.00237734	1.88194	2.62391	NS
SPSB3	-0.648675	1.30006	-3.30094	0.0138367	0.052496	-2.97735	1.27987	NS
QSOX1	-0.64862	9.7212	-3.48387	0.0108482	0.0445595	-3.84707	1.35106	NS
KCNMA1	-0.648471	5.30585	-3.23745	0.0150727	0.0554555	-4.02221	1.25606	NS
PTPRM	-0.648218	7.8384	-7.46278	0.00017079	0.00382993	0.68952	2.41681	NS
RELB	-0.647939	6.66292	-4.64746	0.00259422	0.0180458	-2.29885	1.74362	NS
SDCBP	-0.647866	7.98897	-4.88165	0.00199276	0.0155086	-2.04817	1.80943	NS
SLC9A1	-0.647754	7.36231	-10.203	2.42014e-05	0.0015274	2.87732	2.81605	NS
SLC12A8	-0.647614	2.32281	-3.55798	0.00984347	0.0418162	-2.84351	1.37866	NS
TMEM144	-0.64754	-0.0831181	-1.177	0.279081	0.42278	-5.56391	0.373886	NS
ENSG00000257524	-0.64734	1.34551	-3.10451	0.0180629	0.0624902	-3.25987	1.20419	NS
FDXR	-0.647067	6.93508	-5.61362	0.000917152	0.00966358	-1.16538	2.01486	NS
FNDC3A	-0.646774	7.67915	-8.97767	5.43926e-05	0.00223706	1.96948	2.65032	NS
PRKAR2B	-0.646462	5.4482	-6.96649	0.000259041	0.00479206	0.416829	2.31948	NS
C5AR1	-0.646335	2.04092	-3.98706	0.00569902	0.0295373	-2.20619	1.52963	NS
CASP1	-0.646191	3.05998	-4.26895	0.00404065	0.0236783	-2.06786	1.62565	NS
CDYL	-0.645892	6.25179	-8.47476	7.80013e-05	0.00264544	1.64183	2.5775	NS
FLRT2	-0.645013	5.86608	-7.89539	0.000120933	0.00320073	1.20073	2.49475	NS
GABRA2	-0.644822	3.56275	-2.65665	0.0337804	0.0959278	-4.45088	1.01806	NS
SYBU	-0.644031	1.8628	-2.23351	0.0621037	0.147557	-4.62788	0.831039	NS
FOXF2	-0.643544	5.10607	-6.67553	0.000334353	0.00546095	0.193773	2.26273	NS
ZBTB44	-0.643187	4.01202	-3.86422	0.00664531	0.0323992	-2.84223	1.48947	NS
VEGFC	-0.642979	3.6446	-2.67184	0.0330583	0.0946386	-4.44986	1.02393	NS
CALML6	-0.642948	1.3171	-2.7053	0.0315252	0.0915962	-3.8213	1.03812	NS
HTR6	-0.642707	0.321983	-2.35736	0.0519037	0.129067	-4.11527	0.889185	NS
NSUN7	-0.642309	0.311774	-1.58259	0.159173	0.284699	-5.16564	0.545615	NS
JUN	-0.641824	8.39371	-1.71832	0.131082	0.24868	-6.47204	0.604359	NS
ABCC2	-0.641764	0.107374	-1.91399	0.0987933	0.205036	-4.68859	0.68817	NS
SP3	-0.641693	6.27076	-2.3456	0.052794	0.130622	-5.49245	0.883983	NS
CRHR2	-0.640985	3.53097	-5.00507	0.00173957	0.0143859	-1.26883	1.84206	NS
MMP13	-0.64084	0.350692	-1.52337	0.173114	0.301468	-5.24816	0.520759	NS
DIPK1B	-0.640538	2.1689	-4.06167	0.00519714	0.027783	-2.13571	1.55622	NS
FAM91A1	-0.640369	5.8947	-3.88321	0.00648839	0.0318341	-3.21404	1.49711	NS
ENSG00000270299	-0.640092	0.0392147	-1.67099	0.140298	0.260726	-4.99758	0.583816	NS
RASL10A	-0.639936	-0.23894	-2.17603	0.0675091	0.157104	-4.26885	0.803814	NS
PXDNL	-0.6399	2.30102	-4.26074	0.00408063	0.0237361	-1.90774	1.62459	NS
FMNL1	-0.639867	3.05922	-2.31024	0.0555659	0.135783	-4.82392	0.867156	NS
KCMF1	-0.63948	5.98898	-8.06191	0.000106326	0.0029905	1.32783	2.52426	NS
BEGAIN	-0.639065	1.57096	-2.94938	0.0223763	0.0726306	-3.52808	1.13888	NS
APOD	-0.638605	3.44279	-1.43692	0.195491	0.328901	-6.14121	0.482934	NS
TMC1	-0.638253	0.784353	-2.94356	0.0225579	0.0728457	-3.37581	1.1376	NS
ASGR1	-0.638252	3.92836	-2.39154	0.0494029	0.124896	-4.94139	0.903453	NS
TMC7	-0.638229	1.50214	-2.72378	0.0307105	0.0900992	-3.83559	1.04528	NS
ZNF524	-0.638015	4.02859	-3.66264	0.00859295	0.0383881	-3.12373	1.4158	NS
SLC38A1	-0.637696	7.43004	-10.6697	1.81843e-05	0.00141963	3.1943	2.84782	NS
OCLN	-0.637584	0.852988	-1.99525	0.0877968	0.188975	-4.72994	0.723595	NS
TRIM45	-0.637492	3.81394	-5.24391	0.00134525	0.0123616	-1.05644	1.90793	NS
ERC2	-0.637169	0.473015	-2.21998	0.0633351	0.149546	-4.33729	0.825226	NS
FBXO2	-0.636655	1.8518	-2.43203	0.0466005	0.119787	-4.33951	0.92159	NS
USP36	-0.636527	7.22529	-6.04881	0.000597146	0.00744214	-0.700113	2.1283	NS
GHITM	-0.635857	7.24914	-8.69257	6.65801e-05	0.00245589	1.75065	2.60979	NS
NIBAN3	-0.635339	0.582232	-2.35418	0.0521432	0.129534	-4.16935	0.887615	NS
IL34	-0.635254	-0.350315	-1.15878	0.285949	0.429875	-5.52963	0.366658	NS
SLC13A4	-0.634282	3.92507	-1.69699	0.135162	0.253937	-5.93325	0.595274	NS
H2BC8	-0.634028	2.75373	-3.79933	0.00721368	0.0343078	-2.61575	1.46461	NS
NLRP9	-0.633929	-0.444895	-2.00767	0.0862265	0.186567	-4.46309	0.729165	NS
YBX3	-0.633751	7.61667	-7.46912	0.000169908	0.00382993	0.696311	2.41681	NS
GOLGA4	-0.633529	6.86736	-3.05879	0.0192334	0.0651239	-4.4931	1.18626	NS
UTP25	-0.633156	5.35908	-4.82303	0.00212723	0.0160777	-1.90095	1.79378	NS
TLE4	-0.63295	7.18635	-6.14622	0.000544117	0.00702092	-0.595184	2.15361	NS
ADAMTSL5	-0.632922	1.76938	-1.22764	0.260724	0.403133	-5.94002	0.394551	NS
CACNB2	-0.632171	3.57907	-3.298	0.0138915	0.0526036	-3.52278	1.27898	NS
KIF13A	-0.63202	6.26011	-6.33591	0.00045539	0.00628782	-0.327259	2.2015	NS
RBM44	-0.631994	0.400888	-2.47183	0.0440053	0.114925	-3.9694	0.939587	NS
FHIP1A	-0.630974	-0.614749	-1.52693	0.172247	0.300295	-5.05684	0.522452	NS
MIEF1	-0.630855	5.95332	-2.38912	0.0495762	0.12513	-5.38504	0.902638	NS
TRAF2	-0.630264	4.46835	-2.84523	0.0258791	0.0802693	-4.4103	1.09545	NS
UBE2L6	-0.629772	5.45328	-3.49838	0.010643	0.0440225	-3.67683	1.35633	NS
SERPINB8	-0.629434	5.89861	-9.00182	5.34826e-05	0.00221693	2.10368	2.65425	NS
SLC22A14	-0.62934	0.306205	-2.29349	0.0569302	0.138401	-4.20244	0.858861	NS
SH2D3A	-0.628376	1.70022	-2.72424	0.0306903	0.0900824	-3.8808	1.04536	NS
HSPA9	-0.628032	8.47106	-9.73933	3.25323e-05	0.0017184	2.54849	2.76488	NS
KCNIP3	-0.627869	2.01973	-3.20099	0.0158359	0.0573093	-3.27321	1.24177	NS
MXD1	-0.627805	5.61145	-6.8813	0.000278894	0.00502697	0.30795	2.29869	NS
KLF10	-0.627481	6.56717	-10.2035	2.41939e-05	0.0015274	2.91535	2.81605	NS
NID2	-0.627211	9.08446	-3.73882	0.00779195	0.0361711	-3.5212	1.44164	NS
ENSG00000258830	-0.627197	0.20459	-1.73993	0.127069	0.243394	-4.94054	0.61369	NS
DOCK8	-0.626941	-0.18199	-1.73743	0.127528	0.24399	-4.86922	0.612628	NS
MIEF2	-0.626857	3.21094	-1.68634	0.137244	0.256568	-5.75215	0.590798	NS
ZFPL1	-0.626677	3.20508	-1.74323	0.126467	0.24267	-5.67299	0.614985	NS
CNIH3	-0.626218	7.94005	-9.96736	2.80846e-05	0.00162904	2.70695	2.78807	NS
FMN2	-0.625519	3.33337	-2.22865	0.0625429	0.148271	-5.01735	0.828945	NS
FBXO22	-0.625494	6.31436	-10.1278	2.53694e-05	0.00155854	2.88503	2.80728	NS
FAM185A	-0.624808	1.91146	-1.81351	0.11427	0.226069	-5.23384	0.645759	NS
CSMD3	-0.624644	2.3535	-3.29333	0.0139788	0.0528306	-3.22064	1.27711	NS
KCNA2	-0.624382	3.03409	-2.31332	0.0553184	0.135357	-4.81519	0.868518	NS
DHX32	-0.624137	5.33874	-2.16563	0.0685372	0.158769	-5.60834	0.799234	NS
RND3	-0.623886	8.37152	-8.48328	7.75144e-05	0.0026431	1.57725	2.57789	NS
CBARP	-0.623103	5.74851	-6.54799	0.000374951	0.00571778	-0.0426253	2.24277	NS
ZNF121	-0.623036	3.95037	-0.841394	0.428964	0.569862	-6.92291	0.24423	NS
USP13	-0.622644	2.79387	-1.64686	0.14523	0.267151	-5.69088	0.573242	NS
FGF5	-0.622204	3.86447	-4.03139	0.00539475	0.0284957	-2.58	1.54522	NS
PARD6G	-0.620907	2.74265	-3.33606	0.0132002	0.0508546	-3.25392	1.29367	NS
OVGP1	-0.620328	2.88495	-3.35854	0.0128095	0.0499072	-3.25679	1.30184	NS
BLTP3A	-0.619384	4.63936	-7.18578	0.000214885	0.00426096	0.773775	2.37049	NS
PRELID3B	-0.619171	5.17392	-5.23826	0.00135335	0.012407	-1.36741	1.90633	NS
SYCP2L	-0.618709	0.889092	-1.87989	0.103801	0.212271	-4.89698	0.67311	NS
ZNF667	-0.618549	4.93734	-7.60459	0.000152248	0.00366962	1.09602	2.43538	NS
HORMAD1	-0.618431	-1.13315	-1.14483	0.291299	0.435335	-5.39842	0.361176	NS
LGALS3BP	-0.618431	8.14379	-1.80785	0.115209	0.227505	-6.35195	0.643009	NS
FERMT1	-0.617249	3.26084	-4.96404	0.00181953	0.0147619	-1.25468	1.83086	NS
GPATCH3	-0.617152	4.37	-2.22807	0.0625955	0.148367	-5.29668	0.828663	NS
GK	-0.617094	7.22496	-8.17542	9.75178e-05	0.00288823	1.32457	2.53937	NS
NPIPB6	-0.617061	-0.463355	-2.10207	0.0751697	0.169128	-4.33271	0.771783	NS
PTCD2	-0.616706	3.42279	-2.02729	0.0838023	0.182915	-5.33403	0.737751	NS
ZFP90	-0.616365	5.12689	-2.42896	0.046807	0.120096	-5.1783	0.920471	NS
GCNT2	-0.614584	3.06045	-4.63074	0.00264433	0.0181904	-1.6121	1.74016	NS
ENSG00000269026	-0.614051	0.0744025	-2.25693	0.0600285	0.143904	-4.21117	0.841928	NS
THUMPD2	-0.613393	3.7563	-1.9349	0.0958401	0.200685	-5.55795	0.697484	NS
PHACTR1	-0.613174	-0.718474	-0.815018	0.442902	0.582388	-5.77914	0.234787	NS
NSUN5	-0.612536	4.14773	-1.99651	0.0876364	0.188704	-5.57451	0.724218	NS
FOXC2	-0.611888	2.09547	-2.90605	0.0237683	0.0753604	-3.71122	1.12286	NS
GNG7	-0.611718	-0.568206	-1.33126	0.226363	0.3652	-5.29783	0.437469	NS
CAPG	-0.611234	3.58602	-1.54057	0.168954	0.296245	-6.04962	0.52835	NS
BET1	-0.609846	1.6897	-2.19553	0.0656238	0.153696	-4.64094	0.813338	NS
PNP	-0.609292	3.09543	-4.06964	0.0051465	0.0276074	-2.33674	1.55897	NS
RPL30	-0.608129	8.07071	-2.17643	0.0674693	0.15704	-5.82394	0.803988	NS
CUBN	-0.608005	3.29762	-4.26407	0.00406435	0.0237081	-2.13217	1.6251	NS
TRIM35	-0.607962	5.31633	-7.26548	0.000200998	0.00408689	0.720321	2.38861	NS
NR6A1	-0.607877	2.46151	-2.13061	0.0721153	0.164402	-4.9282	0.784094	NS
GRIK5	-0.607745	0.0511868	-1.43248	0.196708	0.330322	-5.2989	0.481063	NS
NPIPB4	-0.607154	1.96259	-1.87019	0.10527	0.214251	-5.16852	0.669076	NS
NSMAF	-0.606256	5.56103	-5.45688	0.00107657	0.0107423	-1.18448	1.9689	NS
SLC37A2	-0.605591	1.04665	-1.95815	0.0926586	0.195807	-4.82438	0.708171	NS
TRIM36	-0.605048	3.29371	-2.4205	0.0473814	0.121067	-4.72655	0.916973	NS
FIGNL1	-0.604888	3.4453	-6.07258	0.000583689	0.0073125	-0.0640148	2.13593	NS
FOXO1	-0.604495	0.776653	-1.93173	0.0962828	0.201273	-4.80114	0.696215	NS
ADAP1	-0.604044	0.606798	-2.44361	0.0458298	0.118198	-4.04837	0.927391	NS
ENSG00000285816	-0.60396	3.80087	-4.24685	0.00414928	0.023967	-2.28038	1.62039	NS
FHAD1	-0.603657	0.00513565	-1.55711	0.165039	0.291412	-5.13674	0.535493	NS
FAM86B1	-0.603017	-0.343867	-1.2676	0.246973	0.388656	-5.41228	0.410434	NS
IL4I1	-0.602803	-0.122057	-1.89305	0.10184	0.209572	-4.67429	0.678667	NS
MOSPD1	-0.602428	4.94381	-2.30231	0.0562079	0.136913	-5.3271	0.863555	NS
RABIF	-0.60161	4.24452	-1.59979	0.155324	0.279872	-6.14992	0.553041	NS
TLCD1	-0.601545	2.13925	-3.60724	0.00923185	0.0401805	-2.73532	1.39598	NS
GFI1	-0.601383	-0.573585	-1.31955	0.230038	0.368727	-5.31074	0.433295	NS
ATP1B1	-0.600389	5.75225	-5.84439	0.000728431	0.00845838	-0.781941	2.07271	NS
RHEBL1	-0.600209	-0.390479	-1.97355	0.0906089	0.19302	-4.51876	0.714397	NS
ZNF596	-0.600181	3.40155	-5.44385	0.00109116	0.0108704	-0.732997	1.96375	NS
ME2	-0.600084	5.05954	-7.81459	0.000128832	0.0033558	1.25796	2.4742	NS
FRMPD4	-0.599401	4.0669	-4.17288	0.00453695	0.0254944	-2.44405	1.59355	NS
NAIP	-0.599234	-0.557006	-1.84415	0.109316	0.219584	-4.66273	0.6584	NS
PSMA1	-0.598252	2.5659	-2.3309	0.0539285	0.132794	-4.66552	0.876822	NS
IPMK	-0.597446	2.18241	-3.78132	0.00738075	0.034848	-2.50975	1.45782	NS
PTGER1	-0.597181	-0.153468	-1.42886	0.197706	0.331371	-5.26289	0.479686	NS
SLC11A2	-0.597123	6.10496	-2.6627	0.0334909	0.0955025	-5.00111	1.01999	NS
F2RL3	-0.59693	2.61771	-3.31428	0.0135911	0.051814	-3.25431	1.28555	NS
ITGB1BP2	-0.596505	1.41949	-1.66779	0.140942	0.261551	-5.30784	0.582443	NS
ZNFX1	-0.596384	6.78063	-6.19479	0.000519674	0.00680699	-0.523505	2.16705	NS
SYNJ2	-0.596207	6.51237	-2.8042	0.0274147	0.0835145	-4.83946	1.07824	NS
NPW	-0.595759	0.995229	-2.86845	0.0250507	0.078504	-3.52227	1.10511	NS
FGF14	-0.595745	0.281952	-1.79318	0.117676	0.230869	-4.88567	0.636634	NS
HRAS	-0.595677	5.65902	-3.71739	0.00800873	0.0368058	-3.40592	1.43408	NS
TXNRD1	-0.594011	8.5021	-4.16505	0.00458031	0.0256336	-2.95885	1.59119	NS
TCIRG1	-0.593512	6.49734	-2.13215	0.0719537	0.164184	-5.83228	0.784669	NS
FGFR2	-0.592831	-0.455454	-1.22609	0.261271	0.403679	-5.43672	0.393964	NS
TBX3	-0.592731	7.34001	-7.1246	0.000226281	0.00438879	0.3801	2.35766	NS
KLHL15	-0.592553	3.10907	-2.85965	0.0253613	0.0791596	-4.03319	1.1015	NS
SETD9	-0.592526	2.47005	-2.41946	0.0474525	0.121199	-4.51178	0.9165	NS
USP10	-0.59205	5.99046	-1.61219	0.152603	0.276686	-6.49992	0.558013	NS
TAF3	-0.591776	4.89533	-4.70138	0.00243968	0.0174354	-1.9609	1.75857	NS
PSMG1	-0.591579	5.82097	-1.82194	0.112885	0.224415	-6.18707	0.648948	NS
TBC1D31	-0.591292	2.31297	-3.2286	0.0152542	0.0558887	-3.30297	1.25268	NS
SNX16	-0.591173	2.41512	-2.10692	0.0746413	0.168428	-4.95131	0.773586	NS
NQO2	-0.59084	4.51758	-4.67589	0.00251142	0.0177227	-1.90823	1.75147	NS
SERPINE2	-0.59033	8.11217	-4.64894	0.00258984	0.0180458	-2.33716	1.74362	NS
DYM	-0.590047	4.55803	-6.30351	0.000469318	0.00639045	-0.0715278	2.19447	NS
PKD1L3	-0.58996	0.554161	-1.7951	0.117352	0.230452	-4.93903	0.63742	NS
SPAG7	-0.589225	6.68641	-9.0644	5.12042e-05	0.00216713	2.0709	2.66412	NS
ASL	-0.589164	5.72372	-4.85525	0.00205211	0.0157337	-1.92506	1.80317	NS
ATP13A3	-0.588999	6.53789	-2.70255	0.0316482	0.091873	-4.99303	1.03681	NS
CEBPB	-0.58858	8.24392	-4.76817	0.00226225	0.0166359	-2.18629	1.77895	NS
ZNF628	-0.588222	4.38469	-5.37665	0.00117001	0.0113375	-1.03876	1.94548	NS
ZNF391	-0.587437	0.238829	-1.11024	0.304927	0.450013	-5.70201	0.346775	NS
UBXN8	-0.587107	3.62516	-5.16318	0.0014661	0.0129277	-1.10644	1.88848	NS
TRPC6	-0.58698	-0.354289	-1.02484	0.340806	0.486984	-5.6647	0.312486	NS
HLA-DMB	-0.586054	-0.741125	-1.26132	0.249091	0.390795	-5.34431	0.408051	NS
KCNJ15	-0.586033	2.8034	-3.53935	0.0100861	0.0425409	-2.98456	1.37119	NS
STK19	-0.585646	5.0204	-2.17216	0.0678893	0.157663	-5.53477	0.80227	NS
RHOU	-0.585584	2.46166	-4.60114	0.00273569	0.0186378	-1.51705	1.7296	NS
MTHFD1L	-0.585455	6.13409	-3.74329	0.00774755	0.0360324	-3.44126	1.44331	NS
SERPINC1	-0.584773	-0.435211	-1.94072	0.0950337	0.199468	-4.55525	0.700127	NS
PABPC4	-0.584689	6.91188	-6.32528	0.000459905	0.00631505	-0.395696	2.19962	NS
ENSG00000268797	-0.584474	4.5395	-3.73476	0.00783256	0.0362782	-3.15266	1.44035	NS
CMBL	-0.584331	5.01668	-4.27261	0.00402295	0.023622	-2.5351	1.62668	NS
LGALS3	-0.584248	6.60124	-4.24353	0.00416586	0.0240516	-2.81582	1.61886	NS
CDC42EP1	-0.583952	5.78662	-6.34162	0.000452983	0.00628213	-0.259222	2.20189	NS
PITPNM2	-0.583535	3.90326	-2.32914	0.054066	0.133106	-5.02691	0.875802	NS
ARL4D	-0.582949	2.72711	-4.6461	0.00259824	0.0180478	-1.51854	1.74358	NS
EGR2	-0.58234	5.84641	-2.9728	0.02166	0.0710346	-4.50479	1.14853	NS
PSME2	-0.581839	6.85781	-6.66317	0.000338063	0.00547282	-0.0489522	2.26179	NS
JAGN1	-0.581413	5.1886	-2.31007	0.0555797	0.135783	-5.36744	0.867156	NS
FHIP2A	-0.58089	5.21859	-4.67846	0.00250408	0.0177151	-2.05508	1.75166	NS
DUSP5	-0.580767	6.69838	-9.85011	3.02784e-05	0.00166222	2.6555	2.77931	NS
SPOCD1	-0.578889	1.7548	-1.96251	0.092074	0.194954	-4.9885	0.710068	NS
ENSG00000258790	-0.578871	1.23323	-1.60425	0.154339	0.278825	-5.34588	0.554668	NS
CYP27B1	-0.57831	3.09857	-2.31012	0.0555753	0.135783	-4.83615	0.867156	NS
SLC7A2	-0.578133	5.00944	-3.25607	0.0146984	0.0545933	-3.93691	1.26286	NS
REC114	-0.577987	-0.545805	-1.81659	0.113763	0.225438	-4.70106	0.646974	NS
DENND1A	-0.577856	5.50081	-7.26494	0.00020109	0.00408689	0.688556	2.38861	NS
SLC25A27	-0.577229	2.31101	-2.93937	0.0226898	0.0730986	-3.71564	1.13609	NS
FBXO32	-0.577049	5.10014	-3.58688	0.00947948	0.0408339	-3.48497	1.38898	NS
PARD6A	-0.577042	1.13291	-2.23094	0.0623356	0.147959	-4.4609	0.829857	NS
GRIP1	-0.576857	0.7584	-2.1126	0.0740278	0.167446	-4.54614	0.776126	NS
TTC6	-0.576319	-0.217742	-1.17839	0.278562	0.4223	-5.53575	0.374379	NS
HK2	-0.575674	7.21335	-9.36999	4.15505e-05	0.00196109	2.27776	2.7075	NS
EPB41L4B	-0.575575	0.366337	-1.76556	0.122461	0.237549	-4.93948	0.624247	NS
TMEM121	-0.575532	-0.402972	-1.4836	0.183101	0.314057	-5.14897	0.502991	NS
FREY1	-0.575468	-0.576835	-1.6115	0.152752	0.276805	-4.95901	0.557826	NS
PRKCE	-0.575208	4.513	-4.70273	0.00243594	0.0174298	-1.87376	1.75871	NS
PPFIBP1	-0.574996	6.1045	-6.97681	0.000256746	0.004777	0.329551	2.32084	NS
UBE2J2	-0.57499	6.39848	-1.85298	0.107927	0.217795	-6.2229	0.661952	NS
ADAR	-0.574935	8.89477	-7.68347	0.000142929	0.00356977	0.904979	2.44736	NS
CYP1A1	-0.574799	1.96677	-2.52455	0.0407962	0.108946	-4.23414	0.96279	NS
CASP4	-0.57469	5.25604	-3.49157	0.0107388	0.0443154	-3.65022	1.35345	NS
IL7	-0.574466	2.15209	-1.28275	0.241924	0.382958	-5.97872	0.416849	NS
PTGFR	-0.574127	3.60243	-1.54743	0.167321	0.294394	-6.04444	0.53107	NS
STXBP5	-0.573933	7.20658	-5.64028	0.000892764	0.00947979	-1.1481	2.0232	NS
SLC35E3	-0.573226	5.13834	-5.79245	0.000766761	0.00870797	-0.733167	2.06008	NS
DLX2	-0.573019	0.353633	-1.72775	0.129316	0.246385	-4.98707	0.608386	NS
TPGS1	-0.572514	3.73869	-3.04113	0.0197072	0.0662206	-3.93588	1.17901	NS
MRPS10	-0.571294	4.89212	-2.20604	0.06463	0.151913	-5.45763	0.818405	NS
ATP2B3	-0.571286	-0.501629	-1.42231	0.199522	0.333531	-5.20424	0.476864	NS
EPHA6	-0.570732	-0.992751	-1.37402	0.213382	0.35022	-5.17274	0.455659	NS
BTG2	-0.570524	6.59711	-4.71003	0.00241584	0.0173541	-2.21583	1.7606	NS
SYNE4	-0.57041	-0.00939925	-1.04346	0.33271	0.478776	-5.71656	0.319867	NS
MFSD2B	-0.57003	-0.348167	-1.84263	0.109556	0.219874	-4.70154	0.657826	NS
FAS	-0.569586	6.59464	-8.91136	5.69829e-05	0.0022817	1.95833	2.64174	NS
HLA-F	-0.56907	0.310889	-1.96031	0.0923684	0.195364	-4.66648	0.709155	NS
ELAVL3	-0.569067	-1.0828	-1.1925	0.273351	0.416141	-5.35754	0.38076	NS
HGFAC	-0.568969	2.0584	-3.95883	0.00590265	0.0301149	-2.2477	1.52122	NS
PF4V1	-0.568855	-0.772856	-1.24423	0.254935	0.397053	-5.35796	0.401152	NS
INSIG1	-0.568093	5.27977	-1.54002	0.169085	0.296319	-6.47276	0.528241	NS
GAREM1	-0.567811	5.6487	-4.80084	0.00218073	0.0162828	-1.98025	1.78827	NS
ATP6V1E2	-0.566581	1.25652	-3.19981	0.0158614	0.0573682	-3.10993	1.24133	NS
GPC1	-0.566256	8.1836	-3.21369	0.0155656	0.0566924	-4.29163	1.24648	NS
THAP8	-0.566128	0.516046	-2.25284	0.0603856	0.144564	-4.30029	0.839938	NS
ZNF441	-0.564081	2.60289	-3.61006	0.00919806	0.0400616	-2.83906	1.39727	NS
MAFK	-0.564001	6.5356	-4.16705	0.00456917	0.0255949	-2.91132	1.59185	NS
AFF4	-0.563999	7.74733	-1.71646	0.131434	0.249082	-6.47999	0.603658	NS
RSRP1	-0.563756	6.49294	-2.68057	0.0326508	0.0938397	-5.02128	1.02761	NS
LMNTD2	-0.56369	0.846535	-2.21847	0.0634739	0.149776	-4.41607	0.824557	NS
EFL1	-0.563354	5.13058	-6.60124	0.00035736	0.00564081	0.114284	2.24866	NS
ZNF408	-0.563342	4.76209	-7.28969	0.000196985	0.00407268	0.843748	2.39012	NS
RPF2	-0.563134	4.58626	-7.20793	0.00021092	0.00423434	0.803794	2.37321	NS
URGCP	-0.563112	-0.129956	-1.15425	0.287675	0.431634	-5.57823	0.364884	NS
AP4E1	-0.563054	4.09454	-5.32169	0.00123927	0.0116715	-1.03432	1.93287	NS
BRIX1	-0.562945	3.78111	-2.00903	0.0860563	0.186393	-5.46049	0.729571	NS
ABHD17C	-0.562935	6.32295	-4.70263	0.00243621	0.0174298	-2.1971	1.75871	NS
SNX33	-0.562701	6.6986	-2.13362	0.0718001	0.163924	-5.84914	0.785358	NS
RHOB	-0.562321	7.01388	-3.70867	0.00809876	0.0370241	-3.57096	1.43152	NS
MRPS18B	-0.561806	5.29311	-2.165	0.0685994	0.158867	-5.60168	0.798968	NS
MTMR7	-0.561013	1.1257	-2.45638	0.0449943	0.116576	-4.13733	0.933392	NS
GRTP1	-0.560745	1.75994	-1.63054	0.148657	0.271644	-5.44122	0.566001	NS
ZNF133	-0.560643	0.310587	-1.54543	0.167793	0.294891	-5.21308	0.530338	NS
ANKFN1	-0.560275	-0.537842	-1.26308	0.248495	0.390204	-5.38076	0.408708	NS
SNIP1	-0.560262	4.3445	-1.97527	0.0903829	0.19277	-5.65867	0.71496	NS
ART3	-0.560064	-0.714161	-1.46365	0.188306	0.320198	-5.11633	0.494581	NS
CRISPLD2	-0.559876	1.89425	-1.22983	0.259954	0.402577	-5.9699	0.395151	NS
TRMT61A	-0.559813	4.63344	-2.70834	0.0313896	0.0914431	-4.65501	1.03885	NS
CPEB2	-0.559811	2.8261	-3.21262	0.0155881	0.0567268	-3.45063	1.24621	NS
ZBTB32	-0.559678	0.474618	-1.80241	0.116118	0.228861	-4.91303	0.640428	NS
GJC2	-0.559623	2.97876	-4.17489	0.00452593	0.025444	-2.17181	1.59441	NS
FAM227B	-0.558988	2.1375	-2.30258	0.0561857	0.136886	-4.59831	0.863641	NS
ENSG00000285943	-0.558375	-0.734491	-1.45316	0.191097	0.323438	-5.12553	0.490209	NS
USP31	-0.557943	4.79874	-4.62648	0.00265726	0.0182573	-2.03485	1.73856	NS
VAC14	-0.557413	7.30605	-8.14027	0.000100154	0.00291833	1.29216	2.53487	NS
ZNF594	-0.557182	3.95409	-1.57171	0.161654	0.287095	-6.11041	0.541974	NS
FSD2	-0.55672	-1.18908	-0.802115	0.449836	0.588762	-5.70227	0.23006	NS
ZDHHC11B	-0.556588	0.087714	-1.73949	0.12715	0.243417	-4.91904	0.613649	NS
MYBL1	-0.556374	1.29807	-2.45937	0.0448013	0.116173	-4.17126	0.934897	NS
TREM1	-0.556307	3.8134	-3.69499	0.00824237	0.0374771	-3.02669	1.42623	NS
ST6GALNAC4	-0.555846	4.76528	-4.86837	0.00202238	0.0156351	-1.72752	1.8059	NS
ITGA10	-0.555409	6.10863	-5.96724	0.000646046	0.00782378	-0.699344	2.10658	NS
ME1	-0.555174	5.57169	-4.23759	0.00419574	0.0241231	-2.68691	1.61757	NS
GLRX3	-0.55513	6.38545	-8.42165	8.11139e-05	0.00264799	1.583	2.57708	NS
NUDT14	-0.555128	-0.705026	-1.5972	0.155897	0.280537	-4.95488	0.55201	NS
BCL7B	-0.555011	5.69973	-2.8393	0.0260953	0.0807582	-4.67848	1.09281	NS
ANKLE2	-0.554989	6.64753	-2.1036	0.0750027	0.168908	-5.88877	0.772349	NS
GATA6	-0.554393	0.450403	-1.86337	0.106316	0.215496	-4.82652	0.666562	NS
SYNE1	-0.554063	6.2691	-5.32911	0.00122966	0.0116339	-1.43443	1.93427	NS
CMC4	-0.553778	-0.125266	-1.77195	0.121339	0.235783	-4.83557	0.627488	NS
BGN	-0.553252	6.55791	-2.3907	0.0494632	0.12498	-5.45855	0.903161	NS
MTO1	-0.553198	4.17644	-5.64628	0.000887381	0.00944152	-0.687362	2.02496	NS
SATB2	-0.552481	5.5918	-7.70311	0.000140709	0.00354686	1.07064	2.45016	NS
SLCO3A1	-0.552472	3.20398	-4.75761	0.00228931	0.0167455	-1.49085	1.7761	NS
CCDC73	-0.55235	-1.02067	-1.03318	0.337159	0.482995	-5.5296	0.316057	NS
ZC3HAV1	-0.552244	5.93971	-5.20924	0.00139574	0.0125455	-1.5318	1.90151	NS
ZNG1C	-0.55223	0.64176	-2.17684	0.06743	0.156978	-4.43267	0.80416	NS
GSAP	-0.552106	2.54314	-2.89744	0.0240555	0.076135	-3.83358	1.11842	NS
DDX46	-0.551493	6.55741	-2.08297	0.0772865	0.172568	-5.9106	0.763041	NS
RTL8A	-0.551458	6.44757	-1.24914	0.253247	0.395217	-7.01452	0.403165	NS
CCNB1IP1	-0.550729	5.29802	-9.58657	3.59607e-05	0.00180748	2.62734	2.74293	NS
FEZ1	-0.55062	5.41716	-6.84638	0.000287527	0.00506251	0.30444	2.29563	NS
GTF3C4	-0.550441	5.58838	-1.81018	0.114821	0.226994	-6.16525	0.643985	NS
MED6	-0.550207	4.13955	-1.94609	0.0942965	0.198396	-5.64634	0.702467	NS
UNC50	-0.549068	5.80615	-1.64042	0.146574	0.268986	-6.43437	0.570271	NS
SGTB	-0.548985	3.61937	-2.78917	0.0280012	0.0847218	-4.273	1.072	NS
MTERF4	-0.548836	4.40383	-1.76119	0.123236	0.238611	-5.97513	0.62231	NS
PTEN	-0.548744	7.13932	-5.46693	0.00106545	0.0106916	-1.34261	1.97096	NS
SARS1	-0.548368	7.64018	-9.17023	4.75978e-05	0.00208774	2.11839	2.68032	NS
HS3ST3A1	-0.548214	5.11622	-6.47647	0.000400134	0.00590591	-0.00883644	2.22871	NS
TNFRSF10C	-0.548051	3.8161	-3.77545	0.00743608	0.0350034	-2.91625	1.45589	NS
PER3	-0.546576	1.23946	-1.88259	0.103395	0.211616	-4.97431	0.674453	NS
TFB1M	-0.54452	4.70214	-5.66511	0.000870708	0.00931732	-0.785645	2.03071	NS
LHFPL4	-0.543861	-0.711413	-1.98919	0.0885735	0.190121	-4.44505	0.720969	NS
IRGQ	-0.542585	3.64585	-3.32475	0.0134016	0.0514073	-3.50292	1.28898	NS
FGF20	-0.542423	0.315328	-1.47576	0.185131	0.316402	-5.30162	0.499761	NS
SLC2A6	-0.542316	5.0034	-3.73992	0.00778102	0.0361338	-3.25117	1.44209	NS
CHPT1	-0.542157	4.29443	-5.57297	0.000955789	0.00992073	-0.796395	2.00346	NS
H2BC5	-0.542013	4.59204	-1.2342	0.25842	0.401089	-6.69513	0.39676	NS
DNAJC5	-0.541658	7.15463	-1.51423	0.175365	0.304704	-6.73844	0.516122	NS
WHAMM	-0.540364	4.64065	-6.66297	0.000338123	0.00547282	0.271627	2.26179	NS
PPP1R26	-0.540304	4.1908	-3.62343	0.00903997	0.0396503	-3.22173	1.40175	NS
BEND7	-0.540201	2.98628	-1.43673	0.195544	0.328946	-6.01624	0.482876	NS
NKAP	-0.539981	4.09026	-6.57146	0.000367079	0.0056686	0.300199	2.24652	NS
ZFP91-CNTF	-0.53886	0.528166	-2.00864	0.0861055	0.186416	-4.6436	0.729516	NS
IGF2BP1	-0.538715	7.24589	-2.24982	0.0606512	0.145005	-5.70919	0.838618	NS
ZNF528	-0.538631	5.38833	-1.44638	0.192921	0.32568	-6.61456	0.487209	NS
PSMB8	-0.538621	5.30326	-5.24804	0.00133939	0.012352	-1.38181	1.90826	NS
ZNF562	-0.538372	0.0946658	-1.73649	0.127701	0.244159	-4.92396	0.612327	NS
ZNF511-PRAP1	-0.538042	-0.785479	-1.08823	0.313868	0.459656	-5.51978	0.337567	NS
ZNF208	-0.537853	-0.853682	-0.823404	0.438436	0.578416	-5.74835	0.23776	NS
KIF17	-0.537688	1.01364	-1.69766	0.135032	0.253775	-5.17136	0.595552	NS
GCC1	-0.536776	5.66627	-5.94288	0.000661509	0.00798766	-0.662342	2.09758	NS
RNF103-CHMP3	-0.536196	-0.430071	-1.82519	0.112357	0.223758	-4.71	0.650221	NS
EGFL7	-0.535583	3.11131	-3.30634	0.0137367	0.0522086	-3.38992	1.28226	NS
SLC2A3	-0.535181	5.70214	-2.03201	0.0832293	0.182069	-5.86982	0.739764	NS
EPHA2	-0.535051	7.32552	-7.1456	0.000222294	0.0043644	0.399962	2.36008	NS
MAP3K12	-0.534786	7.5542	-1.70984	0.13269	0.250587	-6.48766	0.601041	NS
NDUFA13	-0.53446	-0.0794012	-1.07742	0.318334	0.464692	-5.66884	0.332835	NS
STK4	-0.533876	6.46437	-5.70848	0.000833625	0.00910096	-1.02407	2.04091	NS
SEC11C	-0.533552	4.97725	-8.09978	0.000103291	0.00295953	1.51583	2.52878	NS
RPS25	-0.532833	7.99191	-1.34263	0.222846	0.361167	-6.96506	0.442293	NS
ANKRD28	-0.532489	3.38622	-2.18974	0.0661779	0.154789	-5.09218	0.810259	NS
PCBD2	-0.531809	4.11066	-1.57735	0.160363	0.285553	-6.1461	0.544313	NS
UBE2L5	-0.531739	-0.644146	-1.40259	0.205082	0.339763	-5.20144	0.468824	NS
RCL1	-0.530957	3.68388	-2.78584	0.0281329	0.0849668	-4.29573	1.07075	NS
EVC2	-0.530033	3.9095	-4.82255	0.00212837	0.0160777	-1.582	1.79378	NS
BAP1	-0.529943	6.93031	-1.50179	0.178469	0.308818	-6.74407	0.510298	NS
NAA30	-0.529469	4.64934	-5.48128	0.00104983	0.010612	-0.9806	1.9742	NS
KLHL11	-0.528983	2.72295	-1.61979	0.150957	0.274358	-5.70931	0.561682	NS
DAB2	-0.528917	2.05485	-2.7348	0.0302352	0.0892123	-3.95101	1.04958	NS
CYFIP2	-0.528831	5.91065	-5.45705	0.00107637	0.0107423	-1.23995	1.9689	NS
MAMDC4	-0.528794	5.31023	-1.46305	0.188464	0.320335	-6.57834	0.494396	NS
EPHX1	-0.528691	6.13659	-6.57153	0.000367056	0.0056686	-0.0736353	2.24652	NS
RAPH1	-0.52809	4.24918	-6.16762	0.00053319	0.00693036	-0.144843	2.15924	NS
BLOC1S2	-0.527977	5.9571	-7.52452	0.000162419	0.00376843	0.858301	2.42384	NS
ZNF563	-0.527949	0.667797	-2.07332	0.0783785	0.174482	-4.58299	0.758249	NS
FST	-0.527936	6.95247	-1.43572	0.195818	0.329317	-6.82944	0.482386	NS
TSEN15	-0.527701	4.13583	-2.368	0.0511119	0.127811	-5.03292	0.893433	NS
ZNF195	-0.527111	6.10307	-1.71131	0.13241	0.250321	-6.38311	0.601502	NS
CALCOCO2	-0.526581	5.97414	-2.41777	0.0475683	0.12137	-5.3473	0.915889	NS
FAM151B	-0.526376	2.41171	-2.78249	0.0282659	0.0851742	-3.96838	1.06969	NS
NDNF	-0.526182	7.30129	-3.1453	0.0170829	0.0603444	-4.38682	1.21936	NS
GLRA1	-0.526108	0.313242	-2.09745	0.075676	0.16999	-4.47801	0.769576	NS
MELTF	-0.525635	-0.11161	-1.43754	0.195321	0.328703	-5.26091	0.483196	NS
PIGV	-0.525423	4.13829	-1.36079	0.217325	0.354675	-6.42785	0.45017	NS
SMIM10L2A	-0.52527	0.289345	-0.76326	0.471172	0.607932	-6.03187	0.216145	NS
STRAP	-0.524851	7.14663	-1.41774	0.200799	0.334925	-6.8612	0.475052	NS
ADIPOR1	-0.524427	7.15883	-1.64914	0.144756	0.266517	-6.56038	0.574276	NS
TNPO1	-0.524414	7.36069	-10.985	1.50853e-05	0.0013441	3.40266	2.87157	NS
PLEKHD1	-0.52398	-0.0342935	-1.96489	0.0917564	0.194778	-4.59454	0.710461	NS
TDP2	-0.523564	5.5458	-6.32647	0.000459397	0.00631505	-0.237948	2.19962	NS
CYB5R4	-0.523451	4.43535	-7.19492	0.000213238	0.00425453	0.822259	2.37115	NS
TTYH1	-0.523433	2.30643	-1.16809	0.282421	0.426075	-6.15009	0.370514	NS
ARHGEF2	-0.523374	8.07182	-6.91496	0.000270851	0.00495151	0.1744	2.30526	NS
ENSG00000259066	-0.523253	0.152113	-1.56266	0.163745	0.289617	-5.15951	0.538176	NS
P2RY11	-0.522954	2.0717	-2.96866	0.021785	0.0713692	-3.61735	1.14649	NS
LOX	-0.522865	7.39975	-6.50019	0.000391575	0.00583508	-0.234497	2.23395	NS
ZRANB1	-0.522068	6.00372	-6.43196	0.000416768	0.00606957	-0.197934	2.21684	NS
PIM3	-0.521997	6.69256	-3.08993	0.0184278	0.0632938	-4.43597	1.19864	NS
RPS20	-0.521683	8.87121	-1.75727	0.123935	0.239457	-6.40691	0.620772	NS
CCSER2	-0.52163	5.37377	-6.46108	0.000405799	0.00596823	-0.0711652	2.22415	NS
RAE1	-0.520923	5.48113	-2.13445	0.0717136	0.163847	-5.6827	0.785561	NS
KCTD16	-0.520697	2.56864	-3.17208	0.0164707	0.0588687	-3.44525	1.23012	NS
SLFN5	-0.520495	6.79512	-8.66746	6.77946e-05	0.00246063	1.74947	2.60895	NS
TRPM7	-0.520443	5.95941	-7.70175	0.000140862	0.00354686	1.01654	2.45016	NS
AZI2	-0.520437	5.41843	-4.94376	0.00186057	0.0150027	-1.76612	1.82383	NS
LTB4R	-0.520219	4.79283	-2.73683	0.0301484	0.0890699	-4.65077	1.05027	NS
UNC5D	-0.520093	3.24841	-4.49901	0.00307887	0.0199467	-1.82238	1.70013	NS
CGAS	-0.519779	1.80815	-3.08228	0.0186223	0.0637679	-3.39417	1.1954	NS
TNFSF4	-0.519561	3.7417	-2.23757	0.0617385	0.146897	-5.11997	0.832988	NS
KRTAP1-5	-0.519515	-0.394828	-1.14275	0.292102	0.436168	-5.53864	0.360346	NS
CARS1	-0.519182	6.56522	-1.836	0.110613	0.221315	-6.2645	0.654988	NS
ZNF697	-0.518833	6.60034	-8.70556	6.59614e-05	0.00245589	1.79398	2.60979	NS
XKRX	-0.51868	2.69219	-1.19277	0.273251	0.416077	-6.22711	0.380826	NS
AKTIP	-0.517969	3.48055	-1.27518	0.244438	0.38559	-6.35012	0.413875	NS
SSNA1	-0.517863	5.54642	-1.69227	0.136082	0.255202	-6.32077	0.593116	NS
PWWP2A	-0.517712	4.79617	-1.88886	0.10246	0.21029	-5.89406	0.677181	NS
CDC42EP4	-0.517543	4.72728	-5.22998	0.00136529	0.0124705	-1.28741	1.90412	NS
SMAD2	-0.517214	5.84838	-6.81177	0.000296379	0.0051239	0.203173	2.2904	NS
BRPF1	-0.516918	5.4795	-2.46487	0.0444483	0.115702	-5.19595	0.936659	NS
ACBD6	-0.516699	6.26945	-6.65152	0.000341601	0.00549271	-0.00961465	2.26021	NS
ZACN	-0.516672	0.635128	-1.62698	0.149415	0.272508	-5.17933	0.564621	NS
RSBN1	-0.516438	3.35286	-1.89169	0.102041	0.209786	-5.50931	0.678224	NS
SLC36A4	-0.515968	4.28839	-3.67162	0.00849406	0.0381264	-3.18	1.41877	NS
EXOC8	-0.51547	4.16091	-4.35098	0.00366409	0.022256	-2.23625	1.65255	NS
BNIP2	-0.515118	5.19782	-2.97943	0.0214618	0.0705999	-4.38027	1.1512	NS
SULF2	-0.515118	6.24713	-4.67342	0.00251849	0.0177625	-2.22569	1.7505	NS
SAV1	-0.514981	6.1744	-7.32449	0.000191372	0.00401813	0.647911	2.39598	NS
CXCL1	-0.514061	9.30618	-1.3408	0.223407	0.361699	-6.93211	0.441653	NS
ERN1	-0.513729	6.40239	-2.618	0.0356919	0.099471	-5.10543	1.0023	NS
DGKI	-0.513535	4.1783	-4.13086	0.0047749	0.026294	-2.529	1.58014	NS
CD82	-0.513519	8.20249	-6.49495	0.000393447	0.00585595	-0.241572	2.2324	NS
ZMAT3	-0.513217	7.54885	-9.55039	3.68317e-05	0.00182148	2.40538	2.73957	NS
DACH2	-0.512754	2.14869	-2.27557	0.0584285	0.140939	-4.64207	0.850968	NS
HMGA2	-0.512343	6.50801	-4.30313	0.00387879	0.0230812	-2.72971	1.63674	NS
GSDME	-0.512333	6.4828	-8.18336	9.69332e-05	0.00288823	1.37437	2.53937	NS
MAIP1	-0.51214	3.92324	-2.92561	0.0231287	0.0739768	-4.15459	1.1309	NS
TAF1D	-0.511706	5.82443	-6.63078	0.000348004	0.00555956	0.0277072	2.25496	NS
YDJC	-0.511077	3.59037	-1.68325	0.137853	0.257396	-5.86339	0.589397	NS
TNS1	-0.511073	5.49774	-3.10878	0.0179577	0.0622478	-4.24802	1.20588	NS
UQCRC1	-0.510983	7.94138	-9.44138	3.96054e-05	0.00189816	2.32306	2.72167	NS
TLK1	-0.510842	5.51797	-8.09363	0.000103777	0.00295953	1.41978	2.52878	NS
ABHD6	-0.510723	4.83969	-5.40233	0.00113915	0.0111429	-1.11242	1.953	NS
THAP4	-0.51051	5.73256	-2.85589	0.0254954	0.0794784	-4.65992	1.09975	NS
ORAI1	-0.510505	4.72753	-6.79689	0.000300281	0.00515544	0.384211	2.28773	NS
SLC66A1	-0.509832	5.84096	-1.4813	0.183694	0.314813	-6.64961	0.501948	NS
SNTA1	-0.509669	3.32892	-2.94589	0.022485	0.0728166	-3.96761	1.13777	NS
RING1	-0.509582	6.2806	-1.57824	0.16016	0.285396	-6.58536	0.544552	NS
RHEB	-0.508923	5.64447	-2.12455	0.0727526	0.16552	-5.72667	0.781149	NS
HUS1	-0.507914	4.46306	-2.01578	0.0852168	0.185091	-5.6319	0.732614	NS
GLRX2	-0.507399	3.32456	-3.89728	0.00637478	0.0314753	-2.62544	1.50203	NS
KLHDC8B	-0.505981	5.3002	-6.38619	0.00043469	0.00618076	-0.13477	2.20896	NS
ZXDA	-0.505132	1.46908	-1.94983	0.0937852	0.197616	-4.93639	0.704178	NS
HDAC9	-0.505115	4.78272	-5.09964	0.00156977	0.0135666	-1.45357	1.86753	NS
ACTR3C	-0.504998	0.109351	-2.03693	0.0826362	0.181102	-4.52292	0.742076	NS
MEX3C	-0.504259	5.80858	-6.36346	0.000443913	0.00622632	-0.241015	2.20577	NS
PKD2L2	-0.504121	0.619563	-1.74273	0.126557	0.242805	-5.02429	0.614742	NS
FKBP2	-0.503771	1.17294	-2.12705	0.0724889	0.164981	-4.61768	0.782567	NS
SLC22A1	-0.503712	2.70796	-1.65378	0.143798	0.265186	-5.66045	0.576449	NS
ARID1A	-0.503646	7.56041	-1.20112	0.270204	0.41306	-7.13043	0.383987	NS
CYP2R1	-0.503092	3.46271	-4.42226	0.00336822	0.021084	-1.97195	1.67605	NS
SECISBP2	-0.502543	6.28776	-2.25288	0.0603827	0.144564	-5.63359	0.839938	NS
IL10	-0.502445	0.0940756	-2.0811	0.0774969	0.172829	-4.45947	0.762382	NS
RARA	-0.502408	6.03133	-6.52785	0.000381857	0.00578048	-0.104384	2.23804	NS
RAB38	-0.502241	2.37783	-2.69599	0.0319443	0.0924101	-4.08666	1.03428	NS
CHCHD4	-0.502215	3.20664	-1.8526	0.107986	0.21785	-5.5247	0.661842	NS
RAB9A	-0.502138	4.89062	-1.55582	0.165342	0.291781	-6.37026	0.534943	NS
ENSG00000271741	-0.502116	-0.127314	-1.8662	0.105881	0.214896	-4.71044	0.667771	NS
HPX	-0.501451	1.79499	-2.46032	0.0447399	0.116086	-4.28652	0.935219	NS
PTCHD4	-0.500936	6.49566	-8.02734	0.000109186	0.00301855	1.24022	2.5202	NS
ZFYVE1	-0.500595	6.29937	-1.98941	0.0885451	0.190121	-6.01844	0.720969	NS
RTN4	-0.500579	9.31415	-2.04658	0.0814852	0.179403	-5.97836	0.74617	NS
DUSP16	-0.500475	5.97984	-4.2679	0.00404574	0.0236783	-2.7118	1.62565	NS
THAP1	-0.500429	2.9847	-3.17329	0.0164434	0.0588243	-3.54818	1.23044	NS
APOBEC3G	-0.500309	1.0437	-1.82874	0.111781	0.223005	-5.00277	0.651685	NS
ZNF79	-0.49969	4.63577	-5.69357	0.000846168	0.0092055	-0.740514	2.03595	NS
AHNAK2	-0.498687	2.99948	-1.19915	0.27092	0.413951	-6.30267	0.383052	NS
SOCS2	-0.498666	4.37319	-3.22018	0.0154291	0.0563299	-3.84228	1.24926	NS
NELFB	-0.498513	6.14942	-1.3902	0.208644	0.344493	-6.80962	0.462819	NS
IL4R	-0.498005	8.0072	-3.66485	0.00856848	0.0383281	-3.64931	1.41648	NS
UIMC1	-0.497763	5.6722	-2.96716	0.0218305	0.0714488	-4.48626	1.146	NS
HSF1	-0.497461	6.97091	-5.65941	0.000875713	0.00935475	-1.1175	2.02897	NS
SMYD3	-0.497412	4.85615	-3.55725	0.00985281	0.0418416	-3.47595	1.37839	NS
GP1BA	-0.497365	-0.459098	-1.79903	0.116686	0.229544	-4.73967	0.639135	NS
CFAP300	-0.497207	0.598346	-1.09858	0.309636	0.454854	-5.79474	0.342128	NS
GNPTG	-0.497066	6.99227	-2.25264	0.0604032	0.144579	-5.695	0.839896	NS
SNX13	-0.496514	5.54618	-6.38732	0.00043424	0.00618076	-0.175921	2.20896	NS
ABTB3	-0.496281	3.57321	-3.72885	0.00789194	0.0364987	-2.91866	1.43772	NS
ABCF1	-0.495293	7.57637	-1.9174	0.0983062	0.204264	-6.19841	0.689808	NS
LEPR	-0.495232	5.59863	-1.54051	0.168969	0.296245	-6.5325	0.52835	NS
REEP6	-0.495026	0.360634	-1.56843	0.162407	0.287948	-5.19579	0.540685	NS
PRR3	-0.494814	4.97611	-1.65708	0.143122	0.264371	-6.25512	0.577786	NS
PTPN6	-0.494628	1.13951	-1.43131	0.197031	0.33073	-5.54187	0.480526	NS
H2BC21	-0.494587	6.56889	-5.73599	0.000811026	0.00894074	-1.00379	2.04863	NS
ZNF423	-0.494377	1.12023	-1.46498	0.187955	0.31976	-5.49676	0.495176	NS
H2AJ	-0.494069	4.33214	-1.43697	0.195478	0.328901	-6.38571	0.482934	NS
DOCK2	-0.493657	1.08872	-1.60338	0.154531	0.278967	-5.31319	0.554447	NS
NT5E	-0.493639	6.6667	-2.58243	0.0375513	0.102829	-5.18433	0.987884	NS
NT5M	-0.49351	-0.343474	-1.00652	0.348923	0.494483	-5.68532	0.305848	NS
PTPN11	-0.49334	7.31631	-2.03195	0.0832364	0.182069	-6.02939	0.739764	NS
CNOT10	-0.493183	4.29088	-1.56663	0.162825	0.288569	-6.20817	0.539751	NS
TTLL4	-0.492806	5.4154	-1.51384	0.175462	0.30483	-6.53389	0.515942	NS
RAB31	-0.492591	6.64865	-3.89655	0.00638063	0.0314756	-3.28777	1.50203	NS
PLEKHN1	-0.491986	2.30564	-2.56701	0.0383889	0.104569	-4.25705	0.980597	NS
GPCPD1	-0.491653	5.17148	-2.47112	0.0440502	0.114945	-5.12742	0.939508	NS
SDAD1	-0.491452	5.67381	-8.08854	0.000104182	0.00295953	1.39167	2.52878	NS
THBD	-0.491316	7.28848	-3.12756	0.017502	0.0611807	-4.41263	1.21339	NS
SLC30A10	-0.490963	0.493994	-1.88848	0.102516	0.210336	-4.80173	0.677086	NS
PDGFC	-0.490912	6.75252	-8.05805	0.000106641	0.0029905	1.24594	2.52426	NS
TRMT11	-0.490758	4.1274	-4.52783	0.00297744	0.0196041	-2.00239	1.70765	NS
SYDE2	-0.490583	1.12634	-1.23772	0.257193	0.399711	-5.7677	0.398254	NS
THEM5	-0.489997	1.72156	-1.7227	0.130259	0.247725	-5.31096	0.60603	NS
DPAGT1	-0.48971	5.75697	-1.38498	0.210163	0.346172	-6.75746	0.460708	NS
TRIB1	-0.489592	6.59733	-6.61624	0.000352574	0.00559434	-0.0779569	2.25225	NS
CCDC116	-0.489405	-0.658424	-1.21051	0.266814	0.409694	-5.41589	0.38754	NS
CCDC171	-0.489308	1.96404	-1.99483	0.0878503	0.189025	-4.99747	0.72348	NS
MSANTD3	-0.489186	4.07063	-5.86144	0.000716323	0.00835367	-0.429039	2.07812	NS
MKNK2	-0.489181	7.43733	-7.47767	0.000168728	0.00382846	0.705649	2.41698	NS
IFI16	-0.488962	6.8613	-8.68372	6.70052e-05	0.00245589	1.75837	2.60979	NS
GABRB1	-0.488873	2.02893	-1.60092	0.155073	0.279567	-5.55161	0.553514	NS
SLK	-0.488792	6.1582	-6.40329	0.000427895	0.00615186	-0.247709	2.21099	NS
EIF1B	-0.488541	5.93473	-8.20767	9.51683e-05	0.00288823	1.4563	2.53937	NS
SRPK1	-0.488444	5.28508	-1.99924	0.0872897	0.188192	-5.84165	0.725398	NS
PRR22	-0.488207	1.48011	-2.2963	0.056699	0.13792	-4.44822	0.860374	NS
ZDHHC23	-0.48776	2.34441	-1.87404	0.104685	0.213451	-5.2646	0.670702	NS
KPNA5	-0.487754	3.51595	-3.85659	0.00670955	0.0325716	-2.72968	1.48716	NS
PHLDA2	-0.487603	5.68373	-0.925811	0.386492	0.531228	-7.24937	0.274719	NS
CRY1	-0.487169	5.11951	-3.82051	0.00702252	0.0336047	-3.16501	1.4736	NS
KCNAB2	-0.487075	2.63677	-1.88623	0.102852	0.210753	-5.32315	0.676227	NS
UVRAG	-0.487073	5.09834	-8.21324	9.47688e-05	0.00288823	1.58918	2.53937	NS
NADK2	-0.486954	3.59816	-3.33003	0.0133072	0.0511085	-3.48414	1.29151	NS
OLFM2	-0.486761	1.49697	-2.15495	0.0696082	0.160335	-4.65443	0.794971	NS
C16orf74	-0.486607	2.27531	-2.24301	0.0612535	0.146107	-4.72069	0.835329	NS
DGKA	-0.486578	6.05628	-3.7305	0.00787535	0.0364356	-3.44991	1.43847	NS
TESK1	-0.486247	6.26864	-6.09615	0.000570681	0.00720637	-0.581765	2.14228	NS
SENP3-EIF4A1	-0.485955	0.338479	-1.33903	0.223955	0.36235	-5.47044	0.440872	NS
XPR1	-0.48595	6.94863	-5.84342	0.000729125	0.00845853	-0.912546	2.07271	NS
TNFRSF1B	-0.485711	3.54799	-3.73235	0.0078567	0.0363629	-2.90749	1.43934	NS
NMI	-0.485587	2.45034	-1.86247	0.106454	0.21567	-5.30751	0.66621	NS
CPOX	-0.485344	4.65997	-1.96576	0.0916402	0.194616	-5.75281	0.710822	NS
MFSD12	-0.485246	3.49086	-1.70802	0.133037	0.250895	-5.8026	0.600508	NS
PLEKHA6	-0.484824	2.99765	-1.47072	0.186448	0.317777	-5.9778	0.497877	NS
ANKDD1B	-0.482869	1.77701	-1.59406	0.156596	0.281487	-5.49484	0.550542	NS
BICDL1	-0.482388	-0.0057789	-1.47928	0.184217	0.31533	-5.23151	0.501235	NS
SPR	-0.482243	3.92536	-4.00848	0.00554972	0.0290139	-2.62914	1.53739	NS
TAF7	-0.482179	7.07036	-8.14145	0.000100063	0.00291833	1.30015	2.53487	NS
CCNG1	-0.482149	6.34859	-5.6496	0.000884413	0.00942336	-1.07838	2.02579	NS
DNAJC1	-0.482006	5.34623	-3.98884	0.00568644	0.0294844	-2.97956	1.53041	NS
AMER1	-0.48152	3.41046	-3.66702	0.00854456	0.0382588	-2.96218	1.41727	NS
KIF21A	-0.481164	2.37423	-2.61585	0.0358014	0.0996642	-4.20309	1.00146	NS
AREL1	-0.481068	6.35903	-1.59106	0.157266	0.282349	-6.57818	0.549213	NS
TMED8	-0.48087	3.56828	-3.20275	0.0157982	0.057223	-3.65908	1.24243	NS
OXER1	-0.480489	1.54932	-1.56653	0.162847	0.288569	-5.47339	0.539751	NS
BNIP3	-0.480487	5.4877	-2.83941	0.0260913	0.0807582	-4.64264	1.09281	NS
TWIST1	-0.480425	6.1672	-5.57801	0.000950903	0.00988573	-1.1376	2.00499	NS
PDLIM5	-0.48	4.59258	-4.00684	0.00556097	0.0290382	-2.79635	1.53703	NS
SIAH2	-0.479802	4.69411	-4.80566	0.00216897	0.0162732	-1.79018	1.78853	NS
OSBPL3	-0.479383	7.43272	-3.2022	0.0158099	0.057232	-4.30731	1.24236	NS
PPARA	-0.479246	4.09375	-4.59099	0.00276783	0.0187641	-1.91451	1.72667	NS
CHD5	-0.479048	-0.438819	-1.64156	0.146335	0.268667	-4.94681	0.570785	NS
ZNF267	-0.477978	2.51263	-1.78308	0.119405	0.233523	-5.4337	0.631671	NS
ZHX2	-0.47756	5.17981	-7.66983	0.000144493	0.00358718	1.1079	2.44525	NS
SLC10A1	-0.477499	-0.464948	-1.31063	0.23287	0.372331	-5.34186	0.429071	NS
DXO	-0.477085	4.9479	-3.77764	0.00741543	0.0349725	-3.18893	1.45627	NS
MTMR12	-0.476718	4.85878	-1.70264	0.134069	0.252419	-6.16785	0.597877	NS
METRNL	-0.476386	5.21873	-5.35878	0.00119205	0.011435	-1.23817	1.94176	NS
AFTPH	-0.476314	5.04029	-7.1307	0.000225114	0.00437903	0.641778	2.35862	NS
ENSG00000258466	-0.475577	-0.1869	-1.34922	0.220827	0.358773	-5.35097	0.44518	NS
ATP6V1B2	-0.475436	6.87472	-2.67558	0.0328832	0.0942676	-5.06144	1.02564	NS
GFPT1	-0.473987	7.562	-8.77077	6.29529e-05	0.00236845	1.80637	2.62554	NS
CEP120	-0.473951	4.89577	-5.46397	0.00106872	0.0107001	-1.05412	1.97061	NS
C1orf159	-0.473876	4.78971	-1.48474	0.182806	0.313674	-6.44004	0.503521	NS
STARD4	-0.473467	5.10706	-3.97412	0.00579139	0.0298417	-2.95336	1.52518	NS
GPR37	-0.473399	4.79057	-6.43642	0.000415067	0.00605433	0.0128923	2.21793	NS
MYH3	-0.473323	1.62155	-0.784884	0.459214	0.595971	-6.33723	0.224775	NS
BMAL2	-0.473256	0.705114	-0.846758	0.426169	0.567417	-6.05746	0.246097	NS
TATDN2	-0.473224	3.11626	-3.25157	0.0147879	0.0547564	-3.47017	1.26156	NS
FNDC11	-0.473026	0.193757	-1.85744	0.107233	0.216812	-4.78346	0.663916	NS
ENSG00000264668	-0.472293	2.70924	-2.47338	0.0439072	0.114814	-4.49661	0.940006	NS
SFMBT1	-0.47222	1.96958	-1.89157	0.102059	0.209786	-5.14306	0.678224	NS
SQOR	-0.471695	5.58848	-2.25152	0.0605017	0.144786	-5.53122	0.839272	NS
DNPEP	-0.47154	6.42261	-5.21077	0.00139347	0.0125455	-1.59119	1.90151	NS
DPP9	-0.471494	6.52391	-2.20958	0.0642983	0.151277	-5.72337	0.820228	NS
ADORA1	-0.471214	1.87043	-1.67985	0.138527	0.258265	-5.40669	0.587934	NS
ZNF425	-0.471014	3.49265	-3.21502	0.0155374	0.0566088	-3.62158	1.24712	NS
SPATA5L1	-0.470718	3.7459	-2.72824	0.0305172	0.0898079	-4.39828	1.04669	NS
ZBTB7B	-0.470453	6.74115	-6.99211	0.000253386	0.00475912	0.279573	2.32247	NS
MORC4	-0.470191	4.81562	-3.7661	0.00752518	0.0352491	-3.1761	1.45285	NS
FAM43B	-0.469839	0.36273	-0.694582	0.510541	0.64332	-6.09914	0.191573	NS
RRP9	-0.469806	5.25787	-7.28879	0.000197133	0.00407268	0.749817	2.39012	NS
DUSP22	-0.469786	4.22268	-1.62939	0.148901	0.271847	-6.10796	0.565676	NS
CABYR	-0.469618	3.06947	-2.92733	0.0230735	0.0739117	-3.92609	1.13129	NS
ELOVL2	-0.468937	0.547923	-1.39313	0.207797	0.34346	-5.45233	0.464123	NS
LONP1	-0.467517	7.36058	-8.86471	5.88896e-05	0.00229694	1.88405	2.63885	NS
ZNF777	-0.467195	5.11282	-6.6961	0.000328282	0.00536992	0.210146	2.27003	NS
SRGAP2C	-0.467144	2.13892	-3.13155	0.0174068	0.0610368	-3.40107	1.21441	NS
NR2F1	-0.466888	7.43134	-3.35924	0.0127975	0.0498759	-4.08036	1.30211	NS
SPESP1	-0.466871	-0.269086	-0.906141	0.396098	0.539592	-5.79307	0.267935	NS
DUSP8	-0.466714	4.61304	-4.38808	0.00350664	0.0216234	-2.29871	1.66508	NS
TMEM184A	-0.466689	0.00318529	-1.71036	0.13259	0.250547	-4.94106	0.60111	NS
TTC39B	-0.466615	3.41952	-3.89114	0.00642408	0.0316205	-2.65868	1.50003	NS
TSEN2	-0.466472	2.13142	-2.53471	0.0402065	0.107974	-4.2612	0.966682	NS
AK9	-0.465633	3.10478	-4.12728	0.00479576	0.026329	-2.26589	1.57957	NS
GMPR	-0.465352	2.70822	-3.20617	0.0157251	0.0570564	-3.43207	1.2437	NS
LARP4B	-0.464687	6.5132	-7.70248	0.00014078	0.00354686	0.95441	2.45016	NS
NDOR1	-0.464654	5.72873	-1.20759	0.267867	0.410752	-6.96376	0.38642	NS
TAFA2	-0.464637	0.609242	-1.9463	0.0942678	0.198396	-4.74703	0.702467	NS
DNAH3	-0.464491	-0.532941	-1.25895	0.249895	0.39166	-5.38703	0.407091	NS
ZNF263	-0.464401	3.13772	-3.56012	0.00981594	0.0417564	-3.04104	1.37928	NS
LYL1	-0.464293	0.246942	-1.36014	0.217521	0.354815	-5.42673	0.449998	NS
ATG101	-0.463724	5.86126	-7.36406	0.000185208	0.00395696	0.724423	2.40264	NS
KICS2	-0.463513	2.17882	-3.16867	0.0165474	0.0590189	-3.35761	1.22901	NS
DCP1B	-0.463427	4.989	-6.67256	0.000335241	0.00546108	0.210112	2.26272	NS
IFRD1	-0.463385	0.510076	-1.46479	0.188006	0.31976	-5.3568	0.495176	NS
THNSL2	-0.462507	3.19943	-3.33826	0.0131614	0.0507683	-3.36868	1.29441	NS
TKT	-0.462417	8.38479	-4.35635	0.00364082	0.0221754	-2.70935	1.65413	NS
JRK	-0.46199	4.96551	-7.04957	0.000241203	0.00458507	0.579105	2.33865	NS
UBALD2	-0.461767	5.4286	-1.54976	0.166768	0.293694	-6.49011	0.532105	NS
ZNF804A	-0.461492	1.65392	-1.57144	0.161715	0.287095	-5.49385	0.541974	NS
ELF4	-0.46132	4.15308	-2.52611	0.040705	0.108801	-4.80462	0.963368	NS
USP15	-0.461291	5.61358	-6.57326	0.000366482	0.0056686	0.00141406	2.24652	NS
ZNF672	-0.460716	5.46675	-5.58588	0.000943328	0.00982343	-1.02424	2.00774	NS
OPTN	-0.460434	6.92998	-6.8046	0.000298253	0.00513391	0.0856708	2.28955	NS
TLCD2	-0.460419	2.12841	-1.26421	0.248114	0.389705	-5.99453	0.409265	NS
TXNL4B	-0.460345	2.45038	-3.1683	0.0165555	0.0590189	-3.42282	1.22901	NS
SSPN	-0.460219	-0.102252	-1.02614	0.340233	0.486444	-5.71551	0.312967	NS
AP5B1	-0.460187	5.21747	-3.94248	0.00602416	0.0303975	-3.01803	1.51716	NS
MAPKAPK2	-0.460133	8.76162	-10.19	2.43982e-05	0.0015274	2.87466	2.81605	NS
LRIT3	-0.45993	-0.243618	-1.21009	0.266964	0.409726	-5.49674	0.387507	NS
GPR20	-0.459829	-0.0656867	-1.29105	0.239199	0.379885	-5.44235	0.420348	NS
DRAM1	-0.459558	6.57634	-2.95802	0.0221091	0.0719936	-4.62024	1.14271	NS
MCL1	-0.459386	9.18671	-1.23918	0.256688	0.399182	-7.05863	0.398829	NS
CTDNEP1	-0.459279	5.99896	-5.49708	0.00103291	0.010458	-1.2074	1.98055	NS
HECA	-0.459225	1.99613	-1.87662	0.104295	0.212965	-5.17077	0.671692	NS
GRIA4	-0.458908	1.09417	-2.62268	0.0354548	0.099131	-3.89351	1.00379	NS
CANT1	-0.458713	6.6795	-1.61343	0.152332	0.276286	-6.58056	0.558641	NS
DNAJC21	-0.458005	5.36619	-2.97801	0.0215042	0.0707105	-4.41598	1.15052	NS
CWF19L2	-0.457814	3.1151	-2.21143	0.0641263	0.151043	-4.98762	0.820898	NS
PRSS51	-0.457459	1.21302	-1.6802	0.138458	0.258214	-5.2426	0.58802	NS
ZNF621	-0.457293	6.11869	-5.73913	0.00080849	0.00892994	-0.951312	2.04915	NS
KPNA1	-0.456994	5.43507	-5.34548	0.00120875	0.0115239	-1.29318	1.9384	NS
NDN	-0.456767	3.50234	-1.37666	0.212602	0.349124	-6.23591	0.45702	NS
ITPK1	-0.456706	4.36275	-3.45542	0.011263	0.0458049	-3.50329	1.33909	NS
HNRNPF	-0.45633	7.36274	-2.13304	0.0718603	0.164004	-5.88396	0.785146	NS
LRRC14	-0.456307	5.12	-7.2956	0.000196018	0.00407268	0.780346	2.39012	NS
MYO1E	-0.45628	4.84566	-4.49591	0.00309	0.019998	-2.21235	1.69901	NS
GRWD1	-0.456185	5.31986	-1.80124	0.116314	0.229067	-6.12902	0.640038	NS
ATP6V0B	-0.455993	7.81319	-7.2377	0.000205721	0.00415221	0.480776	2.38172	NS
MYC	-0.455697	4.27427	-3.96719	0.0058415	0.0300328	-2.77286	1.5224	NS
C2orf69	-0.455223	2.43309	-1.54139	0.168757	0.295991	-5.73545	0.528722	NS
HSPBAP1	-0.455095	3.88714	-2.8234	0.0266845	0.0821108	-4.29606	1.0856	NS
RSAD1	-0.455044	5.5421	-1.85112	0.108219	0.218107	-6.10107	0.66133	NS
DEK	-0.454997	5.78255	-4.39897	0.00346188	0.0214792	-2.51183	1.66798	NS
GPR63	-0.454906	0.818872	-1.88401	0.103183	0.211216	-4.87748	0.675274	NS
ATG16L2	-0.45467	6.02133	-2.707	0.0314493	0.0915162	-4.92548	1.0385	NS
RPS19	-0.454222	10.0384	-6.2901	0.000475219	0.00642581	-0.381368	2.19207	NS
DLG4	-0.453922	7.65257	-1.47705	0.184795	0.316002	-6.7975	0.500311	NS
DOCK4	-0.453585	6.47256	-6.31283	0.00046526	0.00635344	-0.376396	2.19699	NS
MTHFD2L	-0.453559	5.02808	-3.64504	0.00879054	0.039054	-3.39005	1.40833	NS
ENSG00000269693	-0.45349	-0.465068	-1.32918	0.227012	0.365588	-5.32051	0.437008	NS
CLCN4	-0.453486	1.65529	-1.97157	0.0908702	0.193344	-4.95242	0.713668	NS
CDC34	-0.453232	6.76241	-2.61066	0.0360679	0.100114	-5.15049	0.999504	NS
C2CD4A	-0.45318	2.34443	-1.93637	0.0956356	0.200413	-5.17702	0.698074	NS
TRAF3IP2	-0.453175	1.43839	-1.36269	0.216757	0.354122	-5.69922	0.450848	NS
GNMT	-0.453174	2.10949	-1.31937	0.230094	0.368727	-5.92498	0.433295	NS
SLC29A4	-0.453079	5.46292	-4.17527	0.00452387	0.0254439	-2.75176	1.59442	NS
DIPK2A	-0.45277	3.73154	-3.89811	0.00636815	0.0314556	-2.72902	1.5023	NS
PEF1	-0.452584	4.26554	-1.49559	0.180037	0.310388	-6.2952	0.508095	NS
SLC31A2	-0.451795	0.568678	-1.30759	0.233843	0.373433	-5.55838	0.427787	NS
ZNF141	-0.451683	3.16647	-2.17577	0.0675345	0.157133	-5.05283	0.803732	NS
EID2B	-0.451471	1.44234	-2.27632	0.0583649	0.140825	-4.46816	0.851319	NS
CNOT9	-0.451191	5.95235	-1.6938	0.135782	0.254871	-6.38629	0.59368	NS
GABRR2	-0.451138	2.99688	-2.30525	0.0559691	0.136546	-4.8186	0.864722	NS
FEN1	-0.450997	-0.3273	-1.60854	0.1534	0.277604	-5.00905	0.556574	NS
ARHGAP27	-0.450951	2.55814	-2.34434	0.0528906	0.130835	-4.64607	0.883276	NS
NUDT4	-0.450939	4.38064	-4.46573	0.00320079	0.0204907	-2.14408	1.68844	NS
SLIT1	-0.450845	-0.755135	-1.00106	0.351372	0.497217	-5.61084	0.303454	NS
ZBTB22	-0.450684	5.3263	-1.36013	0.217525	0.354815	-6.71108	0.449998	NS
AASDHPPT	-0.450615	3.28069	-1.80515	0.115659	0.228176	-5.61231	0.641731	NS
OXR1	-0.450403	6.13712	-5.23826	0.00135334	0.012407	-1.52576	1.90633	NS
TARS1	-0.450389	7.55234	-8.83329	6.02144e-05	0.00230933	1.8561	2.63651	NS
CLEC18A	-0.450383	-0.65796	-1.19643	0.271914	0.414703	-5.43154	0.382262	NS
TNFRSF18	-0.45025	0.493905	-1.25673	0.250651	0.392441	-5.59925	0.406225	NS
HS2ST1	-0.450083	3.35656	-2.76628	0.0289198	0.0864035	-4.23856	1.06347	NS
KHDC4	-0.449948	6.43472	-3.77681	0.00742322	0.034996	-3.43269	1.45598	NS
PRRX1	-0.449282	3.56892	-0.89598	0.401129	0.544652	-6.77331	0.263881	NS
CD74	-0.449149	-0.712138	-1.27979	0.242906	0.384101	-5.33034	0.415555	NS
RHOD	-0.449038	2.41544	-1.93299	0.0961059	0.201072	-5.20041	0.696648	NS
PNPLA8	-0.448909	5.96459	-4.78151	0.00222855	0.0165251	-2.05407	1.78186	NS
HGS	-0.448902	7.88688	-4.14593	0.004688	0.0260046	-2.99187	1.58495	NS
RAPGEF1	-0.448726	6.46523	-5.11082	0.00155096	0.0134882	-1.71463	1.87005	NS
ITPRIP	-0.448693	7.71733	-8.31009	8.81224e-05	0.00276228	1.42918	2.55873	NS
ADAMTS1	-0.447804	7.4269	-3.93229	0.00610135	0.0306872	-3.27686	1.51304	NS
FOXD4	-0.447546	-0.0255087	-1.50087	0.178702	0.309046	-5.20136	0.509977	NS
DPH6	-0.44735	2.62227	-3.29407	0.013965	0.0528015	-3.28614	1.27735	NS
ARL13A	-0.447159	0.0256595	-1.72118	0.130545	0.248117	-4.9314	0.605344	NS
ERRFI1	-0.446576	5.4521	-3.34253	0.0130864	0.050638	-3.90209	1.29552	NS
ARL8B	-0.446573	4.17971	-5.66707	0.000868994	0.00931732	-0.666978	2.03071	NS
ZNF701	-0.446228	2.73882	-1.50399	0.177918	0.308105	-5.86553	0.511301	NS
ZNF699	-0.446153	1.82188	-1.25956	0.249688	0.391484	-5.91975	0.407287	NS
LRP8	-0.445811	5.4378	-5.89169	0.000695387	0.00823268	-0.681207	2.08446	NS
VAMP1	-0.445087	1.69654	-1.33942	0.223833	0.3622	-5.79333	0.441052	NS
SLC30A1	-0.445079	4.82937	-0.911219	0.393601	0.537547	-7.09192	0.269584	NS
ZNG1A	-0.444979	3.40091	-3.80075	0.00720076	0.0342595	-2.77713	1.46522	NS
TRMT9B	-0.444896	-0.110539	-0.993405	0.354827	0.500907	-5.74585	0.300243	NS
PLEKHA8	-0.444295	5.43039	-6.13033	0.000552396	0.00708116	-0.424356	2.1499	NS
MROH6	-0.444142	2.65913	-2.80762	0.0272831	0.0832353	-3.99507	1.07969	NS
CD72	-0.443519	0.84163	-1.36261	0.216781	0.354122	-5.55502	0.450848	NS
CSK	-0.443224	6.49291	-1.66255	0.142004	0.262962	-6.4976	0.580108	NS
LAMA3	-0.44305	0.294031	-1.9128	0.0989647	0.205323	-4.72863	0.687562	NS
GPN2	-0.442798	5.49531	-1.42461	0.198883	0.332848	-6.66304	0.477754	NS
CFAP251	-0.442726	4.68364	-2.56705	0.0383864	0.104569	-4.87851	0.980597	NS
HEBP2	-0.442616	6.5289	-5.76451	0.000788318	0.0088124	-0.969107	2.05491	NS
BRI3	-0.442274	6.75933	-4.41728	0.00338798	0.0211331	-2.60323	1.67504	NS
MAFF	-0.441854	6.09057	-3.82153	0.00701349	0.0335776	-3.32917	1.47395	NS
C22orf23	-0.441765	3.26473	-4.25105	0.00412839	0.0239249	-2.14398	1.62115	NS
COX7A2L	-0.441752	6.46743	-6.83785	0.000289679	0.00507163	0.152652	2.29485	NS
RPL18A	-0.441689	7.53464	-2.98419	0.0213208	0.070256	-4.62798	1.15332	NS
NACC2	-0.441644	5.93453	-6.48817	0.000395887	0.00588045	-0.132187	2.23059	NS
RPL27A	-0.44161	8.49086	-2.55173	0.0392375	0.106066	-5.26351	0.974424	NS
PCNX1	-0.44108	8.77969	-4.87829	0.00200022	0.0155339	-2.0396	1.80872	NS
TMEM52B	-0.440986	0.000671939	-1.45945	0.189418	0.321385	-5.25755	0.492975	NS
UBE2E2	-0.440919	4.84437	-4.94738	0.00185316	0.0149664	-1.65064	1.82488	NS
MYOCD	-0.439837	0.962617	-0.996569	0.353396	0.499397	-5.98319	0.301554	NS
ZSCAN9	-0.439735	5.13847	-3.21522	0.0155333	0.0566088	-4.02516	1.24712	NS
KDM8	-0.439683	3.72817	-4.46714	0.00319552	0.0204675	-1.98173	1.68894	NS
FOXJ2	-0.439431	5.78112	-6.33445	0.000456006	0.00628934	-0.267545	2.2014	NS
PPM1E	-0.439425	0.18813	-1.60189	0.154859	0.2794	-5.11777	0.553774	NS
MRPS30	-0.438558	4.64329	-1.66197	0.142122	0.263039	-6.17253	0.57998	NS
BRPF3	-0.438473	7.20538	-5.47604	0.0010555	0.0106427	-1.33519	1.97295	NS
PML	-0.438405	6.26831	-6.78564	0.000303268	0.00518884	0.122449	2.28493	NS
NIBAN2	-0.438142	8.33267	-4.47603	0.00316251	0.0203183	-2.55517	1.69211	NS
R3HCC1L	-0.43796	4.53484	-5.76815	0.00078547	0.00880762	-0.637328	2.05514	NS
TUBE1	-0.437841	4.39906	-4.16347	0.00458912	0.0256713	-2.5418	1.59055	NS
IER2	-0.437681	6.47799	-4.74959	0.00231012	0.0168559	-2.15692	1.77325	NS
PRELID2	-0.437535	2.28668	-1.7806	0.119833	0.234066	-5.37837	0.630663	NS
ENSG00000260272	-0.437464	0.139729	-1.17713	0.279032	0.42278	-5.61114	0.373886	NS
UBE2M	-0.437225	6.95981	-5.07979	0.00160381	0.013725	-1.78961	1.86249	NS
ASNSD1	-0.436996	2.23287	-2.06922	0.0788468	0.175305	-4.96098	0.756207	NS
C10orf67	-0.436788	-0.981896	-0.554702	0.597014	0.716498	-5.91092	0.144785	NS
RNF112	-0.436573	2.3163	-2.05276	0.0807569	0.178236	-5.00548	0.749004	NS
CACNA1A	-0.43657	4.71451	-3.86231	0.00666131	0.0324517	-3.02162	1.48876	NS
CMSS1	-0.436541	2.80676	-2.02921	0.0835693	0.182631	-5.16699	0.738425	NS
FCRLB	-0.436366	0.499955	-1.53746	0.169699	0.297021	-5.26487	0.527212	NS
DNAH17	-0.436177	2.55412	-2.52815	0.0405862	0.1086	-4.37674	0.96417	NS
STK17A	-0.436075	4.89155	-3.56546	0.00974786	0.0415666	-3.47328	1.38126	NS
CSNK2A2	-0.436013	5.51261	-5.52144	0.00100742	0.0102838	-1.1052	1.98785	NS
TRMO	-0.435532	3.5299	-3.91285	0.0062515	0.0311855	-2.65817	1.50605	NS
AGFG1	-0.435492	5.89728	-8.42309	8.10275e-05	0.00264799	1.63976	2.57708	NS
MINK1	-0.435482	8.40266	-1.85187	0.108101	0.217987	-6.28717	0.66157	NS
DEDD2	-0.43512	5.3452	-4.77337	0.00224906	0.016577	-1.96311	1.78049	NS
SLC41A2	-0.43482	2.74254	-2.5332	0.0402932	0.108072	-4.4186	0.966285	NS
ENSG00000254706	-0.434643	-0.64631	-1.14033	0.293044	0.436943	-5.49324	0.359575	NS
PODXL	-0.434642	4.04126	-3.32118	0.0134659	0.0515423	-3.61333	1.28784	NS
DERA	-0.434153	3.74921	-1.17791	0.278741	0.422519	-6.53838	0.374153	NS
SLC35B1	-0.433611	6.33085	-2.02634	0.0839181	0.183103	-5.9699	0.737304	NS
CLDN15	-0.433209	5.03743	-2.25557	0.0601472	0.14416	-5.41821	0.841154	NS
LRRC7	-0.433173	-0.603264	-1.04581	0.331698	0.478062	-5.59692	0.320515	NS
TP53AIP1	-0.433002	0.0833956	-1.00612	0.3491	0.494678	-5.77397	0.305677	NS
RABL6	-0.43274	6.85102	-1.53528	0.170224	0.297646	-6.6966	0.5263	NS
GLI1	-0.432607	3.93224	-3.50493	0.0105518	0.0437911	-3.32437	1.35861	NS
RBM19	-0.432591	6.46993	-5.42961	0.00110736	0.0109531	-1.34147	1.96046	NS
MRPL48	-0.432506	3.90855	-1.75017	0.125208	0.24115	-5.86072	0.617713	NS
C6orf136	-0.432387	4.20564	-1.74869	0.125476	0.241434	-5.94238	0.617201	NS
RGL2	-0.432275	1.38201	-0.596806	0.57013	0.694098	-6.41317	0.158579	NS
NUP58	-0.432101	6.00804	-5.97045	0.000644041	0.00780711	-0.684125	2.10751	NS
WNT5B	-0.432033	4.68351	-4.48186	0.00314104	0.0202439	-2.195	1.69371	NS
SLC6A15	-0.431791	8.23961	-3.79896	0.00721712	0.034311	-3.46062	1.46457	NS
MST1	-0.431445	4.0703	-1.79942	0.11662	0.229517	-5.83612	0.639184	NS
TTC32	-0.431378	2.62751	-2.64559	0.0343163	0.0969129	-4.22371	1.01362	NS
EEF1D	-0.431204	8.02071	-6.39726	0.000430278	0.00615326	-0.343302	2.21089	NS
FEM1C	-0.431198	4.65286	-4.80537	0.00216968	0.0162732	-1.78215	1.78853	NS
AP1G2	-0.431106	1.19466	-1.70972	0.132712	0.250587	-5.19918	0.601041	NS
TMLHE	-0.431053	0.31741	-1.19596	0.272084	0.41481	-5.6283	0.382151	NS
ZCCHC4	-0.431028	3.59909	-3.75116	0.00767002	0.035757	-2.89582	1.44664	NS
TRIM69	-0.430703	3.84504	-3.13722	0.0172724	0.0607887	-3.82685	1.21618	NS
NRBF2	-0.430563	5.1184	-4.66486	0.00254317	0.0178315	-2.05499	1.74881	NS
CHKB-CPT1B	-0.430448	0.757671	-0.982024	0.360014	0.506099	-5.94751	0.295765	NS
MYO5A	-0.430267	6.24857	-1.83607	0.110602	0.221315	-6.23073	0.654988	NS
RAB29	-0.430113	5.02	-4.66597	0.00253996	0.0178315	-2.03392	1.74881	NS
ABCC1	-0.429978	7.8204	-4.41732	0.00338784	0.0211331	-2.63514	1.67504	NS
KBTBD2	-0.429947	5.60829	-1.53283	0.170815	0.298343	-6.54513	0.525285	NS
RP9	-0.429152	4.26354	-2.66217	0.033516	0.0955503	-4.63284	1.01977	NS
CCDC9	-0.428852	5.53207	-4.02498	0.00543759	0.0286276	-2.96516	1.54321	NS
WDR88	-0.428842	2.03088	-2.09907	0.0754986	0.169704	-4.86659	0.770309	NS
SOAT1	-0.42872	5.08918	-2.60991	0.0361061	0.100198	-4.90544	0.999141	NS
IPO5	-0.428532	6.36639	-2.69154	0.0321466	0.0928421	-4.9933	1.03226	NS
VTI1A	-0.428449	4.23921	-4.36547	0.00360168	0.0220126	-2.23852	1.65733	NS
GJA3	-0.42831	4.11399	-1.33716	0.22453	0.363044	-6.45126	0.440041	NS
TRIP11	-0.428277	5.72975	-1.65618	0.143306	0.264514	-6.40252	0.577552	NS
ENSG00000255663	-0.42817	2.10811	-1.75702	0.123979	0.239457	-5.36471	0.620772	NS
NUFIP1	-0.427973	2.96556	-2.14845	0.0702697	0.16138	-5.03903	0.792151	NS
KCNC3	-0.427922	0.996281	-1.91261	0.0989906	0.205343	-4.87775	0.687521	NS
PDK1	-0.427795	2.11557	-2.58879	0.037212	0.102283	-4.17902	0.990195	NS
HGF	-0.427587	8.66095	-4.69001	0.00247137	0.0175499	-2.2767	1.75573	NS
ITPKC	-0.427569	4.98747	-4.6392	0.00261883	0.0181225	-2.06096	1.74178	NS
UTP18	-0.427499	5.05377	-6.59371	0.000359788	0.00565323	0.119111	2.2477	NS
PANK2	-0.426928	6.05258	-5.34128	0.00121407	0.0115658	-1.3943	1.93682	NS
GRK3	-0.426671	1.90739	-2.4785	0.0435856	0.114261	-4.28883	0.9421	NS
PDXK	-0.42629	7.7182	-5.39773	0.00114461	0.0111698	-1.43405	1.95195	NS
EFCAB8	-0.425792	-0.155776	-0.908574	0.3949	0.538669	-5.81463	0.268678	NS
VAPA	-0.424769	6.75027	-7.38961	0.000181349	0.00391294	0.652251	2.4075	NS
TSSK6	-0.42474	1.66409	-1.78021	0.1199	0.23416	-5.2202	0.630487	NS
TEK	-0.424628	5.4767	-3.75091	0.00767249	0.035757	-3.33035	1.44664	NS
IDH1	-0.42443	7.07505	-5.79755	0.000762902	0.00869596	-0.96923	2.06068	NS
FAIM2	-0.423843	-0.452389	-1.14065	0.29292	0.436916	-5.53014	0.359602	NS
PPP4R3A	-0.423842	6.54882	-7.42328	0.000176401	0.00386613	0.698895	2.41272	NS
RPS13	-0.423753	7.69013	-2.52765	0.0406155	0.108648	-5.30607	0.963979	NS
ACAD8	-0.423744	5.49934	-0.997022	0.353191	0.499165	-7.14941	0.301756	NS
RIN1	-0.423186	4.93326	-1.84503	0.109178	0.219433	-5.98783	0.658697	NS
ZNG1E	-0.422849	3.34092	-3.16357	0.0166626	0.0591967	-3.65631	1.2277	NS
SENP3	-0.422727	4.10887	-4.94794	0.00185203	0.0149664	-1.48006	1.82488	NS
ETF1	-0.422669	7.48405	-8.219	9.43577e-05	0.00288823	1.35466	2.53937	NS
HSD11B1	-0.422446	1.25498	-0.824282	0.437971	0.578056	-6.21118	0.23803	NS
HLA-G	-0.422233	1.74954	-1.90074	0.100711	0.207778	-5.07587	0.6824	NS
PTGR1	-0.422189	6.19905	-2.76096	0.0291379	0.0868399	-4.87003	1.06128	NS
PDE4DIP	-0.421893	4.67388	-2.23235	0.0622077	0.14773	-5.37114	0.830531	NS
CCDC74B	-0.421743	0.130726	-1.47878	0.184347	0.31541	-5.26031	0.501125	NS
PIERCE1	-0.421593	1.80444	-2.11577	0.0736871	0.166937	-4.78644	0.777448	NS
ZNF398	-0.421087	4.73131	-3.79763	0.00722936	0.0343298	-3.11418	1.46433	NS
ATAT1	-0.421082	7.00926	-1.22636	0.261174	0.403579	-7.08607	0.394072	NS
GPANK1	-0.420897	4.90012	-2.00375	0.0867189	0.187305	-5.75535	0.72745	NS
TSC22D3	-0.42075	5.45753	-4.65308	0.00257762	0.0180056	-2.13388	1.74459	NS
KIAA1671	-0.420749	1.71342	-2.36993	0.0509693	0.127557	-4.39888	0.894296	NS
GALNTL6	-0.42066	0.50588	-1.74578	0.126004	0.242044	-4.99644	0.616106	NS
ENO3	-0.420575	4.61126	-2.08446	0.0771192	0.172359	-5.57168	0.763567	NS
C13orf46	-0.420079	2.74428	-1.35337	0.219567	0.357347	-6.05431	0.44691	NS
SERPINB2	-0.419965	7.23434	-1.48708	0.182206	0.312955	-6.77697	0.504519	NS
PUS10	-0.41991	2.14835	-1.87402	0.104688	0.213451	-5.21387	0.670702	NS
NOB1	-0.419575	5.32624	-4.41291	0.00340546	0.0211995	-2.4159	1.67367	NS
CELSR1	-0.419256	1.88151	-1.17392	0.280233	0.42386	-6.03236	0.372778	NS
NOXO1	-0.418821	1.67093	-2.13303	0.0718615	0.164004	-4.72838	0.785146	NS
ICAM1	-0.418667	6.68035	-2.01498	0.085315	0.185256	-6.02139	0.732228	NS
DPYSL4	-0.418444	7.87774	-6.78017	0.000304734	0.00518884	0.0414629	2.28493	NS
LRCH2	-0.4184	4.89371	-1.74768	0.125658	0.241567	-6.11464	0.616962	NS
RSPH10B	-0.418358	0.365261	-2.04174	0.0820607	0.180255	-4.56608	0.744113	NS
GPD2	-0.41832	4.95949	-5.04074	0.00167323	0.0140599	-1.56238	1.85202	NS
NEMP2	-0.418224	1.4838	-1.66065	0.142392	0.263375	-5.33538	0.579426	NS
TNFRSF11B	-0.418189	8.69782	-3.91772	0.00621356	0.0311004	-3.2886	1.50723	NS
SLC15A2	-0.417177	0.81163	-1.41054	0.202823	0.337305	-5.49135	0.471977	NS
ELL2	-0.417143	6.75293	-4.18678	0.00446117	0.0252009	-2.90534	1.59858	NS
AXIN1	-0.416989	5.80361	-4.51135	0.00303497	0.0198122	-2.37081	1.70307	NS
ZMIZ1	-0.416916	8.21253	-5.40252	0.00113892	0.0111429	-1.42626	1.953	NS
TRIM8	-0.416508	8.4591	-6.45162	0.000409325	0.00600585	-0.282223	2.22143	NS
ATP6V1C1	-0.416304	6.25594	-7.56721	0.000156904	0.00371809	0.858916	2.42968	NS
NDC1	-0.416295	4.31795	-4.34524	0.0036891	0.0223598	-2.28426	1.65053	NS
RPS6KA3	-0.416124	6.41732	-5.27088	0.0013074	0.0121472	-1.52056	1.91552	NS
BRF1	-0.415877	5.49606	-1.22565	0.261423	0.403864	-6.90317	0.393765	NS
SP2	-0.415717	0.689291	-1.44963	0.192043	0.324773	-5.41568	0.48842	NS
MARS1	-0.415533	7.96419	-6.07238	0.000583798	0.0073125	-0.684208	2.13593	NS
DNAJB9	-0.415491	6.10058	-4.6479	0.00259292	0.0180458	-2.2402	1.74362	NS
HMBOX1	-0.415481	6.5967	-6.2997	0.000470986	0.00639644	-0.40166	2.19406	NS
SKIC2	-0.415301	7.05603	-1.32233	0.229162	0.367821	-6.97534	0.434364	NS
FBXO31	-0.415054	4.90153	-4.08961	0.00502188	0.0272005	-2.75605	1.56542	NS
AARS1	-0.415045	7.30472	-4.43655	0.00331211	0.020892	-2.60424	1.68002	NS
SPSB1	-0.414771	5.81626	-5.6152	0.00091569	0.00965715	-1.04793	2.01515	NS
ITGA3	-0.414635	7.14012	-4.58538	0.00278576	0.0188035	-2.40836	1.72576	NS
CAPN15	-0.414615	6.34853	-4.42909	0.00334127	0.0210107	-2.55013	1.67756	NS
PI4KB	-0.414252	7.39308	-1.86657	0.105825	0.214896	-6.26776	0.667771	NS
GREM2	-0.413944	6.22604	-2.45245	0.0452497	0.117119	-5.33159	0.931371	NS
ENPP2	-0.413758	4.33996	-5.05577	0.00164612	0.0139192	-1.40668	1.85639	NS
AP1AR	-0.413563	4.6522	-1.77472	0.120855	0.235099	-6.02071	0.628749	NS
PPP2R2D	-0.413241	5.61736	-5.16113	0.00146932	0.0129444	-1.54077	1.88792	NS
IRF2BP1	-0.413044	5.87323	-6.57485	0.000365957	0.0056686	-0.0363723	2.24652	NS
GTPBP2	-0.412819	7.78275	-7.42288	0.000176458	0.00386613	0.652265	2.41272	NS
PAPLN	-0.412591	5.03741	-3.24956	0.0148282	0.0548457	-3.95535	1.26086	NS
MYADM	-0.412556	7.04427	-0.842462	0.428407	0.569408	-7.47919	0.244577	NS
BACH1	-0.41192	5.49686	-1.64801	0.144991	0.266901	-6.37315	0.57365	NS
ECI1	-0.411812	4.77133	-4.10523	0.00492675	0.0268375	-2.70668	1.57126	NS
PPP1R18	-0.411624	8.31976	-3.1425	0.0171483	0.0605064	-4.3938	1.2182	NS
ZNF274	-0.411529	5.83841	-3.93864	0.00605312	0.0305188	-3.13261	1.51543	NS
PAXX	-0.411478	3.58912	-1.35615	0.218724	0.356348	-6.28602	0.448125	NS
RSL1D1	-0.41146	6.7948	-6.44191	0.000412982	0.00603765	-0.27015	2.21913	NS
LRRC49	-0.410656	3.94884	-4.10478	0.00492946	0.0268375	-2.50763	1.57126	NS
SUPV3L1	-0.410123	5.1322	-6.58152	0.000363762	0.0056686	0.0920456	2.24652	NS
RHOG	-0.410021	5.83212	-5.25535	0.00132904	0.0122657	-1.46347	1.91131	NS
YRDC	-0.409909	5.01172	-4.56437	0.00285409	0.0191088	-2.16058	1.71877	NS
TRIM21	-0.409872	4.57095	-4.31336	0.00383172	0.0228787	-2.3866	1.64057	NS
ZNF568	-0.409667	1.88387	-2.61822	0.0356808	0.099471	-4.08053	1.0023	NS
MAD2L2	-0.409618	4.82761	-1.88671	0.102781	0.21074	-5.90563	0.676254	NS
C10orf143	-0.409579	2.52927	-1.09529	0.310978	0.456447	-6.28981	0.34061	NS
TTLL3	-0.409484	2.5197	-1.50477	0.177721	0.307893	-5.80623	0.5116	NS
PLPP2	-0.409257	3.65554	-2.69695	0.0319005	0.0923679	-4.42122	1.03448	NS
PPM1A	-0.409225	5.53502	-7.27502	0.000199407	0.00407663	0.69018	2.3897	NS
TRIM73	-0.409218	0.365422	-1.67116	0.140264	0.260721	-5.06497	0.583824	NS
ZNF256	-0.40907	3.30404	-3.31718	0.0135383	0.0516761	-3.42655	1.28671	NS
MEX3D	-0.408672	5.49972	-1.54529	0.167827	0.294908	-6.50996	0.530313	NS
SYT14	-0.408663	2.83342	-2.52264	0.0409081	0.109001	-4.45801	0.962569	NS
ZCCHC10	-0.408172	3.14665	-1.46475	0.188015	0.31976	-6.02781	0.495176	NS
ST8SIA5	-0.407858	-0.155267	-0.924658	0.38705	0.531643	-5.80041	0.27438	NS
TGIF1	-0.407839	7.87861	-3.87088	0.00658986	0.0322081	-3.36436	1.49203	NS
OSBPL6	-0.407767	4.22363	-3.89596	0.00638535	0.0314756	-2.85763	1.50203	NS
TOM1	-0.407746	7.11878	-6.07788	0.000580733	0.00728881	-0.667011	2.13734	NS
SLCO5A1	-0.407588	0.373637	-0.786109	0.458543	0.595449	-6.03235	0.225156	NS
ABHD2	-0.407121	7.03513	-4.15464	0.00463858	0.0258299	-2.96481	1.58788	NS
LEKR1	-0.406803	1.05737	-1.92477	0.0972597	0.202837	-4.87515	0.692853	NS
ADAP2	-0.406756	3.33322	-2.77237	0.0286722	0.0860721	-4.22378	1.06514	NS
TTI2	-0.406556	3.47473	-2.20796	0.0644495	0.151575	-5.09147	0.819373	NS
SCO1	-0.4064	4.55346	-1.20193	0.26991	0.412814	-6.7257	0.384246	NS
GRPEL1	-0.406157	5.4294	-4.36765	0.00359239	0.0219883	-2.49359	1.65781	NS
DENND5B	-0.405799	3.56762	-2.66406	0.033426	0.0953831	-4.44587	1.02053	NS
COL11A2	-0.405423	4.13794	-2.59961	0.0366409	0.101189	-4.69293	0.994865	NS
BMI1	-0.405421	2.47671	-2.36574	0.0512791	0.128094	-4.59481	0.892471	NS
DDB2	-0.404938	7.02658	-6.95541	0.000261529	0.00482974	0.227447	2.31608	NS
SOX11	-0.404599	3.95472	-2.70478	0.0315485	0.0916264	-4.48971	1.03798	NS
PSPN	-0.404495	2.48548	-2.42698	0.0469412	0.120314	-4.5075	0.919683	NS
SCD	-0.404349	7.65249	-0.875161	0.411584	0.553576	-7.46527	0.256823	NS
SYNGAP1	-0.404325	5.19195	-3.44474	0.0114231	0.0462174	-3.70678	1.33519	NS
KLF16	-0.404208	4.70689	-2.93146	0.022941	0.0736874	-4.34594	1.13261	NS
ZNF480	-0.403918	3.29552	-2.8786	0.0246975	0.0776718	-4.05818	1.10974	NS
NHERF1	-0.40379	3.84793	-2.97651	0.0215489	0.0708199	-4.06195	1.14984	NS
LSM11	-0.403513	1.96977	-1.89885	0.100986	0.208264	-5.13393	0.681386	NS
POLR3C	-0.403468	5.63313	-6.42998	0.000417525	0.00606957	-0.147212	2.21684	NS
TXLNG	-0.403089	3.83545	-3.09232	0.0183674	0.0631388	-3.88988	1.1997	NS
BLTP3B	-0.402945	5.00247	-5.87062	0.000709897	0.00832887	-0.624155	2.07941	NS
ARFGEF3	-0.40268	1.40698	-1.87227	0.104954	0.213818	-5.03033	0.669955	NS
PPFIBP2	-0.402679	4.66649	-3.75872	0.00759642	0.0355158	-3.15379	1.44958	NS
CNKSR3	-0.402658	0.253182	-1.13147	0.2965	0.440773	-5.68387	0.355785	NS
BEX4	-0.402621	4.57691	-1.21355	0.265724	0.408576	-6.71868	0.388728	NS
PPP2R5B	-0.402514	6.2154	-1.68031	0.138435	0.258211	-6.44187	0.588025	NS
CAB39	-0.402448	6.25608	-7.39681	0.000180278	0.0038986	0.703819	2.40909	NS
ENSG00000290180	-0.402369	0.0826959	-1.16788	0.282502	0.42614	-5.60927	0.370448	NS
ANKRD24	-0.401941	1.10357	-1.97459	0.0904729	0.192863	-4.81681	0.714752	NS
WNK1	-0.401643	8.1139	-6.72129	0.000321018	0.00530598	-0.0154232	2.27523	NS
APOM	-0.401601	1.94487	-2.08392	0.0771791	0.1724	-4.86692	0.763464	NS
SLC35G2	-0.40117	2.00385	-1.60328	0.154552	0.278967	-5.54314	0.554447	NS
GSR	-0.401117	5.88344	-3.71787	0.00800375	0.0367965	-3.44344	1.43419	NS
AGBL3	-0.401058	0.570619	-1.71543	0.131629	0.249223	-5.05049	0.603412	NS
ZNF185	-0.400942	2.02493	-1.58975	0.157561	0.282753	-5.56606	0.548593	NS
CAMK4	-0.400572	5.81351	-2.31315	0.0553318	0.135363	-5.47902	0.868499	NS
NPIPB11	-0.400178	2.53987	-3.12643	0.0175292	0.0611974	-3.50509	1.21327	NS
SENP1	-0.400106	4.54411	-1.80001	0.116521	0.229376	-5.95951	0.639452	NS
ENSG00000262660	-0.399861	2.62033	-1.32704	0.227681	0.366327	-6.05243	0.436131	NS
ARHGEF26	-0.399521	2.85846	-2.57655	0.0378683	0.103515	-4.38507	0.984999	NS
KIAA2012	-0.399383	-0.214927	-0.992724	0.355136	0.501199	-5.72508	0.299989	NS
SETD1B	-0.39934	6.79117	-1.70377	0.133852	0.252164	-6.4678	0.598317	NS
SWAP70	-0.399204	4.72128	-4.41249	0.00340716	0.0211995	-2.2928	1.67367	NS
FBXW7	-0.399105	5.44096	-3.87079	0.00659056	0.0322081	-3.15881	1.49203	NS
CXXC5	-0.398937	4.45929	-4.29965	0.00389492	0.0231661	-2.37838	1.63515	NS
E2F4	-0.398535	6.73611	-1.85373	0.10781	0.217707	-6.25579	0.662128	NS
SYPL1	-0.398481	6.10438	-7.42001	0.000176874	0.00386613	0.743009	2.41272	NS
RBBP8	-0.398174	3.78949	-4.72402	0.00237784	0.0171726	-1.67574	1.76516	NS
CASP10	-0.397909	-0.7689	-0.670706	0.524715	0.655121	-5.8795	0.183679	NS
NUPR1	-0.39757	1.47939	-1.34312	0.222694	0.361009	-5.73396	0.442482	NS
SLC9B2	-0.397097	3.4843	-3.34945	0.0129659	0.050264	-3.42792	1.29874	NS
KLHL36	-0.396775	5.38247	-1.15329	0.288043	0.432081	-6.96352	0.364434	NS
RSPH9	-0.396238	2.61578	-2.0421	0.0820182	0.180193	-5.09854	0.744261	NS
MOCS1	-0.396136	3.62018	-2.52428	0.0408119	0.108946	-4.66648	0.96279	NS
FBXO42	-0.396005	5.74098	-6.91307	0.000271294	0.00495232	0.315962	2.30519	NS
EEIG1	-0.395769	5.67449	-6.57423	0.000366164	0.0056686	-0.0078204	2.24652	NS
PNISR	-0.395701	8.11371	-4.61486	0.0026929	0.0184374	-2.38072	1.7343	NS
PLEKHM1	-0.395678	5.60315	-3.67801	0.00842446	0.0379921	-3.45405	1.42031	NS
DYNC1I1	-0.395303	1.88491	-1.27988	0.242876	0.384101	-5.91399	0.415555	NS
TLCD5	-0.395002	4.23258	-3.39137	0.012261	0.0484539	-3.5626	1.31467	NS
PLEKHO1	-0.394552	7.57149	-5.35453	0.00119735	0.0114505	-1.48317	1.94118	NS
FBLN2	-0.394513	1.52401	-1.34253	0.222874	0.361167	-5.74661	0.442293	NS
TSKU	-0.394428	7.99824	-4.13474	0.00475233	0.0262181	-3.00646	1.5814	NS
SHROOM1	-0.394371	5.22116	-1.45204	0.191398	0.323902	-6.57643	0.489586	NS
PLCD3	-0.39436	6.83758	-4.63736	0.00262436	0.0181382	-2.32761	1.74141	NS
JUND	-0.394248	8.47386	-5.56421	0.000964351	0.00994529	-1.23734	2.00238	NS
CIART	-0.393752	3.81196	-2.84627	0.0258416	0.080233	-4.24323	1.09565	NS
TACR2	-0.393282	2.01801	-1.97541	0.0903643	0.192764	-5.03913	0.714975	NS
RPLP1	-0.393158	9.77247	-4.72319	0.0023801	0.0171753	-2.18553	1.76509	NS
SFR1	-0.392963	1.4031	-1.83698	0.110457	0.221083	-5.07766	0.655445	NS
ENSG00000273345	-0.392897	1.06761	-1.24061	0.256191	0.398609	-5.75153	0.399453	NS
TAB3	-0.392735	5.35534	-4.14282	0.00470582	0.0260774	-2.77596	1.58374	NS
CSTB	-0.392272	6.75327	-1.27321	0.245093	0.386427	-7.016	0.412932	NS
ZBTB17	-0.391617	6.32931	-6.42386	0.000419877	0.00608879	-0.247737	2.21547	NS
ECEL1	-0.391512	0.727266	-1.6333	0.148072	0.271014	-5.19216	0.567009	NS
CCR10	-0.391318	-0.115085	-1.54549	0.167781	0.294891	-5.12893	0.530338	NS
TMED5	-0.390846	5.18128	-5.3652	0.00118407	0.0114026	-1.22486	1.943	NS
ARHGAP10	-0.390819	4.74657	-4.6378	0.00262305	0.0181382	-2.01214	1.74141	NS
DNTTIP2	-0.390592	5.88781	-5.44978	0.00108449	0.0108127	-1.24649	1.96607	NS
METTL22	-0.39037	6.07978	-6.73739	0.000316471	0.00526221	0.0973896	2.27883	NS
HLA-E	-0.390058	7.69229	-1.1708	0.281403	0.425308	-7.16608	0.371297	NS
TLNRD1	-0.389917	4.59404	-1.62762	0.149278	0.272378	-6.20708	0.564827	NS
DMRTA1	-0.389891	1.28577	-1.74992	0.125254	0.241201	-5.16785	0.617621	NS
ESAM	-0.389704	2.21883	-1.53129	0.171187	0.298824	-5.69231	0.524584	NS
PSME1	-0.389455	6.07225	-6.13471	0.000550097	0.00706869	-0.517546	2.15066	NS
GNG11	-0.389226	8.26171	-3.22474	0.0153342	0.0560825	-4.27503	1.25117	NS
MYOZ2	-0.389036	1.26289	-1.84798	0.108711	0.218779	-5.02888	0.659994	NS
C8orf33	-0.38901	5.34703	-4.36943	0.00358484	0.0219747	-2.47648	1.65808	NS
NUDT21	-0.38897	0.593315	-1.3972	0.206626	0.341843	-5.45826	0.466173	NS
RBM47	-0.388929	0.439803	-0.901157	0.398559	0.542191	-5.94988	0.265847	NS
MSANTD1	-0.388567	1.46119	-1.60163	0.154917	0.279464	-5.40662	0.553675	NS
DUSP26	-0.38833	-0.577947	-0.73689	0.486041	0.621085	-5.86983	0.206849	NS
CALB1	-0.387978	-0.679834	-0.761989	0.471882	0.608505	-5.8309	0.215736	NS
TCEA2	-0.387887	5.64498	-1.53116	0.171218	0.298836	-6.55417	0.524567	NS
AVEN	-0.387785	4.45866	-4.8627	0.00203516	0.0156812	-1.66794	1.80462	NS
CDKN2AIP	-0.387761	4.19436	-4.34726	0.00368029	0.0223173	-2.25183	1.65136	NS
RAB8B	-0.387742	4.90142	-4.68086	0.00249726	0.0176932	-1.9914	1.75219	NS
C10orf90	-0.387703	2.16173	-1.27908	0.243141	0.384254	-5.98823	0.415382	NS
ENSG00000284292	-0.387423	-0.733384	-0.823117	0.438589	0.57844	-5.77227	0.237741	NS
STK36	-0.387405	6.94485	-1.68636	0.13724	0.256568	-6.50125	0.590798	NS
TIFA	-0.387403	2.44058	-1.04692	0.33122	0.477741	-6.31538	0.320807	NS
SLC1A5	-0.387304	6.94859	-5.68958	0.000849559	0.00921656	-1.0834	2.03543	NS
PAWR	-0.387219	4.01423	-2.95426	0.0222249	0.0722866	-4.13831	1.14094	NS
HSPB8	-0.387173	4.18072	-2.53052	0.0404486	0.108372	-4.80689	0.965082	NS
IL19	-0.386924	1.87837	-1.86823	0.10557	0.214648	-5.15349	0.668273	NS
SYNC	-0.386922	2.63791	-0.930693	0.384136	0.529691	-6.48376	0.275978	NS
ENSG00000269237	-0.386893	0.35042	-1.10485	0.307097	0.451872	-5.73322	0.344984	NS
ADK	-0.386646	4.03784	-4.58584	0.00278427	0.0188035	-1.90886	1.72576	NS
NHLH1	-0.386276	0.980294	-1.78462	0.119139	0.233151	-5.04893	0.632363	NS
TBPL1	-0.386056	3.85588	-1.74966	0.125301	0.241253	-5.84791	0.617528	NS
KLHL24	-0.385747	5.60506	-1.30454	0.234824	0.374662	-6.83038	0.42636	NS
KATNAL2	-0.38574	1.6535	-1.71295	0.132099	0.249846	-5.30822	0.602327	NS
RPS6KA6	-0.385726	3.00191	-2.52288	0.0408939	0.109001	-4.50201	0.962569	NS
[truncated: 10,414 more rows]

## Sheet: Group MSI1
Gene name	logFC_Line_GroupMSI1	AveExpr_Line_GroupMSI1	t_Line_GroupMSI1	P,Value_Line_GroupMSI1	adj,P,Val_Line_GroupMSI1	B_Line_GroupMSI1	FDR_Line_GroupMSI1	Gene_DE_Line_GroupMSI1
OAS1	-6.40841	-1.82597	-6.48243	0.000277482	0.00128529	0.909817	2.891	Down
MX1	-5.85233	3.1544	-7.09611	0.000155022	0.000870001	1.45477	3.06048	Down
IFI44L	-5.83929	1.01752	-4.87489	0.00157517	0.00460382	-0.742663	2.33688	Down
C2CD4B	-4.96103	1.56888	-15.3475	7.60179e-07	8.24864e-05	6.09495	4.08362	Down
OASL	-4.75974	-0.426255	-6.92551	0.000181535	0.000967165	1.29761	3.0145	Down
IFI6	-4.53452	6.55348	-13.1132	2.32681e-06	0.000100435	5.53888	3.99811	Down
HERC6	-4.47741	2.93696	-9.59934	2.04992e-05	0.000263892	3.48061	3.57857	Down
MX2	-4.46556	0.0329611	-6.38019	0.000306961	0.00138361	0.84843	2.85899	Down
GPR182	-4.31574	-1.85152	-8.44232	4.90674e-05	0.000423309	2.32098	3.37334	Down
XAF1	-4.25315	1.63585	-7.60585	9.83814e-05	0.000653525	1.9504	3.18474	Down
ADRA2C	-4.19952	3.66034	-9.33298	2.48535e-05	0.000292942	3.24819	3.53322	Down
LAMP3	-4.0486	2.13047	-13.1762	2.24924e-06	9.85494e-05	5.49031	4.00635	Down
C2CD4A	-4.00853	0.682184	-13.2513	2.16058e-06	9.71733e-05	5.14592	4.01245	Down
FBXO39	-3.96496	-1.61105	-5.31409	0.000947969	0.00314109	-0.217863	2.50292	NS
NOTUM	-3.93844	1.99705	-7.05416	0.000161114	0.000891662	1.44085	3.0498	Down
SYT7	-3.89935	4.79134	-13.4071	1.98889e-06	9.54594e-05	5.77173	4.02018	Down
RAPSN	-3.82679	1.06711	-15.5505	6.92033e-07	8.24864e-05	6.12037	4.08362	Down
GRIP2	-3.73308	-0.0197183	-7.71213	8.97568e-05	0.000618717	1.9806	3.20851	Down
SLCO4A1	-3.723	2.99429	-7.88422	7.75323e-05	0.000563127	2.11034	3.24939	Down
HTR6	-3.71801	-1.09583	-8.05764	6.70711e-05	0.000518813	2.09927	3.28499	Down
OTX1	-3.70547	0.710827	-6.2735	0.000341496	0.00149056	0.74543	2.82665	Down
TMEM225B	-3.64561	-0.511571	-8.69271	4.0288e-05	0.000383037	2.59952	3.41676	Down
EPSTI1	-3.61061	2.31712	-9.70531	1.90114e-05	0.000253414	3.55559	3.59617	Down
ANKRD33	-3.60338	-1.00787	-5.66065	0.000646836	0.00236035	0.137295	2.62702	Down
PTCHD1	-3.5957	1.22039	-11.8037	4.88255e-06	0.000130029	4.68898	3.88596	Down
BMP6	-3.59111	2.33026	-14.5349	1.12057e-06	8.24864e-05	6.15436	4.08362	Down
ISG15	-3.53522	6.42575	-13.6731	1.73035e-06	9.31278e-05	5.83729	4.03092	Down
AP1G2	-3.50783	-0.237871	-9.25409	2.63365e-05	0.000301662	3.00573	3.52048	Down
TRABD2B	-3.50236	-0.945547	-7.61353	9.77277e-05	0.000651332	1.80359	3.1862	Down
CASP12	-3.49539	-0.317047	-6.09875	0.000407823	0.00170098	0.580798	2.7693	Down
FGFR2	-3.49169	-1.78037	-6.3344	0.000321281	0.00142357	0.748197	2.84662	Down
WDR86	-3.48937	1.46067	-6.59632	0.000248307	0.00119267	1.02719	2.92348	Down
VWA2	-3.45816	-1.37056	-4.37509	0.00290307	0.00735372	-1.26825	2.13349	Down
ATP2A3	-3.44897	4.20306	-16.517	4.49403e-07	8.13795e-05	7.23148	4.08949	Down
PCDH1	-3.44638	0.463398	-9.02755	3.11802e-05	0.000330916	2.97683	3.48028	Down
PARP9	-3.37322	4.30563	-14.3258	1.24233e-06	8.41054e-05	6.24876	4.07518	Down
ITGA10	-3.36276	4.81963	-11.9219	4.5529e-06	0.000127673	4.90645	3.8939	Down
TMEM121	-3.35996	-1.68228	-5.62343	0.000673435	0.002436	0.0910831	2.61332	Down
TMED7-TICAM2	-3.3286	-1.58482	-4.41671	0.0027551	0.00705515	-1.2158	2.15149	Down
SLC2A5	-3.28999	0.188012	-5.46233	0.00080342	0.00277619	-0.0789249	2.55655	Down
GREM2	-3.27001	4.92064	-15.5808	6.82477e-07	8.24864e-05	6.84235	4.08362	Down
CCN4	-3.25316	5.29845	-8.82891	3.62639e-05	0.000361319	2.6531	3.44211	Down
CEMIP	-3.25262	6.60061	-9.33187	2.48738e-05	0.000292942	2.9579	3.53322	Down
LEPR	-3.24991	4.34286	-9.47942	2.23432e-05	0.000275552	3.26801	3.5598	Down
CLGN	-3.24371	5.17268	-16.901	3.8109e-07	8.02867e-05	7.42159	4.09536	Down
C1orf115	-3.2395	2.29757	-13.0609	2.3935e-06	0.000100666	5.5082	3.99712	Down
PRKG2	-3.23852	2.61883	-14.5096	1.13455e-06	8.24864e-05	6.21914	4.08362	Down
CLUL1	-3.20657	0.465315	-9.18804	2.76552e-05	0.000310972	3.093	3.50728	Down
SSTR1	-3.20646	2.08371	-8.6014	4.32667e-05	0.000396962	2.74624	3.40125	Down
RASSF10	-3.19173	0.0408476	-6.09556	0.00040916	0.0017036	0.579819	2.76863	Down
APOBEC3G	-3.15042	-0.176611	-8.25115	5.72263e-05	0.00046796	2.3742	3.32979	Down
IGFBP1	-3.14425	2.11349	-11.3225	6.53414e-06	0.000150503	4.57331	3.82245	Down
PARP10	-3.14375	4.69165	-10.6523	9.99474e-06	0.000182112	4.08411	3.73966	Down
ITIH5	-3.12522	0.512479	-9.00883	3.16235e-05	0.000333438	2.98086	3.47699	Down
PARP12	-3.11417	4.20127	-12.9765	2.50584e-06	0.000102002	5.54596	3.99139	Down
SHFL	-3.10525	4.17327	-8.64511	4.18109e-05	0.000390569	2.6155	3.4083	Down
DAZL	-3.10281	0.404929	-4.3212	0.00310773	0.00774705	-1.44998	2.11086	Down
IFI44	-3.09126	4.22529	-8.15313	6.19937e-05	0.000494327	2.18648	3.30599	Down
PARM1	-3.0881	2.46386	-11.3863	6.28234e-06	0.000148275	4.63264	3.82893	Down
NOXA1	-3.05311	0.105629	-6.36473	0.000311715	0.00139464	0.840174	2.85554	Down
PARP14	-3.0495	5.90576	-14.7161	1.02588e-06	8.24864e-05	6.3977	4.08362	Down
ANKRD29	-3.04521	-0.411288	-8.5899	4.36593e-05	0.000399424	2.57523	3.39857	Down
CHST1	-3.04394	1.94364	-10.8502	8.79407e-06	0.000172725	4.2842	3.76264	Down
SECTM1	-3.03782	1.95969	-8.76638	3.80523e-05	0.000370107	2.87531	3.43167	Down
TSPAN32	-3.01515	-0.420633	-8.96897	3.25908e-05	0.000339597	2.81711	3.46904	Down
KRT17	-3.0126	0.942472	-4.78877	0.00174563	0.00498204	-0.921754	2.30259	Down
AFAP1L2	-2.99911	3.11635	-11.6253	5.43253e-06	0.000136233	4.78914	3.86572	Down
ENSG00000267561	-2.96759	-1.03751	-4.24802	0.00341128	0.00833731	-1.43147	2.07897	Down
UNC93B1	-2.94875	2.4726	-5.88242	0.000510624	0.00199236	0.165478	2.70063	Down
MGAT4A	-2.94758	3.75022	-11.706	5.1755e-06	0.000134368	4.82355	3.8717	Down
UNC5D	-2.93442	2.15776	-9.76819	1.81863e-05	0.000247488	3.59944	3.60645	Down
KCNA3	-2.92377	2.43187	-10.8289	8.91523e-06	0.000174045	4.29718	3.75934	Down
CLDN5	-2.91213	4.47913	-9.94452	1.60798e-05	0.000229015	3.59191	3.64014	Down
DDX60	-2.90135	2.98979	-8.99734	3.18989e-05	0.000335774	3.00379	3.47395	Down
LRATD1	-2.88085	2.84807	-12.2396	3.78446e-06	0.000119048	5.13772	3.92428	Down
PLPPR5	-2.88053	3.82772	-4.52882	0.00239601	0.00634806	-1.70365	2.19736	Down
PTPN3	-2.88006	1.3562	-8.82472	3.63805e-05	0.00036192	2.91473	3.44139	Down
IGFBP3	-2.86956	8.06174	-13.6526	1.74886e-06	9.35975e-05	5.77318	4.02874	Down
LMNTD2	-2.86548	-0.164482	-6.20153	0.000367235	0.00157285	0.683205	2.80331	Down
IL18RAP	-2.85423	1.48619	-9.31987	2.50932e-05	0.000293555	3.2735	3.53231	Down
FLT1	-2.83874	3.57979	-3.93553	0.00512471	0.011555	-2.47613	1.93723	NS
RHOU	-2.83543	1.4364	-7.89137	7.70662e-05	0.000560224	2.18674	3.25164	Down
CXCR4	-2.83426	2.80957	-6.11401	0.000401493	0.00168112	0.368047	2.7744	Down
NTRK3	-2.83265	0.72143	-4.57012	0.00227695	0.00608481	-1.17677	2.21575	Down
NDNF	-2.80629	6.27605	-12.8862	2.6325e-06	0.00010394	5.3873	3.98322	Down
KCNA2	-2.79678	2.04495	-6.87813	0.000189772	0.000998382	1.2415	3.0007	Down
NTN1	-2.79007	3.54638	-12.562	3.15122e-06	0.000113015	5.32656	3.94686	Down
KLHDC7B	-2.78764	0.0922673	-4.26596	0.00333395	0.00819191	-1.49759	2.08662	Down
GAGE10	-2.75579	-1.47458	-6.18761	0.000372462	0.00158738	0.618421	2.79932	Down
PPP1R32	-2.74814	0.81814	-4.1274	0.00398465	0.00946354	-1.76006	2.02395	Down
IGFBP2	-2.71909	7.60394	-13.6988	1.70745e-06	9.26706e-05	5.80572	4.03306	Down
ARHGAP20	-2.70684	3.20118	-9.61604	2.02562e-05	0.000261602	3.45173	3.58236	Down
BEGAIN	-2.70423	0.656845	-10.7804	9.19773e-06	0.000176123	4.09	3.75418	Down
GJB2	-2.70205	0.49674	-5.23332	0.00103868	0.00335861	-0.360821	2.47384	Down
HGFAC	-2.69877	1.1014	-9.81776	1.75643e-05	0.000241895	3.58239	3.61637	Down
POU3F1	-2.68865	-0.797413	-4.22255	0.0035244	0.00855205	-1.48008	2.06793	Down
TRIL	-2.68	0.566242	-3.24702	0.0132134	0.0250647	-2.95267	1.60094	NS
FLT4	-2.67997	0.0725233	-5.68532	0.00062985	0.00231611	0.158263	2.63524	Down
EDNRB	-2.67564	4.84769	-12.7794	2.79198e-06	0.000107525	5.3993	3.96849	Down
OXER1	-2.6716	0.571068	-8.03502	6.83417e-05	0.000525765	2.2896	3.27921	Down
DUSP2	-2.66964	0.156322	-7.38666	0.000119264	0.000732263	1.75055	3.13533	Down
SFRP2	-2.66818	0.159897	-10.0884	1.45635e-05	0.000218844	3.60965	3.65987	Down
ARMC12	-2.65802	0.204117	-9.5014	2.19917e-05	0.000273397	3.26996	3.56321	Down
DTX3L	-2.65771	4.44397	-12.6148	3.05946e-06	0.000112439	5.3257	3.94908	Down
DHX58	-2.65126	1.71113	-7.68678	9.17347e-05	0.000626318	2.00311	3.2032	Down
CALML6	-2.64629	0.433112	-8.91586	3.3932e-05	0.000349062	2.92101	3.4571	Down
APCDD1	-2.63819	3.15056	-3.1377	0.0154498	0.0285533	-3.57562	1.54434	NS
BCL2A1	-2.63408	1.45278	-3.33024	0.0117426	0.0226794	-2.97028	1.64437	NS
PPP1R14C	-2.62796	0.595609	-10.4298	1.15699e-05	0.000194286	3.88619	3.71156	Down
AREG	-2.62724	8.28602	-16.1803	5.20888e-07	8.13795e-05	7.05111	4.08949	Down
GJA3	-2.61594	3.15061	-6.99094	0.000170809	0.000926274	1.22043	3.03326	Down
MATN3	-2.60354	1.27993	-7.56772	0.000101698	0.000667081	1.91527	3.17582	Down
SCN4B	-2.59341	2.45184	-6.8754	0.00019026	0.000999189	1.1927	3.00035	Down
CRACDL	-2.58964	0.107125	-8.20917	5.92159e-05	0.000478584	2.38931	3.32004	Down
ZAP70	-2.58673	2.51994	-4.63923	0.00209195	0.0056986	-1.34959	2.24423	Down
ADCY1	-2.58409	1.06238	-10.5816	1.04674e-05	0.000188048	4.0472	3.72573	Down
ABCA6	-2.58298	2.70419	-11.0457	7.76598e-06	0.00016148	4.4367	3.79188	Down
GAD1	-2.57647	1.50537	-9.19601	2.74921e-05	0.000310475	3.1897	3.50797	Down
DACH1	-2.5758	4.18964	-16.9572	3.7211e-07	8.02867e-05	7.42727	4.09536	Down
CYB5R2	-2.57455	1.25071	-9.57396	2.08747e-05	0.00026638	3.4374	3.5745	Down
KIT	-2.57385	2.83817	-4.60935	0.00216981	0.0058549	-1.44528	2.23248	Down
LYNX1-SLURP2	-2.57305	-1.07715	-4.72455	0.00188596	0.00527372	-0.864868	2.27788	Down
CXCL12	-2.57254	3.92634	-8.45445	4.85953e-05	0.000420647	2.45955	3.37608	Down
EGR2	-2.57221	4.9668	-12.0256	4.28414e-06	0.000124676	4.94228	3.90422	Down
LMO2	-2.57036	2.69268	-5.43492	0.000828194	0.00283993	-0.395258	2.54669	Down
RFX8	-2.54599	5.59766	-6.84295	0.000196159	0.00101961	0.760105	2.99157	Down
A2M	-2.53993	4.68623	-10.3569	1.2146e-05	0.000198015	3.86017	3.7033	Down
IL18R1	-2.53985	6.1254	-16.344	4.84641e-07	8.13795e-05	7.16174	4.08949	Down
PIDD1	-2.5396	6.62441	-20.4443	9.67064e-08	8.02867e-05	8.78555	4.09536	Down
RNF165	-2.52351	-0.789549	-4.04519	0.00443526	0.0102942	-1.70713	1.98741	NS
FOS	-2.51255	6.41895	-9.16452	2.81424e-05	0.000313146	2.81773	3.50425	Down
ATP2B3	-2.51201	-1.3454	-6.06906	0.00042046	0.00173401	0.518489	2.76095	Down
TNFRSF14	-2.49462	2.9934	-8.4985	4.69244e-05	0.000412569	2.59448	3.3845	Down
CHST2	-2.48986	6.9016	-15.3899	7.45343e-07	8.24864e-05	6.69563	4.08362	Down
SOX8	-2.48861	0.133865	-4.03469	0.00449673	0.0103975	-1.80736	1.98307	NS
NR0B1	-2.48842	-0.189952	-5.16656	0.00112092	0.00356097	-0.396316	2.44843	Down
IQCN	-2.48386	5.70752	-20.1534	1.07261e-07	8.02867e-05	8.67586	4.09536	Down
VWCE	-2.47104	5.41559	-9.03007	3.11211e-05	0.000330916	2.78154	3.48028	Down
COL13A1	-2.47052	4.00611	-12.9275	2.57375e-06	0.000102814	5.51821	3.98795	Down
APOBEC3C	-2.46413	1.59724	-12.1756	3.92662e-06	0.000120152	4.99566	3.92027	Down
CD37	-2.45386	-0.806123	-2.40058	0.0458176	0.0717846	-3.98653	1.14397	NS
MMP27	-2.4533	-1.24414	-5.25569	0.00101263	0.00329926	-0.278007	2.48158	NS
NOTCH3	-2.45217	5.20976	-14.653	1.05781e-06	8.24864e-05	6.38441	4.08362	Down
GRB14	-2.44915	0.0802415	-7.73877	8.77308e-05	0.00060999	2.03202	3.21468	Down
ENSG00000255508	-2.43682	-1.03599	-4.47308	0.00256769	0.00667759	-1.16294	2.17538	Down
CTXN1	-2.43455	3.83231	-4.16502	0.00379528	0.00909438	-2.22102	2.04123	Down
DCHS2	-2.43277	0.187859	-6.30546	0.000330715	0.00145745	0.781754	2.83641	Down
ABHD17C	-2.43271	5.50646	-17.1706	3.40159e-07	8.02867e-05	7.53241	4.09536	Down
KLF4	-2.42662	4.44711	-10.7907	9.13721e-06	0.000176043	4.17833	3.75438	Down
PAOX	-2.42569	-1.14662	-3.88956	0.00544758	0.0121107	-1.88344	1.91683	NS
IRF7	-2.42514	4.43686	-8.27225	5.62548e-05	0.000462368	2.24016	3.33501	Down
PALD1	-2.42066	6.46193	-8.5626	4.4607e-05	0.000404355	2.31059	3.39324	Down
HGF	-2.41612	7.78526	-12.1661	3.94834e-06	0.000120152	4.89973	3.92027	Down
PTCHD4	-2.40977	5.65687	-22.4404	4.92696e-08	8.02867e-05	9.41964	4.09536	Down
SMOC1	-2.40674	7.15953	-14.6786	1.04473e-06	8.24864e-05	6.33373	4.08362	Down
CYP26B1	-2.40036	6.59424	-11.2429	6.8642e-06	0.000152137	4.33908	3.81776	Down
CD69	-2.39444	0.845238	-6.07679	0.000417132	0.00172721	0.525363	2.76266	Down
TMEM150C	-2.39119	0.728456	-6.66391	0.00023262	0.00113599	1.11245	2.94463	Down
ADAMTSL3	-2.38882	3.79553	-14.3822	1.20805e-06	8.35436e-05	6.27535	4.07809	Down
WNT11	-2.38848	3.31391	-8.69046	4.03586e-05	0.000383124	2.71793	3.41666	Down
TCIM	-2.38509	6.66978	-7.16865	0.000145085	0.000827904	1.00493	3.08202	Down
SLC25A27	-2.37712	1.5414	-7.3001	0.000128845	0.000768705	1.66646	3.11424	Down
RBM44	-2.37043	-0.364388	-6.73584	0.000217131	0.00108972	1.17344	2.96268	Down
C6orf141	-2.3666	1.12084	-7.65274	9.44671e-05	0.000636527	1.98986	3.19618	Down
FMNL1	-2.36384	2.32148	-6.31681	0.000326981	0.00144336	0.633749	2.84063	Down
ADGRL2	-2.35551	7.19065	-16.8794	3.84602e-07	8.02867e-05	7.37935	4.09536	Down
PRKCZ	-2.35046	2.68886	-10.6522	9.9954e-06	0.000182112	4.18666	3.73966	Down
FGF9	-2.35007	1.15915	-8.15812	6.17408e-05	0.000493581	2.40436	3.30664	Down
CDH24	-2.34774	6.95934	-7.72932	8.84437e-05	0.000612299	1.53266	3.21304	Down
SLC19A3	-2.3397	-0.370059	-6.44953	0.000286608	0.00131871	0.915001	2.87985	Down
NR4A2	-2.3312	8.21228	-7.11584	0.000152246	0.000858543	0.8957	3.06624	Down
SERPINA10	-2.33092	-0.357511	-3.95278	0.00500897	0.0113394	-1.86669	1.94541	NS
TRANK1	-2.32889	5.82507	-19.6494	1.28792e-07	8.02867e-05	8.49893	4.09536	Down
THBS2	-2.32071	3.56068	-5.75183	0.00058647	0.00220168	-0.170761	2.65725	Down
ADAMTSL5	-2.31529	1.01566	-5.24689	0.00102279	0.00332103	-0.399724	2.47873	Down
NETO1	-2.31109	2.19959	-4.90592	0.00151831	0.00447458	-0.968879	2.34925	Down
CES3	-2.30862	2.34197	-7.04269	0.000162827	0.000897745	1.3587	3.04685	Down
APC2	-2.30067	4.34614	-6.03915	0.000433636	0.00177639	0.037125	2.75046	Down
NPTXR	-2.29931	4.27558	-8.81409	3.6679e-05	0.000363204	2.7132	3.43985	Down
BMP3	-2.2951	3.88041	-3.93818	0.00510676	0.011525	-2.55476	1.93836	NS
JAG2	-2.29265	1.22497	-7.99827	7.04629e-05	0.000534413	2.2756	3.27212	Down
BMP2	-2.29172	8.7514	-25.8679	1.75554e-08	6.98846e-05	10.457	4.15562	Down
PANO1	-2.28932	0.157396	-7.78483	8.43469e-05	0.000596525	2.07479	3.22437	Down
HAAO	-2.27961	2.80692	-10.4338	1.15395e-05	0.000194286	4.03951	3.71156	Down
SAMD5	-2.27843	1.26426	-6.58061	0.00025212	0.00120514	1.00436	2.91896	Down
ST8SIA4	-2.27721	2.96002	-6.28268	0.000338362	0.00148039	0.504508	2.82962	Down
COL11A2	-2.27657	3.32018	-5.62697	0.000670853	0.00242802	-0.281714	2.61475	Down
DOCK5	-2.27599	7.34113	-11.6501	5.35208e-06	0.000135884	4.58012	3.86683	Down
AZU1	-2.27282	-0.865649	-6.21984	0.000360489	0.00155186	0.685449	2.80915	Down
PTGS2	-2.2677	9.1576	-17.5336	2.92669e-07	8.02867e-05	7.64663	4.09536	Down
BDNF	-2.25744	2.90892	-10.0301	1.51574e-05	0.000222569	3.75896	3.65254	Down
SLITRK6	-2.2573	6.95378	-7.86703	7.86651e-05	0.000569426	1.66034	3.24456	Down
IGIP	-2.2532	1.44701	-4.95408	0.00143448	0.00427278	-0.802427	2.36929	Down
PLPP1	-2.25266	6.40083	-13.0409	2.41962e-06	0.000100821	5.4642	3.99645	Down
MN1	-2.25042	0.00465182	-4.86007	0.00160315	0.00466235	-0.764227	2.3314	Down
FTCD	-2.24842	3.56833	-9.39641	2.37291e-05	0.000285259	3.24593	3.54476	Down
SPTB	-2.24809	-0.45009	-4.37582	0.00290039	0.00734838	-1.31821	2.13381	Down
PODN	-2.2458	0.0630537	-5.17048	0.0011159	0.00355117	-0.409163	2.44963	Down
WSCD1	-2.23551	2.5248	-6.63072	0.000240179	0.00116449	0.927502	2.93386	Down
NOG	-2.23322	3.44788	-8.9514	3.30278e-05	0.000342611	2.91072	3.4652	Down
GAS1	-2.22748	0.139858	-5.47781	0.000789796	0.0027407	-0.0703624	2.56214	Down
SHISA2	-2.21914	3.06694	-14.35	1.22751e-06	8.39434e-05	6.23339	4.07601	Down
THRB	-2.21584	0.822436	-5.03622	0.00130305	0.00399076	-0.630265	2.39894	Down
ADAMTS10	-2.21267	3.88572	-4.9485	0.00144394	0.00429442	-1.20109	2.3671	Down
ITGA4	-2.20397	3.71762	-12.3732	3.50597e-06	0.000117314	5.21158	3.93065	Down
MSX2	-2.1981	3.01905	-7.31278	0.000127388	0.000763915	1.53183	3.11695	Down
LRRC3B	-2.19693	-0.827675	-5.31159	0.000950639	0.00314508	-0.219146	2.50237	Down
IL36G	-2.19648	-0.524794	-3.88996	0.00544469	0.0121063	-1.93683	1.91699	NS
BMP4	-2.19325	7.89627	-6.64387	0.000237154	0.00115375	0.414888	2.93789	Down
PTPRM	-2.19231	7.18158	-21.445	6.84417e-08	8.02867e-05	9.12936	4.09536	Down
TMEFF2	-2.18274	4.83221	-19.5249	1.34837e-07	8.02867e-05	8.43194	4.09536	Down
PALMD	-2.18215	1.93881	-3.35417	0.0113527	0.0220625	-3.04549	1.65635	NS
ASS1	-2.17984	1.44584	-7.12038	0.000151615	0.000855736	1.50582	3.06766	Down
PDE3A	-2.17964	2.26503	-6.46939	0.00028106	0.00129812	0.793094	2.88668	Down
ECEL1	-2.17865	-0.058324	-3.69345	0.00709467	0.0149973	-2.25149	1.82399	NS
SULF2	-2.17846	5.52941	-17.3305	3.18238e-07	8.02867e-05	7.59843	4.09536	Down
BATF2	-2.17756	1.33658	-6.00379	0.000449803	0.00182116	0.407712	2.73965	Down
LTB4R	-2.17742	4.08322	-9.42478	2.32448e-05	0.000280749	3.21695	3.55168	Down
H1-0	-2.17233	7.67769	-5.62799	0.000670112	0.00242747	-0.719712	2.61485	Down
EDNRA	-2.16942	6.53703	-8.94565	3.31722e-05	0.00034383	2.62571	3.46366	Down
ENSG00000258830	-2.16738	-0.46322	-4.61345	0.00215895	0.00583049	-1.02747	2.23429	Down
SLC22A23	-2.16543	2.12537	-6.10001	0.000407299	0.0017006	0.422089	2.7694	Down
ST6GAL1	-2.16391	3.86856	-17.4866	2.98374e-07	8.02867e-05	7.62357	4.09536	Down
ADGRL3	-2.16141	5.24086	-8.38649	5.13061e-05	0.000435279	2.24575	3.36123	Down
HELZ2	-2.15844	5.94457	-12.7475	2.84155e-06	0.000108138	5.31261	3.96602	Down
CBLN2	-2.15676	4.74424	-9.87496	1.68761e-05	0.000235187	3.49308	3.62859	Down
ANO9	-2.1564	0.476364	-6.43479	0.000290806	0.00133041	0.899713	2.87602	Down
ISM1	-2.15492	-0.346261	-4.4992	0.00248561	0.00652232	-1.17541	2.1856	Down
PGF	-2.1549	1.11055	-5.75699	0.000583243	0.00219304	0.162225	2.65895	Down
ADAMTSL2	-2.14914	0.202571	-6.36878	0.00031046	0.00139146	0.842074	2.85653	Down
POSTN	-2.14699	7.35979	-10.0922	1.4526e-05	0.000218536	3.49388	3.66048	Down
PSMB8	-2.14685	4.61664	-13.1323	2.30303e-06	9.97438e-05	5.60252	4.00111	Down
THBD	-2.14626	6.57922	-13.9645	1.48975e-06	8.89534e-05	5.97167	4.05084	Down
NR2E3	-2.14477	-0.424201	-3.05532	0.0173989	0.0314816	-3.10254	1.50194	NS
LRRC32	-2.14379	3.90859	-8.12339	6.35274e-05	0.000502863	2.16269	3.29855	Down
RNF224	-2.14356	-0.119843	-5.27972	0.00098545	0.00322877	-0.27604	2.49096	Down
PCDH10	-2.14169	4.44941	-10.6146	1.02435e-05	0.000185843	4.05052	3.73085	Down
UCN	-2.14136	-0.279885	-5.55684	0.000724098	0.00257011	0.0313137	2.59005	Down
CADPS	-2.1404	4.96529	-6.59522	0.000248572	0.00119293	0.555314	2.92338	Down
NR4A1	-2.14031	6.93947	-9.98327	1.56547e-05	0.000225747	3.42597	3.64638	Down
PLPPR4	-2.13805	6.08087	-4.24419	0.00342804	0.00836714	-2.41443	2.07742	Down
MMP3	-2.13642	12.1477	-13.577	1.81912e-06	9.35975e-05	5.71933	4.02874	Down
NAT8L	-2.12008	0.0711536	-5.06078	0.00126638	0.00390389	-0.536903	2.4085	Down
EFHD1	-2.11796	-0.284405	-5.50082	0.000770008	0.00268928	-0.0282582	2.57036	Down
P2RY1	-2.11329	-0.576397	-3.24096	0.0133279	0.0252559	-2.8211	1.59764	NS
BCAN	-2.1111	-0.379319	-6.38171	0.000306498	0.00138284	0.852826	2.85923	Down
P2RY2	-2.11097	2.53072	-8.87659	3.49635e-05	0.000354402	2.927	3.4505	Down
TMEM26	-2.11002	3.04122	-7.05827	0.000160506	0.000889619	1.28217	3.0508	Down
TG	-2.10968	3.79338	-10.0655	1.47939e-05	0.000220404	3.71928	3.65678	Down
ACCS	-2.10326	4.44096	-14.726	1.02099e-06	8.24864e-05	6.43918	4.08362	Down
OGT	-2.1026	7.80822	-9.90659	1.65087e-05	0.000231952	3.34182	3.6346	Down
SLC39A8	-2.09714	2.84285	-6.08495	0.000413644	0.00171968	0.303265	2.76455	Down
TP53I11	-2.09662	6.16184	-13.3595	2.03972e-06	9.57552e-05	5.65399	4.01884	Down
TESC	-2.09544	0.0678634	-4.31759	0.00312198	0.00777504	-1.44042	2.1093	Down
KLF11	-2.09494	3.31158	-6.44626	0.000287533	0.00132185	0.622602	2.87882	Down
SOCS3	-2.08968	6.60013	-7.28761	0.000130296	0.000773018	1.12184	3.11181	Down
FGF20	-2.08806	-0.346419	-4.43887	0.00267968	0.0069117	-1.25082	2.16041	Down
SLCO2A1	-2.08803	-0.568485	-4.34117	0.00303011	0.00760661	-1.35482	2.11881	Down
MXRA5	-2.08431	5.90556	-6.00448	0.000449483	0.00182101	-0.187162	2.73969	Down
MOCOS	-2.08357	3.52232	-8.11773	6.38241e-05	0.000504281	2.20139	3.29733	Down
MIOX	-2.08142	-0.973004	-4.03683	0.00448414	0.0103815	-1.71014	1.98374	NS
LOX	-2.08006	6.73711	-24.6861	2.46611e-08	6.98846e-05	10.111	4.15562	Down
ELOVL7	-2.07986	-0.186392	-3.25451	0.0130732	0.0248428	-2.84897	1.6048	NS
RHBDF2	-2.07779	4.11079	-12.4508	3.35508e-06	0.000114778	5.2387	3.94014	Down
LTBP4	-2.0677	7.15919	-6.54907	0.000259973	0.00122852	0.33621	2.91062	Down
KCNF1	-2.06503	2.60449	-4.1577	0.00383134	0.00917055	-2.0317	2.0376	Down
EBF4	-2.06393	3.35791	-10.4232	1.16211e-05	0.000194892	4.00261	3.71021	Down
MRGPRF	-2.06368	4.59092	-5.51471	0.000758333	0.00265605	-0.615053	2.57576	Down
CORO2B	-2.06187	7.2431	-19.4099	1.40713e-07	8.02867e-05	8.40831	4.09536	Down
CA12	-2.05874	4.24543	-5.97273	0.000464561	0.00186057	-0.0335118	2.73035	Down
SATB2	-2.05839	4.95518	-20.0896	1.09745e-07	8.02867e-05	8.63499	4.09536	Down
SLC22A18	-2.05138	3.52078	-14.7302	1.01893e-06	8.24864e-05	6.437	4.08362	Down
GOLGA8A	-2.04825	4.19355	-17.5034	2.96323e-07	8.02867e-05	7.65267	4.09536	Down
SHC2	-2.04758	4.98163	-8.85979	3.54157e-05	0.000356736	2.66998	3.44765	Down
FAM43B	-2.04591	-0.283943	-5.26603	0.00100083	0.00326659	-0.28432	2.4859	Down
ST8SIA1	-2.04471	1.16758	-9.52448	2.16292e-05	0.000271166	3.40633	3.56677	Down
ADM2	-2.04409	3.21644	-3.33594	0.0116485	0.0225324	-3.32339	1.64719	NS
TRPC7	-2.04322	-0.56067	-4.70602	0.00192873	0.0053607	-0.91228	2.27078	Down
IFIH1	-2.04316	2.92675	-6.48956	0.000275546	0.0012814	0.721519	2.89232	Down
ASXL3	-2.04176	-0.38636	-5.39641	0.000864448	0.00293156	-0.137966	2.5329	Down
ALS2CL	-2.04141	1.83185	-6.87877	0.000189658	0.000998245	1.24478	3.00076	Down
GDF15	-2.0394	12.0174	-7.27035	0.000132333	0.000781752	1.04161	3.10693	Down
ESAM	-2.03734	1.51328	-5.4798	0.000788066	0.00273674	-0.192982	2.56277	Down
CREG2	-2.03636	1.82389	-5.73674	0.000596013	0.00222929	0.0593659	2.65183	Down
SERPINA1	-2.03553	-0.670212	-5.76963	0.00057543	0.00217188	0.255861	2.66316	Down
ZGLP1	-2.03467	0.685495	-3.05125	0.0175017	0.0316498	-3.27469	1.49963	NS
CDKN1C	-2.03178	2.15451	-4.27543	0.00329396	0.00811212	-1.79036	2.09087	Down
KCNT1	-2.03099	0.232145	-4.37825	0.00289153	0.00733172	-1.38151	2.13479	Down
PDCD6-AHRR	-2.02584	2.48428	-8.7745	3.78147e-05	0.000369124	2.84811	3.43283	Down
ENSG00000258790	-2.02345	0.62004	-4.90101	0.00152716	0.00449105	-0.774476	2.34765	Down
MBOAT1	-2.02259	2.83422	-5.60104	0.000690016	0.00247647	-0.245804	2.60617	Down
SLC25A29	-2.02126	5.66714	-9.64974	1.97759e-05	0.000258776	3.24222	3.58708	Down
UCN2	-2.02012	5.89053	-15.4852	7.13164e-07	8.24864e-05	6.7654	4.08362	Down
UNC5B	-2.01277	6.63816	-15.2786	7.85011e-07	8.24864e-05	6.64405	4.08362	Down
NUDT18	-2.0126	1.57504	-6.01308	0.000445494	0.00180827	0.389815	2.74274	Down
NPTX1	-2.01105	7.61883	-7.78869	8.40699e-05	0.000595804	1.5614	3.2249	Down
ENSG00000248751	-2.01083	-1.01782	-3.4814	0.00949974	0.0190692	-2.44113	1.71967	NS
INHA	-2.00677	0.261059	-7.00158	0.000169132	0.000921452	1.42686	3.03553	Down
ENSG00000280537	-2.00167	0.145377	-5.29411	0.000969554	0.00319288	-0.276833	2.49582	Down
SEMA6D	-2.00013	6.70882	-14.5843	1.09381e-06	8.24864e-05	6.29312	4.08362	Down
C13orf46	-1.99839	2.07532	-4.98521	0.00138302	0.00415747	-0.862402	2.38117	NS
ENSG00000273154	-1.99647	1.26758	-7.03463	0.000164041	0.000901737	1.43423	3.04492	NS
PDE3B	-1.99636	3.76365	-15.4552	7.23118e-07	8.24864e-05	6.7775	4.08362	NS
OBSCN	-1.99633	5.52395	-15.1505	8.33656e-07	8.24864e-05	6.61475	4.08362	NS
OSCAR	-1.99275	2.07436	-8.03628	6.82699e-05	0.000525527	2.27283	3.27941	NS
PLAT	-1.98896	10.2073	-17.9815	2.44114e-07	8.02867e-05	7.83397	4.09536	NS
GYPC	-1.98233	7.10692	-14.5319	1.12222e-06	8.24864e-05	6.25622	4.08362	NS
ATG16L2	-1.98189	5.37708	-13.3853	2.01199e-06	9.54989e-05	5.70269	4.02	NS
ADAM12	-1.98094	5.63554	-13.9429	1.50621e-06	8.89534e-05	5.99466	4.05084	NS
ABCC3	-1.98005	5.04614	-7.53483	0.000104662	0.000676853	1.48495	3.16951	NS
ANK1	-1.97893	3.32541	-6.22191	0.000359734	0.0015499	0.375164	2.8097	NS
TMEM35A	-1.97614	5.20861	-4.92597	0.00148278	0.00438862	-1.42523	2.35767	NS
MICAL1	-1.97351	7.25541	-13.0079	2.46333e-06	0.00010091	5.41519	3.99606	NS
EDIL3	-1.97207	6.87355	-16.8187	3.94686e-07	8.05848e-05	7.35541	4.09375	NS
CACNG7	-1.97148	4.24539	-6.61133	0.000244724	0.00117942	0.658241	2.92833	NS
AXIN2	-1.97148	3.88432	-9.40429	2.35934e-05	0.00028416	3.21475	3.54644	NS
APOD	-1.96866	2.89895	-7.89189	7.70324e-05	0.000560224	2.07055	3.25164	NS
GJA1	-1.95893	10.0237	-8.04214	6.7939e-05	0.000524235	1.76716	3.28047	NS
GNG4	-1.95867	2.43276	-9.51223	2.18207e-05	0.000272505	3.40894	3.56463	NS
IL6	-1.95845	3.66399	-4.10764	0.00408822	0.00965427	-2.29322	2.01528	NS
ZNF703	-1.95835	6.96136	-21.2153	7.39893e-08	8.02867e-05	9.05194	4.09536	NS
ATP8A2	-1.95659	2.51456	-8.00711	6.99458e-05	0.000532062	2.21051	3.27404	NS
MICALL1	-1.9557	6.03681	-6.28918	0.000336161	0.00147176	0.118465	2.83216	NS
ADAMTS5	-1.95145	4.71042	-9.77337	1.81202e-05	0.000247169	3.41474	3.60701	NS
HERC5	-1.94808	2.34855	-6.72619	0.000219141	0.00109431	1.03717	2.96086	NS
IL24	-1.94679	6.38538	-11.8768	4.6754e-06	0.000129333	4.7564	3.88829	NS
MAP2	-1.94654	2.54403	-8.08747	6.54365e-05	0.000511154	2.27745	3.29145	NS
MTG1	-1.94329	2.1814	-7.27745	0.000131491	0.000777999	1.58884	3.10902	NS
CHST15	-1.94236	5.21434	-10.3198	1.24513e-05	0.00020022	3.77447	3.69849	NS
C2orf66	-1.93901	0.134278	-4.02508	0.00455377	0.0105105	-1.83081	1.97838	NS
UNC13D	-1.93752	1.53433	-5.4706	0.000796115	0.00275799	-0.209108	2.55941	NS
SLC15A3	-1.93456	2.4145	-7.9792	7.15927e-05	0.000539703	2.19574	3.26785	NS
SH3TC1	-1.93029	2.59845	-10.0498	1.49537e-05	0.000220837	3.78324	3.65593	NS
ZBTB7B	-1.92919	6.12729	-6.59921	0.000247612	0.00119066	0.445981	2.92421	NS
ST3GAL1	-1.92911	7.88524	-15.5185	7.02299e-07	8.24864e-05	6.73786	4.08362	NS
SEMA6A	-1.92855	3.42908	-10.4943	1.10864e-05	0.000191416	4.04388	3.71802	NS
NTSR1	-1.92729	-0.971852	-4.46773	0.00258487	0.00671564	-1.17575	2.17291	NS
ITPKA	-1.92481	4.85982	-17.4854	2.9853e-07	8.02867e-05	7.66357	4.09536	NS
XKRX	-1.91869	2.11209	-4.52974	0.00239329	0.00634218	-1.45298	2.19776	NS
TEAD2	-1.91622	5.74446	-7.26763	0.000132657	0.000782381	1.15919	3.10658	NS
TYMP	-1.91465	2.77516	-5.16507	0.00112283	0.00356441	-0.758461	2.44801	NS
EPHA4	-1.91212	6.43168	-11.0434	7.77717e-06	0.00016148	4.20516	3.79188	NS
MMP13	-1.91061	-0.182297	-3.58603	0.00821881	0.0169041	-2.38763	1.77201	NS
NRP1	-1.90816	6.76398	-8.79766	3.71456e-05	0.000365015	2.48689	3.43769	NS
MAFK	-1.90779	5.97818	-11.2699	6.75014e-06	0.000152137	4.38204	3.81776	NS
CCDC40	-1.90743	4.00132	-8.16833	6.12261e-05	0.0004912	2.183	3.30874	NS
ZNF768	-1.90609	5.22265	-5.11503	0.00118932	0.00372856	-1.188	2.42846	NS
RHBDL1	-1.90382	2.67706	-9.63975	1.99168e-05	0.000259564	3.48942	3.58575	NS
RNF213	-1.90097	6.02004	-14.244	1.29398e-06	8.44896e-05	6.1383	4.0732	NS
PRAG1	-1.90088	6.63675	-6.88687	0.000188221	0.000994486	0.713112	3.0024	NS
TBX19	-1.89649	2.31686	-7.39001	0.000118909	0.000730785	1.6784	3.13621	NS
EPS8L2	-1.89642	3.07366	-4.95227	0.00143754	0.00428035	-1.07472	2.36852	NS
ADAMTS13	-1.8964	2.90831	-7.24872	0.000134937	0.000788954	1.47678	3.10295	NS
ENOSF1	-1.89635	5.60316	-7.47719	0.00011009	0.000697092	1.3742	3.15671	NS
STAT6	-1.89634	7.27283	-6.66285	0.000232858	0.00113672	0.451266	2.94435	NS
HECA	-1.8963	1.39123	-5.7041	0.000617249	0.0022802	0.0708923	2.64203	NS
GFRA1	-1.89439	4.62372	-10.5527	1.06676e-05	0.000189093	3.98711	3.72332	NS
NR2F1	-1.89353	6.83286	-12.1527	3.97909e-06	0.000120431	4.91135	3.91926	NS
RBPMS2	-1.89188	1.91753	-5.98129	0.000460441	0.00184909	0.312203	2.73304	NS
LRP12	-1.8912	5.27801	-8.16819	6.12333e-05	0.0004912	2.04329	3.30874	NS
HIC1	-1.89118	6.59669	-9.3272	2.4959e-05	0.000292942	2.9294	3.53322	NS
TNFAIP3	-1.88938	6.94964	-14.4521	1.16711e-06	8.24864e-05	6.21763	4.08362	NS
ARPC4-TTLL3	-1.88893	-0.037194	-3.76424	0.00644514	0.0138774	-2.16203	1.85769	NS
CYBC1	-1.88788	6.02013	-6.76163	0.000211861	0.00107332	0.624393	2.96927	NS
LVRN	-1.88771	-0.27243	-2.99177	0.0190796	0.03402	-3.21843	1.46827	NS
MAP3K12	-1.88765	6.98823	-6.66929	0.000231421	0.00113103	0.468927	2.94652	NS
RASSF8	-1.88751	6.45061	-8.0766	6.60268e-05	0.000514417	1.87321	3.28868	NS
ARG2	-1.88693	3.24779	-11.4611	6.00125e-06	0.000144558	4.68097	3.83996	NS
ENSG00000266302	-1.88496	1.11223	-3.2219	0.013695	0.025841	-3.10218	1.58769	NS
HAUS7	-1.88456	-1.02033	-4.36517	0.00293958	0.00742866	-1.29799	2.12909	NS
SLITRK5	-1.8839	3.12282	-8.21503	5.89334e-05	0.000477669	2.32568	3.32087	NS
FJX1	-1.88231	5.16122	-14.2561	1.28619e-06	8.44096e-05	6.17801	4.07361	NS
CLDN15	-1.88011	4.43434	-5.91668	0.000492576	0.00194118	-0.130583	2.71193	NS
GRIN2C	-1.8769	2.18384	-9.69583	1.91394e-05	0.00025434	3.54754	3.59459	NS
RASSF2	-1.87626	7.15611	-7.56962	0.00010153	0.000666433	1.36756	3.17624	NS
TRIM47	-1.87428	4.98437	-5.43539	0.000827765	0.00283934	-0.766884	2.54678	NS
NPR3	-1.87194	1.98582	-5.52035	0.000753647	0.00264502	-0.213685	2.57757	NS
GSTZ1	-1.87121	3.43201	-10.366	1.20719e-05	0.000197559	3.95505	3.7043	NS
HRK	-1.86879	-0.318358	-4.6024	0.0021884	0.00589516	-1.05459	2.2295	NS
GALNT18	-1.86784	4.63427	-13.3605	2.03862e-06	9.57552e-05	5.72416	4.01884	NS
CGNL1	-1.86716	1.50697	-3.98044	0.00482921	0.0110174	-2.08667	1.95792	NS
SLC26A6	-1.86648	7.9484	-8.26075	5.67822e-05	0.000465216	1.98186	3.33234	NS
PAG1	-1.86641	7.27038	-13.0175	2.45056e-06	0.000100821	5.41968	3.99645	NS
EPHB1	-1.86461	1.16708	-6.80738	0.000202862	0.0010446	1.22545	2.98105	NS
HYOU1	-1.86165	8.05306	-5.88203	0.00051083	0.00199236	-0.436467	2.70063	NS
CBS	-1.85995	0.174781	-3.90609	0.005329	0.0119046	-1.99666	1.92428	NS
SLC6A15	-1.85975	7.64167	-15.2873	7.81812e-07	8.24864e-05	6.62795	4.08362	NS
RAB17	-1.85935	-1.33812	-2.77096	0.0263738	0.0448441	-3.40182	1.34829	NS
TMEM87B	-1.85778	5.36506	-4.38485	0.00286759	0.00728393	-2.16125	2.13763	NS
ID3	-1.85666	5.61371	-9.43513	2.3071e-05	0.000280059	3.07593	3.55275	NS
EREG	-1.85432	6.82572	-14.9785	9.04424e-07	8.24864e-05	6.48951	4.08362	NS
SAMD9L	-1.85251	3.82236	-9.02426	3.12577e-05	0.000331063	2.92006	3.48009	NS
APOL3	-1.84933	-0.746458	-3.29922	0.0122694	0.0235273	-2.72189	1.62843	NS
NLRP1	-1.84913	4.5613	-9.62103	2.01843e-05	0.000261461	3.31121	3.58259	NS
SPOCK2	-1.84787	0.883532	-4.52118	0.00241877	0.006386	-1.2778	2.19477	NS
PITPNM1	-1.84725	6.48965	-12.2392	3.78534e-06	0.000119048	4.97764	3.92428	NS
ATP10A	-1.8441	1.6934	-5.09309	0.00121985	0.0037974	-0.677622	2.42051	NS
APOL6	-1.84409	2.89526	-5.32658	0.000934736	0.00310926	-0.586038	2.50734	NS
HLA-B	-1.84097	9.37377	-14.4737	1.15473e-06	8.24864e-05	6.19939	4.08362	NS
TTC9	-1.84018	4.55511	-9.57174	2.09079e-05	0.000266539	3.27371	3.57424	NS
PNPLA7	-1.83939	4.539	-12.0395	4.2494e-06	0.000124676	4.96481	3.90422	NS
THSD4	-1.83676	5.29572	-7.35976	0.000122153	0.000743112	1.2867	3.12895	NS
RGS16	-1.83536	3.40471	-8.44958	4.87844e-05	0.000422	2.4937	3.37469	NS
ARHGEF6	-1.83397	3.70648	-4.24946	0.00340498	0.00832978	-2.11153	2.07937	NS
PLCL2	-1.8337	3.6141	-11.8103	4.8635e-06	0.000130029	4.87908	3.88596	NS
NEDD8-MDP1	-1.83154	-0.284169	-4.56278	0.00229763	0.00612781	-1.10504	2.21269	NS
PTP4A3	-1.83038	2.05546	-6.56047	0.000257103	0.00121809	0.902915	2.91432	NS
H2BC17	-1.82986	-0.35034	-4.93259	0.00147125	0.00436153	-0.660224	2.36036	NS
PPP1R3G	-1.82717	-0.0784922	-3.48661	0.00943123	0.0189494	-2.54084	1.72241	NS
ANTXR2	-1.82716	7.64425	-7.07457	0.000158118	0.000882005	0.863808	3.05453	NS
SLC6A2	-1.82668	3.48521	-4.0609	0.00434507	0.0101361	-2.3347	1.99413	NS
BAX	-1.8261	7.6367	-6.84127	0.000196469	0.00102012	0.625175	2.99135	NS
SNCA	-1.82555	6.12002	-17.3766	3.12225e-07	8.02867e-05	7.60868	4.09536	NS
LRFN5	-1.82368	2.05576	-8.61575	4.27827e-05	0.000394941	2.74567	3.40347	NS
XRCC1	-1.82232	5.27777	-7.52505	0.00010556	0.000680614	1.44762	3.1671	NS
TRIOBP	-1.82179	6.58162	-8.96518	3.26846e-05	0.000339597	2.63469	3.46904	NS
TNFSF10	-1.82134	1.46758	-4.84593	0.00163036	0.00472272	-0.949755	2.32581	NS
BLNK	-1.82116	1.7398	-8.47443	4.78293e-05	0.000416257	2.6467	3.38064	NS
SPATA18	-1.82071	5.41597	-17.677	2.76027e-07	8.02867e-05	7.74149	4.09536	NS
ITPRID2	-1.81901	8.41189	-8.73256	3.90609e-05	0.00037636	2.38357	3.4244	NS
TAFAZZIN	-1.81888	4.70893	-15.2569	7.93017e-07	8.24864e-05	6.68766	4.08362	NS
ITGA2	-1.81734	9.33914	-19.1982	1.52299e-07	8.02867e-05	8.31994	4.09536	NS
PSMB9	-1.81675	1.45184	-7.56004	0.000102382	0.000669517	1.8968	3.17424	NS
CTTNBP2	-1.81429	3.8352	-6.1575	0.000384045	0.00162552	0.221765	2.78901	NS
GLI1	-1.81377	3.35314	-10.0471	1.49818e-05	0.000220999	3.73579	3.65561	NS
PHETA1	-1.81373	5.26144	-5.3116	0.000950624	0.00314508	-0.951387	2.50237	NS
PRKAR2B	-1.81364	4.98442	-14.7838	9.92878e-07	8.24864e-05	6.45079	4.08362	NS
HCN1	-1.81272	0.47892	-4.35661	0.00297154	0.00749323	-1.44104	2.12533	NS
ANKRD10	-1.81189	8.34644	-15.5719	6.8526e-07	8.24864e-05	6.75813	4.08362	NS
KCTD15	-1.81128	4.7343	-7.17297	0.000144517	0.000825087	1.16253	3.0835	NS
CHKB-CPT1B	-1.80313	0.1866	-4.55043	0.00233288	0.00619869	-1.16217	2.2077	NS
SMOX	-1.80182	7.48363	-10.1795	1.36869e-05	0.000211493	3.5521	3.6747	NS
NDRG1	-1.80111	7.10114	-8.80629	3.68997e-05	0.00036404	2.47959	3.43885	NS
USP18	-1.80111	3.24221	-10.3626	1.20995e-05	0.000197636	3.96433	3.70413	NS
TCF3	-1.79817	7.36617	-5.84098	0.000533438	0.00205376	-0.46352	2.68745	NS
PSD4	-1.79619	1.01852	-4.69092	0.00196436	0.00543623	-1.08175	2.2647	NS
LGI4	-1.79408	-0.702636	-4.43909	0.00267896	0.0069117	-1.2272	2.16041	NS
FZD9	-1.79385	0.673117	-6.46145	0.000283264	0.00130736	0.916391	2.8836	NS
ORAI1	-1.79375	4.20548	-14.2993	1.25878e-06	8.43316e-05	6.23115	4.07401	NS
EFCC1	-1.793	7.43746	-7.67382	9.27638e-05	0.000631	1.45646	3.19997	NS
RNF144A	-1.79289	0.277147	-5.28611	0.000978352	0.00321034	-0.296677	2.49345	NS
DDR1	-1.79145	6.82844	-12.818	2.73314e-06	0.000106534	5.3139	3.97251	NS
MMP11	-1.79131	5.11833	-2.98867	0.0191657	0.0341594	-4.1613	1.46649	NS
EGR1	-1.79009	8.66066	-9.09962	2.95382e-05	0.000322939	2.68716	3.49088	NS
PLEKHG2	-1.78925	8.20526	-10.7107	9.62182e-06	0.000178819	3.91982	3.74759	NS
TREM1	-1.78775	3.3076	-10.4192	1.16518e-05	0.000194899	3.9987	3.71019	NS
DPAGT1	-1.78675	5.20857	-5.83131	0.000538929	0.00206748	-0.326703	2.68456	NS
C10orf90	-1.78526	1.5731	-4.98618	0.00138145	0.00415527	-0.794187	2.3814	NS
ZDHHC14	-1.78391	4.69427	-6.60042	0.000247321	0.00118971	0.582681	2.92456	NS
NTNG1	-1.7836	2.65098	-8.44655	4.89019e-05	0.000422164	2.56623	3.37452	NS
ZBTB22	-1.78263	4.75787	-5.90742	0.000497383	0.00195383	-0.186215	2.70911	NS
CCDC17	-1.78104	0.821422	-6.21288	0.000363039	0.00156075	0.66055	2.80667	NS
KCTD12	-1.78097	6.0129	-8.06739	6.65318e-05	0.000516787	1.8916	3.28669	NS
SDC1	-1.77684	6.0273	-13.8706	1.56289e-06	8.89534e-05	5.93806	4.05084	NS
IL15RA	-1.77656	1.66147	-5.02599	0.00131867	0.00402517	-0.756502	2.39522	NS
ACAP3	-1.77653	6.94066	-4.85403	0.00161471	0.00468849	-1.65886	2.32897	NS
NRP2	-1.77592	5.79591	-12.8794	2.64235e-06	0.00010394	5.39236	3.98322	NS
TMEM250	-1.77151	5.35135	-17.0969	3.50822e-07	8.02867e-05	7.50099	4.09536	NS
CACNA1H	-1.76971	1.27598	-5.03997	0.00129738	0.00397943	-0.686737	2.40018	NS
CRACD	-1.76929	4.01319	-9.37908	2.40304e-05	0.000288343	3.17741	3.54009	NS
TRPV4	-1.76928	1.33568	-5.55511	0.000725472	0.00257357	-0.0924005	2.58946	NS
MAP4K4	-1.76855	9.78049	-15.1866	8.19596e-07	8.24864e-05	6.56348	4.08362	NS
GOLGA8B	-1.76786	3.97946	-14.5549	1.10964e-06	8.24864e-05	6.3605	4.08362	NS
RASGEF1A	-1.76681	-0.494596	-3.5916	0.00815605	0.0167965	-2.34681	1.77478	NS
SQOR	-1.76671	5.05962	-9.82387	1.74893e-05	0.000241638	3.41779	3.61684	NS
CNNM1	-1.76586	0.976376	-3.94442	0.00506468	0.0114494	-2.05495	1.94122	NS
NUDT8	-1.76445	-0.63812	-3.16967	0.0147569	0.0274621	-2.91871	1.56127	NS
FABP5	-1.76362	1.20665	-5.83159	0.000538767	0.00206747	0.228088	2.68456	NS
VEGFB	-1.7632	6.59284	-6.70511	0.000223603	0.00110794	0.524626	2.95549	NS
MINK1	-1.76199	7.85233	-8.02867	6.8703e-05	0.000526621	1.77386	3.2785	NS
CUL7	-1.75957	4.74779	-7.27104	0.000132252	0.000781752	1.25675	3.10693	NS
KBTBD11	-1.7587	4.22677	-4.78919	0.00174476	0.00498066	-1.47863	2.30271	NS
ADD3	-1.75636	6.47251	-11.5652	5.63325e-06	0.000139464	4.54979	3.85554	NS
TRMT9B	-1.75617	-0.629919	-3.41169	0.0104712	0.0206612	-2.58116	1.68484	NS
SAMD10	-1.75404	3.06195	-9.48942	2.21825e-05	0.000274242	3.35035	3.56187	NS
ARHGAP6	-1.75303	6.25763	-17.6063	2.84096e-07	8.02867e-05	7.70265	4.09536	NS
FAM117B	-1.75225	4.73157	-7.23463	0.000136664	0.000796155	1.22277	3.099	NS
LY6E	-1.75143	6.76501	-9.84043	1.72879e-05	0.000239369	3.32069	3.62093	NS
ENSG00000124593	-1.75132	0.925757	-7.12052	0.000151595	0.000855736	1.52615	3.06766	NS
SLC35E2B	-1.75014	6.3935	-5.49168	0.000777803	0.00270841	-0.830135	2.56728	NS
TCF7	-1.74861	5.77973	-6.68917	0.000227044	0.00111853	0.56458	2.95135	NS
CYFIP2	-1.7484	5.41563	-14.4286	1.18071e-06	8.28426e-05	6.25538	4.08175	NS
KLHL5	-1.74815	4.46684	-10.5593	1.06216e-05	0.000189093	4.00253	3.72332	NS
DGKA	-1.74712	5.5454	-11.835	4.79254e-06	0.000130029	4.77137	3.88596	NS
NTNG2	-1.74711	3.81075	-12.6848	2.94232e-06	0.000110664	5.38224	3.95599	NS
SLC27A3	-1.74462	3.27521	-11.3514	6.41883e-06	0.000149847	4.61042	3.82435	NS
CCDC188	-1.74434	-0.409414	-3.28331	0.0125492	0.023971	-2.78525	1.62031	NS
PKD2	-1.74353	6.35085	-18.4072	2.06265e-07	8.02867e-05	8.02692	4.09536	NS
SLC34A3	-1.74261	0.957696	-5.95812	0.000471688	0.00188426	0.385283	2.72486	NS
MOGS	-1.74203	6.64612	-5.54426	0.000734139	0.00259559	-0.782726	2.58576	NS
LGALS3BP	-1.74155	7.69465	-6.77461	0.000209264	0.0010652	0.553122	2.97257	NS
HS6ST2	-1.74041	1.71535	-4.46624	0.00258965	0.006724	-1.47482	2.17237	NS
PSMG1	-1.74032	5.35878	-4.95741	0.00142887	0.00426046	-1.4072	2.37054	NS
HAPLN1	-1.73932	0.901266	-5.75052	0.00058729	0.00220371	0.167279	2.65685	NS
STXBP5	-1.73811	6.74162	-15.9492	5.77395e-07	8.14451e-05	6.96125	4.08913	NS
IDUA	-1.73752	5.18123	-6.61472	0.000243921	0.00117688	0.540322	2.92927	NS
TCHH	-1.73569	1.30798	-5.15509	0.00113576	0.00359746	-0.553077	2.444	NS
COL7A1	-1.73508	11.2852	-14.4733	1.15498e-06	8.24864e-05	6.20099	4.08362	NS
RAI2	-1.73495	1.66523	-7.36579	0.000121499	0.000741035	1.71032	3.13016	NS
BMP5	-1.73475	4.592	-5.64892	0.000655089	0.00238438	-0.46769	2.62262	NS
ZNF503	-1.73401	2.22725	-6.8611	0.000192834	0.00100645	1.1806	2.99721	NS
CPNE7	-1.73333	4.00613	-7.62317	9.69146e-05	0.000648384	1.68279	3.18817	NS
ETS2	-1.73328	6.16104	-13.8296	1.5961e-06	8.92639e-05	5.91026	4.04932	NS
COL4A5	-1.73281	9.36565	-12.512	3.2411e-06	0.000114075	5.09143	3.94281	NS
KANK3	-1.73094	1.01107	-7.00253	0.000168984	0.000921426	1.41506	3.03554	NS
TTLL8	-1.73039	0.0642203	-2.48389	0.0404345	0.0645056	-4.01271	1.1904	NS
CHSY3	-1.73008	2.20735	-6.65546	0.000234519	0.00114309	0.97744	2.94192	NS
TMEM132B	-1.72975	2.50681	-5.20417	0.00107373	0.00344511	-0.67315	2.4628	NS
DRICH1	-1.72951	-0.878993	-3.92713	0.00518212	0.0116595	-1.86189	1.93332	NS
CXCL5	-1.72927	8.79447	-3.72451	0.00680136	0.0144803	-3.26759	1.83922	NS
UBAP1L	-1.72804	3.70764	-6.16959	0.000379347	0.00161041	0.251699	2.79306	NS
NFATC1	-1.72697	3.68901	-12.2439	3.77516e-06	0.000119048	5.13316	3.92428	NS
PGGHG	-1.7262	3.16123	-8.12659	6.33603e-05	0.000502646	2.24131	3.29874	NS
MARK1	-1.72548	-0.776444	-4.19191	0.00366597	0.00883059	-1.53059	2.05401	NS
SSBP4	-1.72518	6.94522	-4.72049	0.00189524	0.0052939	-1.8343	2.27622	NS
SLC8A3	-1.7242	0.910624	-7.42461	0.000115317	0.000718665	1.79579	3.14347	NS
C22orf31	-1.72326	-0.329163	-3.22169	0.0136991	0.0258413	-2.88555	1.58769	NS
GLMN	-1.723	4.36156	-5.35601	0.000904365	0.0030373	-0.787586	2.51751	NS
PLEKHA4	-1.72201	5.18376	-6.39285	0.000303125	0.00137051	0.302168	2.86312	NS
FOXC1	-1.72176	2.50657	-10.3991	1.18087e-05	0.000195973	4.0213	3.7078	NS
ACSF3	-1.7214	5.01465	-10.7668	9.27887e-06	0.000177083	4.10086	3.75182	NS
SDK1	-1.72056	6.56104	-13.5023	1.89163e-06	9.44466e-05	5.71514	4.02481	NS
FAM43A	-1.71705	6.46429	-12.8073	2.74926e-06	0.000106839	5.32001	3.97127	NS
LRRC66	-1.71702	3.02358	-6.90721	0.000184667	0.000981152	1.1236	3.00826	NS
ITGB1BP2	-1.71564	0.960274	-6.07233	0.00041905	0.00172986	0.504998	2.76199	NS
GGT5	-1.71479	4.61543	-6.99442	0.000170259	0.000924848	0.996569	3.03393	NS
TOR4A	-1.71272	6.70969	-4.6242	0.00213072	0.00577197	-1.94984	2.23868	NS
SLC6A16	-1.7124	4.11606	-4.3451	0.00301505	0.00757622	-2.05186	2.12055	NS
MARCHF9	-1.71216	3.7303	-13.2876	2.11911e-06	9.63183e-05	5.71622	4.01629	NS
ICAM5	-1.71126	4.55902	-6.22592	0.000358279	0.00154493	0.193786	2.81109	NS
TAX1BP3	-1.70986	0.518769	-5.21823	0.00105666	0.00340307	-0.394983	2.46813	NS
PROX1	-1.70729	2.12109	-5.74014	0.000593848	0.00222421	0.013366	2.65282	NS
ISYNA1	-1.70636	5.85209	-13.8428	1.58531e-06	8.90471e-05	5.92946	4.05038	NS
PHETA2	-1.70532	2.35695	-6.88489	0.000188572	0.000995321	1.18804	3.00204	NS
ANKRD22	-1.70483	-0.225533	-5.36899	0.000891319	0.0030038	-0.175456	2.52233	NS
ASL	-1.70393	5.28032	-11.977	4.40783e-06	0.000124918	4.87561	3.90337	NS
ARHGAP28	-1.70213	3.69488	-10.3225	1.24292e-05	0.00020022	3.90117	3.69849	NS
FIBP	-1.70204	6.03105	-6.76687	0.000210809	0.00107052	0.625569	2.9704	NS
PAQR5	-1.70065	3.2599	-7.66097	9.3798e-05	0.000634011	1.81332	3.1979	NS
PTGER2	-1.70054	2.72626	-5.51372	0.000759159	0.00265788	-0.341781	2.57546	NS
LIF	-1.69998	8.9393	-11.9752	4.41251e-06	0.000124918	4.75925	3.90337	NS
C1QTNF7	-1.69983	3.51543	-4.73089	0.00187156	0.00524715	-1.44135	2.28008	NS
ACTA2	-1.69934	1.7127	-6.5911	0.000249565	0.0011956	0.967912	2.92241	NS
MOV10	-1.6983	5.67423	-17.9696	2.45274e-07	8.02867e-05	7.8581	4.09536	NS
CES4A	-1.69764	2.52622	-5.29178	0.000972107	0.0031972	-0.571126	2.49523	NS
DNMT3B	-1.69629	4.3045	-3.5906	0.00816724	0.0168142	-3.1503	1.77432	NS
ROBO3	-1.69468	4.05021	-11.8089	4.8674e-06	0.000130029	4.85216	3.88596	NS
PDE10A	-1.69391	4.92783	-8.46691	4.8116e-05	0.000417904	2.33405	3.37892	NS
RCOR2	-1.69218	2.91314	-6.15623	0.000384542	0.00162656	0.355865	2.78873	NS
SLC37A4	-1.69046	3.0427	-5.81479	0.000548443	0.00209482	-0.0427615	2.67885	NS
NKD1	-1.68983	5.86006	-4.28227	0.00326534	0.00806026	-2.35196	2.09365	NS
SLC7A2	-1.68906	4.57738	-7.2595	0.000133632	0.000785609	1.26338	3.10479	NS
CRIP2	-1.68827	5.03656	-9.50768	2.18924e-05	0.000273134	3.17583	3.56362	NS
RASL12	-1.68725	5.52638	-4.68904	0.00196886	0.00544324	-1.77386	2.26414	NS
ASPHD2	-1.68707	0.402618	-4.88998	0.00154722	0.0045376	-0.770135	2.34317	NS
COL9A2	-1.68682	1.78461	-6.0204	0.000442126	0.00179907	0.366382	2.74495	NS
GALK1	-1.68662	2.12572	-8.03332	6.8438e-05	0.000525872	2.26201	3.27912	NS
MXD3	-1.68633	2.58373	-5.70877	0.000614158	0.00227335	-0.0928448	2.64333	NS
SEMA3F	-1.68447	6.89877	-15.3749	7.50558e-07	8.24864e-05	6.68316	4.08362	NS
SYNJ2	-1.68423	6.08104	-7.99737	7.0516e-05	0.0005345	1.82211	3.27205	NS
RIPOR2	-1.68349	2.74999	-5.8932	0.000504866	0.00197749	0.0895542	2.70389	NS
PLK2	-1.6831	9.70702	-15.7588	6.29208e-07	8.14451e-05	6.84314	4.08913	NS
PCDH19	-1.68143	0.453514	-4.27923	0.00327802	0.00807916	-1.54032	2.09263	NS
PELI2	-1.68132	3.95053	-5.3322	0.000928851	0.00309763	-0.756087	2.50897	NS
RHOJ	-1.68099	5.7503	-10.5451	1.0721e-05	0.000189689	3.89362	3.72196	NS
PLPPR3	-1.68063	1.24592	-4.25841	0.00336627	0.0082524	-1.67593	2.08342	NS
TMEM71	-1.67711	1.96262	-7.86367	7.88891e-05	0.000570726	2.12863	3.24357	NS
FOXL2	-1.67665	0.943734	-5.57377	0.000710828	0.0025349	-0.0316528	2.59604	NS
IFI27	-1.67655	3.31595	-3.76479	0.00644037	0.0138695	-2.72714	1.85794	NS
CHD5	-1.67466	-0.939284	-2.78191	0.0259507	0.0442241	-3.43656	1.35434	NS
PABPC1L	-1.67352	6.64796	-16.4121	4.70415e-07	8.13795e-05	7.17617	4.08949	NS
TNFSF11	-1.67347	1.73897	-3.88025	0.00551564	0.0122366	-2.27365	1.91234	NS
MROH6	-1.67336	2.15968	-7.52928	0.000105171	0.000678783	1.81689	3.16827	NS
SIRPA	-1.67202	6.62428	-13.7271	1.68259e-06	9.22655e-05	5.83722	4.03496	NS
INSC	-1.6717	1.73573	-4.16443	0.00379817	0.00909962	-1.88232	2.04098	NS
ITGA1	-1.67057	7.03374	-9.36004	2.43666e-05	0.00029048	2.93496	3.53688	NS
RET	-1.66977	0.499749	-6.38716	0.000304843	0.00137639	0.85012	2.86126	NS
SPATA20	-1.66944	4.83091	-16.2566	5.03615e-07	8.13795e-05	7.14295	4.08949	NS
MCF2	-1.66908	-0.520145	-5.40579	0.00085546	0.00290798	-0.125149	2.53641	NS
HLA-C	-1.66831	9.324	-14.9223	9.29016e-07	8.24864e-05	6.43074	4.08362	NS
PDLIM3	-1.66625	2.07176	-7.95347	7.31498e-05	0.000546732	2.19721	3.26223	NS
SUSD2	-1.66357	3.07414	-6.18985	0.000371615	0.00158571	0.367214	2.79978	NS
EHD2	-1.6628	6.50306	-4.88207	0.00156181	0.00457101	-1.60028	2.33999	NS
CASP7	-1.66214	5.79252	-14.7829	9.93324e-07	8.24864e-05	6.4213	4.08362	NS
STC1	-1.66124	11.5929	-19.1202	1.56836e-07	8.02867e-05	8.29096	4.09536	NS
FOXQ1	-1.66051	1.79995	-3.76784	0.00641389	0.0138245	-2.442	1.85935	NS
CD302	-1.6602	-0.480356	-4.07573	0.00426173	0.00998155	-1.70442	2.0008	NS
COBLL1	-1.65835	3.35081	-5.88464	0.000509433	0.00199041	-0.0139226	2.70106	NS
GSDMB	-1.6578	4.06467	-8.23952	5.77699e-05	0.000471207	2.23095	3.32679	NS
RGL2	-1.65368	0.866003	-3.3088	0.012104	0.0232482	-2.93619	1.63361	NS
DENND3	-1.65353	4.82914	-5.75443	0.000584842	0.00219773	-0.376214	2.65803	NS
CCDC74A	-1.65324	2.31998	-8.08559	6.55385e-05	0.000511232	2.29031	3.29138	NS
MAP3K6	-1.65048	2.69728	-8.15174	6.20647e-05	0.000494327	2.3116	3.30599	NS
DCHS1	-1.64991	5.659	-6.44912	0.000286723	0.00131871	0.317175	2.87985	NS
SLC23A2	-1.64972	8.48528	-14.7732	9.97975e-07	8.24864e-05	6.35823	4.08362	NS
CHRM4	-1.64963	0.344961	-3.85601	0.00569713	0.0125621	-2.08915	1.90094	NS
TTC9B	-1.64944	0.26875	-5.45598	0.000809093	0.00278943	-0.107224	2.55448	NS
UBALD2	-1.6491	4.93906	-6.37439	0.000308735	0.00138613	0.307949	2.8582	NS
ABCA8	-1.64861	3.64376	-12.5261	3.21546e-06	0.000114075	5.2972	3.94281	NS
PRG4	-1.64752	1.48536	-5.98708	0.000457678	0.00184145	0.363849	2.73484	NS
DOCK6	-1.64745	7.08704	-7.6586	9.39896e-05	0.000634697	1.45271	3.19743	NS
TCIRG1	-1.64592	6.0891	-17.8532	2.57016e-07	8.02867e-05	7.80656	4.09536	NS
C2CD4C	-1.64431	0.701659	-4.335	0.00305386	0.00764636	-1.49876	2.11655	NS
PLEKHH2	-1.64301	5.29958	-12.4974	3.26789e-06	0.000114075	5.1909	3.94281	NS
CASZ1	-1.64246	1.79001	-3.17809	0.0145799	0.0271799	-3.29303	1.56575	NS
SOX17	-1.64237	3.78551	-3.85186	0.00572883	0.0126138	-2.68823	1.89915	NS
AKAP11	-1.6389	7.06581	-4.46671	0.00258814	0.00672279	-2.17943	2.17245	NS
CCDC78	-1.63848	3.20318	-6.58641	0.000250704	0.0012006	0.770135	2.9206	NS
DENND4B	-1.63796	5.30902	-4.78488	0.00175379	0.00499957	-1.62764	2.30107	NS
MFSD4A	-1.63737	0.0685321	-2.24747	0.0576843	0.0873859	-4.36342	1.05856	NS
HPCAL1	-1.63722	6.81922	-17.7317	2.69962e-07	8.02867e-05	7.7467	4.09536	NS
PCDH7	-1.63718	4.2085	-10.4591	1.13477e-05	0.000192821	3.95205	3.71484	NS
RGS19	-1.63514	2.3024	-8.29185	5.53691e-05	0.000456546	2.46525	3.34052	NS
GPR157	-1.63449	3.49066	-4.14855	0.00387696	0.00926078	-2.21903	2.03335	NS
SFRP1	-1.63262	4.8402	-10.0958	1.44907e-05	0.000218515	3.6364	3.66052	NS
MMP8	-1.63158	2.63268	-8.76257	3.81646e-05	0.000370219	2.82183	3.43154	NS
LGALS9	-1.63125	1.51369	-8.20868	5.92396e-05	0.000478584	2.43952	3.32004	NS
PAXBP1	-1.63089	5.30621	-6.16078	0.000382763	0.00162266	0.032133	2.78977	NS
AKR1B1	-1.63025	10.8635	-4.14649	0.00388729	0.00928203	-2.66703	2.03236	NS
EDEM1	-1.62947	6.72182	-8.27735	5.60228e-05	0.00046105	2.03555	3.33625	NS
CLDN23	-1.629	1.3118	-5.78507	0.000566039	0.00214418	0.163456	2.66874	NS
FOXP2	-1.62874	3.63719	-9.87586	1.68656e-05	0.000235187	3.58482	3.62859	NS
PRAM1	-1.62828	-0.559687	-4.46444	0.00259548	0.00673505	-1.20748	2.17166	NS
MRPS6	-1.62827	-0.550329	-4.7521	0.00182431	0.00514921	-0.861308	2.28826	NS
TSPAN11	-1.62737	4.19587	-9.7153	1.88776e-05	0.000252415	3.41301	3.59789	NS
TBC1D3	-1.62681	-0.808897	-3.52317	0.00896443	0.0181561	-2.4091	1.74098	NS
TWIST1	-1.62549	5.71058	-17.8626	2.56049e-07	8.02867e-05	7.8144	4.09536	NS
TSHZ3	-1.62518	6.47694	-11.9891	4.37653e-06	0.000124918	4.82024	3.90337	NS
SPRY1	-1.62472	6.59831	-7.91034	7.58459e-05	0.000556217	1.70946	3.25476	NS
CCDC69	-1.62399	3.98048	-6.26358	0.000344924	0.00150042	0.311291	2.82379	NS
SHISAL1	-1.62394	0.65682	-5.171	0.00111524	0.00354994	-0.463207	2.44978	NS
CH25H	-1.62336	4.11243	-2.50466	0.0391959	0.0627867	-4.75873	1.20213	NS
CITED4	-1.6223	3.95217	-8.62703	4.24064e-05	0.000393574	2.57434	3.40497	NS
ARAP3	-1.6222	5.8556	-10.5548	1.06529e-05	0.000189093	3.89347	3.72332	NS
TLN2	-1.62051	4.85958	-13.4683	1.92579e-06	9.44466e-05	5.76961	4.02481	NS
FOXO1	-1.61984	0.378156	-4.73809	0.00185538	0.00521352	-0.952321	2.28287	NS
FAM131B	-1.61897	2.65227	-7.29007	0.000130009	0.000772428	1.54072	3.11214	NS
GNG8	-1.61877	2.52594	-6.21924	0.000360707	0.00155228	0.47967	2.80903	NS
CREB5	-1.61823	6.28893	-12.6368	3.02197e-06	0.000111744	5.22537	3.95177	NS
CTRC	-1.61761	-1.50607	-1.35006	0.217133	0.27436	-5.31537	0.56168	NS
POGLUT3	-1.61639	4.24277	-5.73936	0.000594341	0.00222433	-0.317798	2.6528	NS
ZNF395	-1.61575	2.30598	-8.67531	4.08375e-05	0.000384267	2.77631	3.41537	NS
ADAMTS7	-1.61544	7.24746	-6.44589	0.000287638	0.00132186	0.217137	2.87881	NS
PDGFRA	-1.61349	7.79601	-8.52183	4.60658e-05	0.000410349	2.21297	3.38685	NS
RAMP1	-1.61281	3.05676	-8.29404	5.52712e-05	0.000456032	2.39446	3.341	NS
COLEC12	-1.61188	5.46309	-9.42531	2.32359e-05	0.000280749	3.07497	3.55168	NS
TSKU	-1.61113	7.50458	-13.9026	1.53748e-06	8.89534e-05	5.91134	4.05084	NS
TRIM21	-1.61058	4.08675	-13.054	2.40258e-06	0.000100666	5.57692	3.99712	NS
RPS6KA2	-1.60874	7.13519	-15.6662	6.56299e-07	8.24864e-05	6.81931	4.08362	NS
TEAD3	-1.60833	6.69581	-7.61897	9.72677e-05	0.000649613	1.43138	3.18735	NS
ADGRE2	-1.6077	2.69966	-7.22334	0.000138065	0.00080141	1.47103	3.09615	NS
EHBP1L1	-1.60289	5.96702	-14.5914	1.09002e-06	8.24864e-05	6.31784	4.08362	NS
ILK	-1.60138	3.47708	-5.25584	0.00101246	0.00329926	-0.77488	2.48158	NS
MTUS2	-1.60105	1.92939	-3.31632	0.0119759	0.0230435	-3.11903	1.63745	NS
PRDM6	-1.60092	1.21029	-4.95176	0.0014384	0.00428191	-0.788929	2.36836	NS
MMP14	-1.60025	11.0143	-5.63859	0.000662455	0.00240495	-0.736152	2.61889	NS
SPAG7	-1.60021	6.29637	-6.8609	0.00019287	0.00100645	0.703232	2.99721	NS
VILL	-1.599	3.68405	-9.86657	1.69752e-05	0.000236056	3.57348	3.62699	NS
CDCP1	-1.59886	8.05817	-5.19991	0.00107897	0.0034569	-1.25891	2.46131	NS
CORO1B	-1.59777	6.30305	-17.2277	3.32135e-07	8.02867e-05	7.54163	4.09536	NS
LAMC1	-1.59742	10.1409	-12.5093	3.24592e-06	0.000114075	5.0895	3.94281	NS
TNFRSF10C	-1.59616	3.4175	-9.27989	2.58409e-05	0.000297575	3.15669	3.5264	NS
PPP2R5B	-1.59497	5.72621	-6.37157	0.000309601	0.00138905	0.226716	2.85728	NS
CDH15	-1.58996	1.31307	-5.80537	0.000553954	0.00211064	0.185673	2.67559	NS
TNFRSF1B	-1.58989	3.11269	-10.2676	1.2896e-05	0.000204036	3.90453	3.69029	NS
EMID1	-1.58947	5.29181	-8.90479	3.42192e-05	0.000350426	2.66796	3.4554	NS
TSPAN14	-1.58928	7.5487	-8.34119	5.32073e-05	0.000445577	2.06153	3.35108	NS
HLA-F	-1.58899	-0.0924085	-4.79117	0.00174062	0.00497105	-0.846469	2.30355	NS
IGDCC4	-1.58806	7.36392	-11.3921	6.2602e-06	0.000148024	4.40416	3.82967	NS
SPOCK1	-1.58761	4.02429	-7.91875	7.53112e-05	0.000554652	1.94798	3.25598	NS
B4GALNT4	-1.58629	2.89885	-5.8493	0.000528772	0.00204191	0.0142599	2.68996	NS
ST3GAL5	-1.58436	5.39572	-4.2	0.003628	0.00875061	-2.42571	2.05796	NS
FBXW12	-1.58393	0.941051	-5.35018	0.000910296	0.00305164	-0.285458	2.51547	NS
C3AR1	-1.58372	0.615044	-5.88442	0.000509552	0.00199041	0.331902	2.70106	NS
RALGDS	-1.5836	3.6719	-6.06231	0.000423398	0.00174222	0.13262	2.7589	NS
DOK7	-1.58346	2.67427	-9.10018	2.9526e-05	0.000322939	3.08264	3.49088	NS
TSHZ1	-1.5813	3.37447	-10.2456	1.30888e-05	0.000206325	3.8709	3.68545	NS
LSAMP	-1.58064	3.75488	-5.60387	0.000687895	0.00247162	-0.404755	2.60702	NS
DYRK1B	-1.57864	5.42758	-6.16053	0.000382862	0.00162266	0.0193893	2.78977	NS
ACTR1B	-1.57816	5.18323	-5.1666	0.00112087	0.00356097	-1.12863	2.44843	NS
GAL3ST2	-1.57789	0.377152	-4.50005	0.002483	0.00651812	-1.2487	2.18588	NS
ARHGEF3	-1.57746	5.41078	-7.37878	0.000120103	0.000735658	1.2888	3.13332	NS
PFKFB4	-1.577	7.62106	-14.3008	1.25786e-06	8.43316e-05	6.12268	4.07401	NS
RAP1GAP	-1.57615	0.366815	-3.48703	0.00942569	0.0189429	-2.60523	1.72255	NS
PLCG1	-1.5758	8.42039	-11.5551	5.66778e-06	0.000139664	4.49137	3.85491	NS
PTPRE	-1.57579	1.22754	-4.22711	0.00350384	0.00851662	-1.71563	2.06973	NS
RFNG	-1.57494	5.89014	-16.665	4.21551e-07	8.13795e-05	7.30482	4.08949	NS
EPHB6	-1.57367	5.86172	-7.61061	9.79755e-05	0.000652308	1.47587	3.18555	NS
C1QTNF6	-1.57109	3.82349	-11.3375	6.47397e-06	0.000150044	4.56914	3.82378	NS
AKR1C2	-1.57018	5.30746	-11.969	4.42842e-06	0.000124918	4.8672	3.90337	NS
IL1B	-1.56913	7.20278	-5.22188	0.00105228	0.00339661	-1.20427	2.46895	NS
FGFR3	-1.56903	-0.257792	-5.31084	0.000951437	0.00314691	-0.23849	2.50212	NS
PTGFRN	-1.56881	4.05047	-9.18325	2.77537e-05	0.000310972	3.01509	3.50728	NS
TYMS	-1.56844	5.05719	-10.6958	9.71549e-06	0.000178819	4.04565	3.74759	NS
SLC16A8	-1.56743	0.379557	-4.05972	0.00435177	0.0101463	-1.82042	1.99369	NS
SLC29A4	-1.56726	5.02056	-11.5125	5.81629e-06	0.000142234	4.59594	3.847	NS
RHBDF1	-1.56553	8.42508	-17.0424	3.58956e-07	8.02867e-05	7.43555	4.09536	NS
LAMA1	-1.56489	5.17577	-12.1607	3.96056e-06	0.000120152	4.9937	3.92027	NS
DCP1B	-1.56447	4.55431	-13.8826	1.55328e-06	8.89534e-05	6.00489	4.05084	NS
PCNX1	-1.56292	8.33457	-18.4369	2.03886e-07	8.02867e-05	8.02235	4.09536	NS
ST6GALNAC5	-1.56247	5.78205	-4.59183	0.00221696	0.0059646	-1.92788	2.22442	NS
AMPH	-1.56236	2.3248	-7.61957	9.72173e-05	0.000649613	1.88008	3.18735	NS
AGRN	-1.56175	8.91389	-8.34805	5.29144e-05	0.000443921	2.0439	3.35269	NS
AASS	-1.56092	4.82544	-7.04665	0.000162234	0.000896009	1.02036	3.04769	NS
FKBP10	-1.55897	9.28696	-6.04263	0.000432078	0.00177113	-0.268812	2.75175	NS
ZDHHC23	-1.55833	1.92174	-4.41681	0.00275474	0.00705515	-1.57921	2.15149	NS
CARD14	-1.55603	1.81526	-4.72968	0.0018743	0.00525253	-1.15464	2.27963	NS
SNX33	-1.55585	6.31997	-5.03107	0.00131088	0.00401092	-1.39812	2.39676	NS
SCN7A	-1.5546	3.08427	-4.73145	0.0018703	0.00524591	-1.37109	2.28018	NS
SGCZ	-1.55201	2.97236	-3.89521	0.00540677	0.0120387	-2.48458	1.91942	NS
SH2B3	-1.55125	5.17677	-5.62795	0.000670136	0.00242747	-0.567488	2.61485	NS
ENSG00000255339	-1.54957	0.16449	-4.9079	0.00151476	0.00446683	-0.72837	2.35	NS
EFNB2	-1.54921	3.9775	-8.41834	5.0015e-05	0.000428039	2.39288	3.36852	NS
EFNA4-EFNA3	-1.54809	-0.730163	-2.25203	0.0572901	0.086891	-4.23136	1.06103	NS
PALM	-1.54755	2.55862	-6.45972	0.000283745	0.00130912	0.72635	2.88302	NS
SHANK2	-1.54722	5.29522	-6.5988	0.000247711	0.0011907	0.507456	2.9242	NS
FGF2	-1.54675	5.89217	-8.616	4.27742e-05	0.000394941	2.37948	3.40347	NS
RHPN1	-1.54674	1.0762	-5.93075	0.000485371	0.00191866	0.343427	2.717	NS
LPAR2	-1.54648	2.90867	-4.71255	0.00191354	0.00533577	-1.36446	2.2728	NS
KCNIP3	-1.54623	1.67479	-6.35551	0.000314587	0.00140212	0.729525	2.85321	NS
ZFP92	-1.5451	0.599344	-3.43653	0.0101134	0.0200784	-2.71189	1.69727	NS
TM6SF1	-1.54484	-0.444629	-3.29084	0.0124159	0.0237799	-2.77439	1.62379	NS
SLC13A3	-1.54445	4.55416	-4.82648	0.00166862	0.00481243	-1.4837	2.31764	NS
NEURL1B	-1.54434	2.94248	-6.60141	0.000247085	0.00118902	0.819264	2.92481	NS
OSR2	-1.54414	4.13287	-3.8053	0.00609816	0.0132748	-2.81707	1.87697	NS
FCGRT	-1.54223	6.30261	-16.3692	4.79312e-07	8.13795e-05	7.16356	4.08949	NS
PDZRN3	-1.54054	5.74932	-9.29772	2.55045e-05	0.000295868	2.9525	3.5289	NS
TNFRSF21	-1.54054	6.56111	-5.40943	0.000851995	0.00289849	-0.943134	2.53783	NS
SEPTIN5	-1.54041	0.215822	-3.04691	0.0176122	0.0318226	-3.21689	1.49726	NS
NLRX1	-1.53947	3.07827	-5.5817	0.000704709	0.00251657	-0.322805	2.59919	NS
HK2	-1.53902	6.84815	-16.3699	4.79168e-07	8.13795e-05	7.15276	4.08949	NS
ALKAL2	-1.53894	4.09419	-2.99878	0.0188861	0.0337358	-4.00549	1.47191	NS
PIM3	-1.53888	6.29972	-9.08389	2.9888e-05	0.000323884	2.74485	3.48961	NS
SOX4	-1.53711	7.05326	-7.21927	0.000138575	0.000802199	1.02643	3.09572	NS
SH3PXD2B	-1.53696	7.71095	-14.7665	1.00118e-06	8.24864e-05	6.36332	4.08362	NS
NECTIN4	-1.53626	2.03849	-7.69302	9.12433e-05	0.000623956	1.97194	3.20485	NS
NFATC4	-1.53429	6.72481	-10.85	8.79521e-06	0.000172725	4.05539	3.76264	NS
SEL1L3	-1.53376	6.35119	-10.9964	8.01163e-06	0.000164098	4.17314	3.7849	NS
LMO4	-1.5337	7.5748	-13.8059	1.61561e-06	8.9576e-05	5.85651	4.04781	NS
SCUBE1	-1.53333	-0.00956714	-2.97468	0.01956	0.0347514	-3.28821	1.45903	NS
PPFIBP2	-1.53329	4.21389	-10.7177	9.57852e-06	0.000178819	4.12852	3.74759	NS
H6PD	-1.53138	6.26968	-4.97353	0.0014021	0.00420176	-1.46811	2.37657	NS
RTKN	-1.53133	4.88118	-4.66779	0.00202036	0.00555771	-1.73396	2.2551	NS
SAMHD1	-1.53127	3.84137	-6.77559	0.000209069	0.00106463	0.869361	2.9728	NS
SIGIRR	-1.52932	2.13925	-4.76734	0.00179115	0.00507986	-1.16077	2.29415	NS
H2AC6	-1.52855	6.52823	-4.99641	0.00136501	0.00412164	-1.45637	2.38493	NS
SYT17	-1.52834	3.95673	-9.6831	1.93129e-05	0.000255315	3.40985	3.59292	NS
EFS	-1.52782	5.89201	-11.0292	7.84715e-06	0.000162019	4.21995	3.79043	NS
LRRC45	-1.52711	3.15692	-5.72783	0.000601726	0.00224283	-0.165453	2.6492	NS
GALNT7	-1.5271	5.26285	-8.09407	6.50809e-05	0.000510679	1.96979	3.29185	NS
FERMT1	-1.527	2.92413	-9.65214	1.97421e-05	0.000258776	3.47808	3.58708	NS
C1orf226	-1.52672	2.23485	-4.07221	0.00428135	0.0100094	-2.1013	1.99959	NS
RGL1	-1.526	7.13421	-7.55174	0.000103127	0.000671668	1.34802	3.17285	NS
SLC46A2	-1.52533	0.46499	-5.83429	0.000537229	0.00206386	0.288097	2.68532	NS
GMIP	-1.52379	4.82218	-4.50811	0.00245828	0.00646909	-1.93935	2.18916	NS
FBN2	-1.52318	6.90395	-13.4138	1.98193e-06	9.54594e-05	5.65373	4.02018	NS
STK36	-1.52146	6.48638	-5.10931	0.0011972	0.00374776	-1.31056	2.42623	NS
CDC25B	-1.5208	7.10511	-12.5693	3.13841e-06	0.000113015	5.156	3.94686	NS
ADGRA3	-1.52075	7.23144	-15.7996	6.17685e-07	8.14451e-05	6.88091	4.08913	NS
MYL5	-1.52035	4.54251	-13.3311	2.07064e-06	9.59581e-05	5.70862	4.01792	NS
CST2	-1.51839	2.70405	-4.86976	0.00158479	0.00462562	-1.12925	2.33483	NS
APRT	-1.51836	5.8224	-16.11	5.37386e-07	8.13795e-05	7.05657	4.08949	NS
RAB20	-1.51818	1.74693	-7.52241	0.000105805	0.00068185	1.84279	3.16631	NS
CISH	-1.5163	2.65685	-4.33258	0.00306324	0.00765988	-1.82282	2.11578	NS
PLEKHH3	-1.51533	5.12556	-5.63033	0.000668411	0.00242259	-0.560151	2.61572	NS
IL4R	-1.51475	7.61474	-7.20566	0.000140292	0.000808178	0.992944	3.09249	NS
PARP3	-1.51433	3.49382	-7.42249	0.000115535	0.000718907	1.55535	3.14333	NS
RNF150	-1.51364	3.68521	-6.00283	0.000450255	0.00182241	0.0616211	2.73935	NS
SGCG	-1.51316	2.30223	-4.44308	0.00266563	0.006884	-1.61043	2.16216	NS
RBP5	-1.51234	3.08043	-8.33192	5.36061e-05	0.00044775	2.42238	3.34896	NS
PDE8A	-1.51188	6.12889	-6.40261	0.000300209	0.00136163	0.228335	2.86594	NS
PRSS51	-1.5107	0.802932	-4.57764	0.00225598	0.00604647	-1.20292	2.2185	NS
MBD3	-1.51053	6.51621	-4.62415	0.00213086	0.00577197	-1.94093	2.23868	NS
PHLDB3	-1.5102	4.97884	-6.73543	0.000217216	0.00108972	0.683098	2.96268	NS
CACHD1	-1.50993	4.86628	-12.1613	3.9592e-06	0.000120152	5.01291	3.92027	NS
C11orf24	-1.50654	6.11488	-5.49722	0.000773075	0.00269706	-0.807108	2.56911	NS
PBX2	-1.50441	6.35925	-13.5363	1.85821e-06	9.41029e-05	5.73986	4.0264	NS
DAAM2	-1.50291	0.76745	-4.08546	0.00420797	0.00988624	-1.83901	2.00497	NS
TKFC	-1.50269	3.78878	-4.06808	0.0043045	0.0100543	-2.38916	1.99765	NS
MAN1A1	-1.49967	6.47256	-5.87602	0.000514078	0.00199859	-0.384947	2.69928	NS
TRADD	-1.49869	4.26096	-12.3443	3.56436e-06	0.000117314	5.16041	3.93065	NS
SSH3	-1.49649	3.45992	-5.56545	0.000717318	0.00255168	-0.405236	2.59317	NS
MAP2K6	-1.49585	5.78541	-5.12865	0.00117081	0.00368127	-1.23473	2.434	NS
CACNA1G	-1.49389	-0.481549	-4.72788	0.00187839	0.00525895	-0.894936	2.2791	NS
TRIM36	-1.49297	2.9718	-5.93807	0.000481668	0.00190872	0.101199	2.71926	NS
PDGFRL	-1.49278	2.86174	-4.38291	0.0028746	0.00729742	-1.79352	2.13683	NS
PSMB10	-1.49195	2.89028	-7.57983	0.000100632	0.000663807	1.77925	3.17796	NS
TMEM53	-1.49187	3.12579	-4.04553	0.00443332	0.0102927	-2.30391	1.98747	NS
B2M	-1.49051	10.0679	-7.18576	0.000142846	0.000819186	0.948618	3.08662	NS
ATP6V1C2	-1.49016	2.13327	-5.27969	0.000985475	0.00322877	-0.528232	2.49096	NS
ARHGAP27	-1.48991	2.16037	-6.50429	0.000271596	0.00126853	0.825364	2.8967	NS
GRID1	-1.48946	0.820186	-5.20417	0.00107373	0.00344511	-0.443254	2.4628	NS
MATCAP1	-1.489	6.26325	-9.94836	1.60372e-05	0.000228953	3.4247	3.64025	NS
CLIP2	-1.48734	7.36855	-8.50873	4.65455e-05	0.000411957	2.21322	3.38515	NS
CERS4	-1.48692	2.30039	-5.44695	0.000817225	0.00281285	-0.356545	2.55085	NS
GAS7	-1.48608	5.964	-9.27818	2.58734e-05	0.000297644	2.9221	3.5263	NS
ROR2	-1.48541	3.72932	-8.43464	4.93686e-05	0.000425337	2.43449	3.37127	NS
LRCOL1	-1.48437	0.0468101	-4.02691	0.00454284	0.0104916	-1.82473	1.97916	NS
TNFSF13B	-1.48423	2.20937	-5.94264	0.000479373	0.00190541	0.2212	2.72001	NS
ZNF480	-1.48283	2.87298	-8.89556	3.4461e-05	0.000351355	2.90475	3.45425	NS
XKR4	-1.48223	1.75951	-5.456	0.000809075	0.00278943	-0.266081	2.55448	NS
CBLN3	-1.48087	2.39228	-6.63423	0.000239368	0.00116101	0.928034	2.93517	NS
ARFGEF3	-1.48057	0.981337	-5.64182	0.000660141	0.00239734	0.0378641	2.62027	NS
GK	-1.48029	6.91025	-14.466	1.15914e-06	8.24864e-05	6.22365	4.08362	NS
ERO1A	-1.48006	4.46155	-3.6443	0.00758702	0.0158197	-3.1023	1.8008	NS
SH2D2A	-1.47931	0.951336	-4.98011	0.00139131	0.0041736	-0.723745	2.37949	NS
FAIM2	-1.47928	-0.869816	-2.64168	0.0319458	0.052831	-3.65065	1.27711	NS
PTPRU	-1.4789	6.6625	-13.4994	1.89458e-06	9.44466e-05	5.70853	4.02481	NS
CELF2	-1.47822	3.04756	-9.49129	2.21525e-05	0.000274242	3.34883	3.56187	NS
TCF21	-1.47726	4.18838	-8.01636	6.94095e-05	0.000529546	2.01314	3.2761	NS
SRGAP2	-1.47702	6.02784	-16.8864	3.83456e-07	8.02867e-05	7.39885	4.09536	NS
TM9SF4	-1.47603	7.02687	-7.03779	0.000163564	0.000901423	0.844764	3.04507	NS
ENSG00000286112	-1.47465	-0.869329	-2.73928	0.0276382	0.0467039	-3.50982	1.33065	NS
GABRR2	-1.47439	2.59854	-5.99507	0.000453893	0.00183135	0.221497	2.73723	NS
PDPN	-1.47435	3.40921	-4.72759	0.00187904	0.00525895	-1.43501	2.2791	NS
CSF3	-1.47395	5.38527	-2.34804	0.0495822	0.0766649	-5.17715	1.1154	NS
PLSCR1	-1.47393	5.73273	-8.82056	3.6497e-05	0.000362799	2.56262	3.44033	NS
POLN	-1.47352	1.48198	-7.9195	7.52641e-05	0.000554652	2.20123	3.25598	NS
METTL27	-1.47321	1.33908	-4.26832	0.00332394	0.00817044	-1.6805	2.08775	NS
SLC5A6	-1.47309	5.62152	-5.29886	0.000964374	0.00317992	-1.00944	2.49758	NS
ANO8	-1.47277	5.21198	-8.77436	3.78186e-05	0.000369124	2.56406	3.43283	NS
CEBPB	-1.47089	7.91742	-12.7123	2.8977e-06	0.000109627	5.22314	3.96008	NS
ADGRL4	-1.47009	5.49086	-9.78316	1.79959e-05	0.000245994	3.34763	3.60907	NS
ADA2	-1.46957	1.81186	-5.99344	0.000454665	0.00183334	0.328946	2.73676	NS
RASD2	-1.46936	-0.730041	-2.55648	0.0362733	0.0588898	-3.79337	1.22996	NS
PFKL	-1.46898	6.44294	-14.0414	1.43273e-06	8.89534e-05	6.01244	4.05084	NS
MMRN2	-1.46812	1.08352	-4.29263	0.00322258	0.00797053	-1.60937	2.09851	NS
FMNL2	-1.46756	6.91487	-11.3562	6.39964e-06	0.000149847	4.39268	3.82435	NS
COL3A1	-1.46747	11.6937	-7.81801	8.19995e-05	0.000586927	1.56542	3.23142	NS
TBC1D3E	-1.46629	0.139114	-3.90332	0.00534871	0.0119445	-2.00143	1.92283	NS
C1QTNF1	-1.46504	4.07007	-9.43069	2.31455e-05	0.000280339	3.20487	3.55232	NS
LAMB1	-1.46498	9.24824	-12.4614	3.33496e-06	0.000114405	5.06049	3.94155	NS
DOCK11	-1.46489	3.84144	-11.657	5.32987e-06	0.000135884	4.7679	3.86683	NS
ENSG00000284773	-1.46473	0.899955	-4.68937	0.00196807	0.00544324	-1.07505	2.26414	NS
NAGS	-1.46322	1.05308	-5.97265	0.000464601	0.00186057	0.389844	2.73035	NS
SCML1	-1.4626	5.49751	-7.26769	0.000132651	0.000782381	1.17092	3.10658	NS
PSPN	-1.46254	2.07751	-3.79613	0.00617383	0.0134055	-2.45767	1.87272	NS
ZBTB47	-1.46177	4.39051	-5.07352	0.0012478	0.00386665	-1.14858	2.41266	NS
RASGRF2	-1.46157	6.94256	-11.1419	7.31034e-06	0.000155759	4.24763	3.80755	NS
SHC4	-1.461	4.66027	-6.71725	0.000221022	0.00109853	0.699635	2.95919	NS
IRF9	-1.46076	0.562425	-5.56468	0.000717924	0.00255313	-0.0102275	2.59293	NS
PLEKHG3	-1.46034	2.65131	-3.65897	0.00743633	0.0155686	-2.76344	1.80775	NS
BAIAP2L2	-1.46	2.03462	-7.11123	0.000152889	0.000860286	1.43829	3.06536	NS
ALDH1A3	-1.45925	3.40189	-3.05606	0.0173803	0.0314566	-3.79871	1.50229	NS
ARVCF	-1.45921	5.49202	-5.64898	0.000655044	0.00238438	-0.575844	2.62262	NS
PTH1R	-1.4585	-0.749719	-4.47228	0.00257025	0.00668171	-1.18613	2.17511	NS
RGS4	-1.45732	6.579	-5.38582	0.000874718	0.00295703	-0.973837	2.52914	NS
SLC51B	-1.45722	2.58841	-4.66094	0.00203727	0.00559228	-1.37933	2.25241	NS
CTSL	-1.45703	7.20621	-5.14445	0.00114973	0.00363276	-1.30233	2.43976	NS
EXD3	-1.45686	5.09648	-13.416	1.97959e-06	9.54594e-05	5.72727	4.02018	NS
SALL2	-1.45642	3.89936	-3.18835	0.0143674	0.0268459	-3.68943	1.57112	NS
NLGN2	-1.4562	7.40949	-11.0126	7.9302e-06	0.00016321	4.1453	3.78725	NS
DNMT3A	-1.45359	5.91497	-5.67828	0.000634646	0.00233042	-0.576693	2.63257	NS
AGPAT2	-1.45301	4.64267	-11.6377	5.39213e-06	0.000135998	4.70142	3.86647	NS
PLA2G6	-1.45178	4.86805	-12.3159	3.6226e-06	0.000117384	5.10565	3.93039	NS
MAMDC4	-1.45015	4.95194	-6.43597	0.000290467	0.00132964	0.368024	2.87627	NS
ROR1	-1.44995	4.05778	-8.10955	6.42553e-05	0.00050594	2.11126	3.2959	NS
AMN	-1.44944	0.1177	-3.83802	0.00583603	0.0128104	-2.08668	1.89244	NS
DIRAS1	-1.44845	2.83794	-6.49531	0.000273998	0.00127651	0.721718	2.89398	NS
JAML	-1.44843	1.40659	-2.48093	0.0406141	0.064752	-4.2679	1.18875	NS
MLN	-1.44772	0.236945	-2.8179	0.0246095	0.0423193	-3.55516	1.37346	NS
DUSP6	-1.44756	7.47489	-9.67789	1.93844e-05	0.000255573	3.16908	3.59249	NS
CTHRC1	-1.44622	5.79333	-10.1963	1.35323e-05	0.000210479	3.63619	3.67679	NS
INO80B-WBP1	-1.44491	2.91393	-5.83659	0.000535925	0.00206025	-0.00553366	2.68608	NS
MEX3D	-1.44404	5.08192	-4.22343	0.00352045	0.0085489	-2.3612	2.06809	NS
NOC4L	-1.44372	4.30477	-4.96891	0.00140972	0.00421506	-1.26937	2.3752	NS
CAMK1D	-1.44339	5.89665	-13.1439	2.28863e-06	9.94548e-05	5.5371	4.00237	NS
DDB2	-1.44334	6.62328	-15.3169	7.71094e-07	8.24864e-05	6.66	4.08362	NS
CSK	-1.44278	6.0985	-4.27216	0.00330769	0.00813981	-2.38917	2.08939	NS
DAPK1	-1.4413	-0.380619	-3.68151	0.00721099	0.0151757	-2.24089	1.81885	NS
LDB2	-1.44099	5.09743	-10.2809	1.27812e-05	0.000202968	3.74604	3.69257	NS
TMEM51	-1.44073	6.41749	-4.10512	0.00410163	0.0096806	-2.64487	2.0141	NS
BCO2	-1.44066	2.34812	-7.47686	0.000110121	0.000697092	1.74612	3.15671	NS
ODF2	-1.44038	5.81339	-11.2549	6.81296e-06	0.000152137	4.3755	3.81776	NS
NID1	-1.44029	6.56259	-14.5945	1.08836e-06	8.24864e-05	6.29911	4.08362	NS
PRRT1	-1.44009	1.19013	-4.10643	0.00409466	0.00966593	-1.87457	2.01476	NS
ADGRA2	-1.43993	4.54523	-12.1682	3.94357e-06	0.000120152	5.03689	3.92027	NS
SLAIN1	-1.4398	-0.756769	-2.82261	0.0244392	0.0420719	-3.40549	1.37601	NS
TM7SF2	-1.43965	4.11344	-3.56295	0.00848453	0.0173674	-3.16859	1.76027	NS
ISY1-RAB43	-1.43962	2.81573	-6.36624	0.000311246	0.00139351	0.58856	2.85589	NS
TGFB2	-1.43957	7.50937	-6.67523	0.000230103	0.00112753	0.451402	2.94787	NS
GLI4	-1.43918	2.14603	-4.83237	0.00165692	0.0047862	-1.08277	2.32001	NS
ARID3A	-1.43835	7.03528	-14.0123	1.45401e-06	8.89534e-05	5.98007	4.05084	NS
NDUFV2	-1.43816	2.1829	-4.22928	0.0034941	0.00850097	-1.87773	2.07053	NS
CD1D	-1.4381	-0.103943	-2.64911	0.0315947	0.0523175	-3.74998	1.28135	NS
DLL1	-1.43796	1.68272	-3.881	0.0055101	0.0122327	-2.26728	1.91248	NS
MYADM	-1.43793	6.64179	-4.82545	0.00167067	0.00481618	-1.68439	2.3173	NS
SLC43A3	-1.43784	3.89042	-8.03341	6.84331e-05	0.000525872	2.0641	3.27912	NS
RHOBTB2	-1.43758	2.19621	-8.37964	5.15887e-05	0.00043657	2.54304	3.35995	NS
STX11	-1.43757	2.89356	-6.4899	0.000275456	0.0012814	0.708141	2.89232	NS
PDE1C	-1.43749	6.62267	-13.9949	1.46695e-06	8.89534e-05	5.98149	4.05084	NS
NBL1	-1.4371	7.77106	-7.25952	0.000133629	0.000785609	1.04112	3.10479	NS
ST6GALNAC3	-1.43679	3.7766	-8.58308	4.38939e-05	0.000400745	2.55303	3.39713	NS
SHC3	-1.43672	6.39782	-5.67454	0.000637208	0.00233658	-0.615989	2.63142	NS
SAC3D1	-1.43655	3.52998	-4.27014	0.00331625	0.00815463	-2.06535	2.0886	NS
NID2	-1.43613	8.79237	-7.9033	7.62961e-05	0.000557846	1.64183	3.25349	NS
TTYH3	-1.43574	9.29054	-10.7103	9.62479e-06	0.000178819	3.90951	3.74759	NS
PITPNC1	-1.43531	5.29351	-12.2237	3.81927e-06	0.000119241	5.02357	3.92357	NS
NFKBIA	-1.43521	7.35211	-6.7367	0.000216953	0.00108926	0.521647	2.96287	NS
ITPRIP	-1.435	7.33938	-14.9917	8.98732e-07	8.24864e-05	6.48372	4.08362	NS
IL17C	-1.43433	-0.124322	-2.74738	0.0273091	0.0462145	-3.60256	1.33522	NS
BRSK1	-1.43414	5.85053	-13.2581	2.15275e-06	9.71733e-05	5.60392	4.01245	NS
ULK1	-1.43258	6.67716	-4.07416	0.00427046	0.0099947	-2.70481	2.00023	NS
IRAK2	-1.43206	6.13802	-5.254	0.00101457	0.00330475	-1.10686	2.48086	NS
ARSA	-1.43123	5.99302	-15.6529	6.60298e-07	8.24864e-05	6.83875	4.08362	NS
B3GNT9	-1.43059	4.626	-5.01029	0.00134305	0.00407206	-1.26093	2.39019	NS
TMCO4	-1.4299	2.44446	-5.8387	0.000534726	0.0020581	0.0692147	2.68653	NS
HSD17B2	-1.42947	1.46635	-5.0131	0.00133864	0.00406586	-0.752888	2.39085	NS
SEMA5A	-1.42805	6.84495	-13.0749	2.37546e-06	0.000100666	5.46133	3.99712	NS
ATP11C	-1.42737	3.96512	-6.79169	0.0002059	0.0010556	0.865663	2.9765	NS
FNDC1	-1.42732	0.264826	-5.13105	0.00116758	0.00367202	-0.476156	2.43509	NS
CAPN1	-1.42645	6.57707	-7.54662	0.000103589	0.00067314	1.36675	3.17189	NS
GPR20	-1.42632	-0.434645	-4.10012	0.00412841	0.00972597	-1.67915	2.01207	NS
FAM107B	-1.42629	6.27479	-9.90599	1.65156e-05	0.000231952	3.39142	3.6346	NS
CACNA1A	-1.425	4.33625	-9.08544	2.98534e-05	0.000323884	2.90434	3.48961	NS
FIGNL2	-1.42451	-0.122675	-3.07781	0.0168422	0.0306641	-3.12224	1.51337	NS
PPP1R12C	-1.42392	7.55579	-6.07504	0.000417883	0.00172764	-0.206143	2.76255	NS
RNF208	-1.42369	1.59367	-4.39859	0.00281848	0.00718488	-1.54979	2.14358	NS
PPT2-EGFL8	-1.42369	2.02347	-5.12807	0.0011716	0.00368286	-0.695241	2.43381	NS
EGR3	-1.42369	2.10638	-8.542	4.53374e-05	0.000407529	2.68048	3.38984	NS
SLC44A2	-1.42358	6.2863	-13.1723	2.25402e-06	9.85494e-05	5.53675	4.00635	NS
CYGB	-1.42336	1.61498	-3.78438	0.00627233	0.013569	-2.39077	1.86745	NS
ME2	-1.42275	4.76658	-11.4981	5.86745e-06	0.000142356	4.60257	3.84662	NS
CYP2D7	-1.42186	1.44071	-5.28873	0.000975467	0.00320414	-0.418728	2.49429	NS
GAREM2	-1.42172	1.8394	-4.4175	0.00275235	0.00705107	-1.56666	2.15175	NS
TMC6	-1.4207	-0.544269	-3.09178	0.016506	0.030193	-3.04529	1.52009	NS
NUDT22	-1.41982	4.74884	-11.1613	7.22188e-06	0.000155759	4.38368	3.80755	NS
CBARP	-1.41937	5.46615	-11.8933	4.63007e-06	0.000128632	4.80871	3.89065	NS
SRGAP2C	-1.419	1.77224	-6.37472	0.000308634	0.00138613	0.737192	2.8582	NS
SRSF6	-1.41829	4.36403	-10.3832	1.19343e-05	0.000196953	3.88128	3.70564	NS
NECAB3	-1.41586	4.85356	-12.3479	3.55695e-06	0.000117314	5.1253	3.93065	NS
PARD6G	-1.41532	2.464	-7.44154	0.000113604	0.000711437	1.70008	3.14786	NS
TMTC2	-1.41513	3.34078	-8.23753	5.78637e-05	0.000471619	2.31018	3.32641	NS
ARAP1	-1.41503	6.09363	-5.93426	0.000483594	0.00191399	-0.293109	2.71806	NS
CSNK1E	-1.41462	7.36587	-10.5881	1.04224e-05	0.000187732	3.84907	3.72646	NS
SARS2	-1.41439	-0.0266145	-2.44756	0.0426977	0.0676046	-4.05916	1.17002	NS
GMPS	-1.41323	5.29779	-12.4763	3.30705e-06	0.000114351	5.17571	3.94176	NS
MARK2	-1.41314	5.98454	-5.02207	0.00132471	0.00403785	-1.38677	2.39385	NS
GNL1	-1.41186	7.21337	-4.3883	0.00285517	0.00726295	-2.29408	2.13889	NS
SPRED3	-1.41073	5.50594	-11.6415	5.37964e-06	0.00013595	4.646	3.86662	NS
ACADVL	-1.41068	8.75596	-14.6643	1.05199e-06	8.24864e-05	6.29996	4.08362	NS
ASAP3	-1.41041	4.62948	-7.27338	0.000131973	0.000780494	1.26371	3.10763	NS
SHROOM1	-1.40992	4.81174	-4.48704	0.00252346	0.00659472	-1.96863	2.1808	NS
MAST2	-1.40978	7.28891	-12.185	3.9053e-06	0.000120152	4.91507	3.92027	NS
TNRC18	-1.4093	7.4156	-14.9353	9.23267e-07	8.24864e-05	6.45367	4.08362	NS
NKX3-1	-1.40873	3.52255	-4.0804	0.00423582	0.00993352	-2.32825	2.0029	NS
GPR162	-1.40863	4.28334	-10.2307	1.32208e-05	0.000207644	3.77937	3.68268	NS
NRG1	-1.40713	9.91225	-11.7383	5.07639e-06	0.000133377	4.60505	3.87492	NS
KIAA1522	-1.40686	3.69224	-4.4903	0.00251324	0.0065747	-1.79789	2.18212	NS
MT2A	-1.4058	10.146	-2.66057	0.0310611	0.0515535	-4.87398	1.28774	NS
CES2	-1.40315	6.14214	-6.9298	0.000180808	0.000964635	0.78209	3.01564	NS
PTGR3	-1.40037	4.00173	-10.525	1.08641e-05	0.000190388	4.01137	3.72036	NS
GRAMD1A	-1.39909	6.24212	-13.5605	1.83487e-06	9.36584e-05	5.75703	4.02845	NS
IL32	-1.39905	3.65225	-6.69262	0.000226295	0.00111697	0.807001	2.95196	NS
THOC5	-1.39883	5.4372	-7.94247	7.38272e-05	0.000549651	1.81546	3.25991	NS
MAMLD1	-1.3985	4.90531	-10.7853	9.16887e-06	0.000176043	4.11675	3.75438	NS
CAPN5	-1.39797	5.84491	-12.8712	2.65429e-06	0.000104092	5.38168	3.98258	NS
LRCH2	-1.39514	4.52592	-9.17534	2.7917e-05	0.00031218	2.95622	3.5056	NS
ERCC1	-1.39484	6.90121	-8.02586	6.88632e-05	0.000527254	1.79956	3.27798	NS
F2RL3	-1.39396	2.33191	-7.20068	0.000140926	0.000810705	1.48967	3.09114	NS
LZTS2	-1.39378	7.00905	-5.78659	0.000565128	0.00214306	-0.516996	2.66897	NS
REC8	-1.39295	4.02873	-8.42111	4.99045e-05	0.000427378	2.38559	3.36919	NS
CSRNP1	-1.3922	6.28312	-13.6326	1.76715e-06	9.35975e-05	5.79532	4.02874	NS
EPB41L4B	-1.39167	0.0710259	-3.65515	0.00747524	0.015629	-2.33198	1.80607	NS
CDK9	-1.39067	6.306	-4.65344	0.00205598	0.00562682	-1.88955	2.24974	NS
HEXD	-1.3901	3.6851	-7.06775	0.000159111	0.000884465	1.18271	3.05332	NS
SCART1	-1.38997	3.41267	-7.54334	0.000103886	0.000673868	1.67691	3.17143	NS
CHRD	-1.38988	-0.917577	-3.32277	0.0118672	0.0228754	-2.6762	1.64063	NS
SYNM	-1.38969	5.26376	-12.4057	3.44195e-06	0.00011651	5.13507	3.93364	NS
LRP8	-1.38934	5.08109	-14.6288	1.07032e-06	8.24864e-05	6.36671	4.08362	NS
NRCAM	-1.38868	5.61684	-5.81	0.000551237	0.00210255	-0.399261	2.67725	NS
SEMA3D	-1.38813	2.10357	-6.52721	0.000265578	0.00124858	0.853409	2.90358	NS
MAN2A1	-1.38765	6.44425	-10.3706	1.20355e-05	0.000197465	3.72617	3.70451	NS
JUP	-1.38756	8.21175	-6.25979	0.000346242	0.00150463	-0.0162186	2.82257	NS
ITPRID1	-1.38735	0.0356021	-3.9206	0.00522725	0.0117344	-1.96648	1.93054	NS
MAP3K11	-1.38679	6.31252	-6.39949	0.000301137	0.00136488	0.21058	2.86491	NS
DAB2IP	-1.38654	7.13348	-15.1644	8.28201e-07	8.24864e-05	6.57372	4.08362	NS
TICAM1	-1.38517	4.55836	-4.07742	0.00425232	0.00996676	-2.49853	2.00145	NS
AKR1C1	-1.38409	6.70477	-6.32507	0.000324292	0.00143494	0.106509	2.84317	NS
SLC16A7	-1.3835	2.95408	-7.18224	0.000143304	0.000820202	1.39454	3.08608	NS
BGN	-1.38254	6.25177	-4.5406	0.00236137	0.0062679	-2.03613	2.20288	NS
LIG1	-1.3817	5.10213	-4.51723	0.00243066	0.0064095	-1.96498	2.19318	NS
LIMK1	-1.38029	6.80453	-13.8437	1.58459e-06	8.90471e-05	5.89412	4.05038	NS
RASSF3	-1.37997	5.6815	-11.9288	4.53427e-06	0.000127624	4.81876	3.89407	NS
TCN2	-1.37888	5.19791	-11.2876	6.67646e-06	0.000151238	4.43395	3.82034	NS
SLC25A37	-1.37764	7.82288	-9.23247	2.67602e-05	0.000304617	2.80622	3.51625	NS
TPPP3	-1.37592	0.43712	-3.39565	0.0107094	0.0210312	-2.74996	1.67714	NS
SNX5	-1.37586	5.47474	-4.5063	0.00246381	0.00647832	-2.01859	2.18854	NS
PRDM16	-1.37583	0.749723	-4.57022	0.00227665	0.00608481	-1.20671	2.21575	NS
MMP16	-1.37582	5.07848	-11.0247	7.86981e-06	0.000162226	4.26636	3.78988	NS
ZNF672	-1.37502	5.12399	-11.8167	4.84503e-06	0.000130029	4.78049	3.88596	NS
SRRM2	-1.37423	10.6803	-5.07289	0.0012487	0.00386851	-1.43218	2.41246	NS
ATF7-NPFF	-1.37378	-0.227595	-3.38249	0.0109091	0.0213584	-2.67405	1.67043	NS
LOXL4	-1.37335	4.00095	-7.45989	0.000111779	0.000701718	1.51983	3.15384	NS
C5orf24	-1.37304	5.29816	-3.28744	0.012476	0.0238665	-3.74042	1.62221	NS
MGAT5	-1.37247	9.22237	-9.74877	1.84368e-05	0.000249327	3.19918	3.60323	NS
KCNC4	-1.37164	1.98419	-6.17569	0.000376999	0.00160203	0.502081	2.79533	NS
CTBP1	-1.36895	7.76322	-4.32924	0.00307618	0.00768479	-2.39515	2.11437	NS
ENSG00000264668	-1.36876	2.37092	-5.42757	0.000834985	0.00285804	-0.393721	2.54393	NS
UPK3B	-1.36859	-0.562582	-3.41034	0.010491	0.020689	-2.5947	1.68426	NS
FHIP2B	-1.36808	6.16225	-5.73427	0.000597588	0.00223453	-0.530541	2.65081	NS
DUSP4	-1.36798	7.12948	-9.12745	2.89304e-05	0.000318333	2.74157	3.49712	NS
RBCK1	-1.36714	6.64399	-14.2619	1.28246e-06	8.44096e-05	6.12301	4.07361	NS
CNIH3	-1.367	7.68546	-13.5181	1.87603e-06	9.42632e-05	5.69356	4.02566	NS
FUZ	-1.36694	2.9372	-6.53426	0.000263756	0.00124229	0.746652	2.90578	NS
TMC4	-1.36612	0.659376	-4.12562	0.00399387	0.00947844	-1.77275	2.02326	NS
APOBEC3F	-1.36563	0.035063	-2.61789	0.0330976	0.0544696	-3.81915	1.26385	NS
DOCK1	-1.36493	6.87675	-14.5378	1.11897e-06	8.24864e-05	6.26129	4.08362	NS
SLC9A9	-1.36463	4.5027	-12.0019	4.34384e-06	0.000124918	4.93734	3.90337	NS
MICALL2	-1.36346	6.53376	-14.4591	1.16305e-06	8.24864e-05	6.22953	4.08362	NS
HAS1	-1.36253	1.48924	-6.09536	0.000409246	0.0017036	0.475584	2.76863	NS
PLEKHO1	-1.36232	7.20291	-14.8786	9.48633e-07	8.24864e-05	6.42892	4.08362	NS
ENSG00000282988	-1.36113	1.30651	-6.52368	0.000266495	0.00125192	0.933635	2.90242	NS
TRAF4	-1.361	7.18709	-14.0776	1.40677e-06	8.82696e-05	6.01135	4.05419	NS
WHRN	-1.36077	5.21779	-8.30127	5.49487e-05	0.000453662	2.15551	3.34327	NS
UCK2	-1.35987	5.89745	-5.34461	0.000916003	0.00306199	-0.978022	2.514	NS
ABCG1	-1.35958	5.95992	-7.90608	7.61177e-05	0.000557575	1.74234	3.2537	NS
ZNF524	-1.35947	3.78987	-7.08728	0.000156282	0.000875491	1.18657	3.05775	NS
GPT	-1.35885	0.104979	-4.34686	0.00300835	0.00756379	-1.41597	2.12126	NS
CPEB1	-1.35788	1.34258	-5.729	0.000600976	0.00224197	0.0948382	2.64937	NS
TBC1D16	-1.35775	7.39999	-13.0364	2.42557e-06	0.000100821	5.42429	3.99645	NS
TESK1	-1.35737	5.94984	-13.3209	2.08193e-06	9.59581e-05	5.63453	4.01792	NS
SEMA4C	-1.35621	6.67919	-11.0686	7.65481e-06	0.000160104	4.20656	3.7956	NS
TMEM89	-1.35589	-0.122629	-3.95811	0.00497374	0.0112795	-1.89875	1.94771	NS
ENSG00000272410	-1.35521	-0.745822	-2.44166	0.0430774	0.068153	-3.9587	1.16651	NS
HAGHL	-1.35358	3.38738	-7.11371	0.000152543	0.000859467	1.26873	3.06577	NS
CPAMD8	-1.35325	1.74574	-6.40158	0.000300515	0.00136254	0.766463	2.86565	NS
NFKB2	-1.35323	7.11848	-4.86344	0.00159673	0.00464886	-1.65825	2.33265	NS
IL1R1	-1.35285	7.43194	-16.2253	5.10617e-07	8.13795e-05	7.07646	4.08949	NS
KLHL26	-1.35193	3.31539	-3.95716	0.00497997	0.0112896	-2.46539	1.94732	NS
CD38	-1.35167	-0.697463	-3.79113	0.00621552	0.0134732	-2.06091	1.87053	NS
ACSS1	-1.35162	-0.645067	-2.57245	0.0354183	0.0576836	-3.78316	1.23895	NS
SLF2	-1.35073	6.52339	-3.75847	0.00649561	0.0139487	-3.14769	1.85546	NS
ANKRD13D	-1.35025	6.12331	-5.30216	0.000960789	0.00316969	-1.04747	2.49898	NS
KCP	-1.34972	3.04976	-4.75788	0.00181164	0.00512218	-1.3353	2.29055	NS
MAPK13	-1.34945	5.28706	-9.19791	2.74534e-05	0.000310475	2.9036	3.50797	NS
GUCY1A2	-1.34926	0.935448	-4.26398	0.00334239	0.00820638	-1.62822	2.08585	NS
ZNF688	-1.34914	3.62264	-3.65773	0.00744887	0.0155847	-2.94841	1.8073	NS
GAREM1	-1.34911	5.3764	-11.6219	5.44374e-06	0.000136233	4.64027	3.86572	NS
NPIPB11	-1.3491	2.18347	-3.56925	0.00841106	0.0172333	-2.80617	1.76363	NS
NFKBIE	-1.34799	5.38442	-6.50531	0.000271327	0.00126777	0.396125	2.89696	NS
ODAD2	-1.34714	-0.091096	-3.93285	0.00514297	0.0115836	-1.93546	1.93616	NS
BAHCC1	-1.34709	4.90826	-10.4318	1.15549e-05	0.000194286	3.8682	3.71156	NS
EBI3	-1.34624	1.55838	-4.4611	0.00260629	0.00675766	-1.46485	2.1702	NS
SPNS2	-1.34529	2.22739	-6.66925	0.00023143	0.00113103	0.981513	2.94652	NS
CDK2AP1	-1.34473	6.50445	-6.94289	0.000178614	0.000956897	0.771923	3.01913	NS
FGF1	-1.34317	0.216492	-2.79834	0.025329	0.0433254	-3.58305	1.36326	NS
SCNN1D	-1.34279	3.9137	-8.62432	4.24965e-05	0.000393574	2.57013	3.40497	NS
HSF4	-1.34266	2.18685	-4.56484	0.00229179	0.00611476	-1.434	2.21362	NS
ULK3	-1.34213	4.7354	-4.22081	0.00353226	0.00856627	-2.32419	2.06721	NS
TRAF1	-1.34138	3.83871	-3.67714	0.00725409	0.0152441	-2.95914	1.8169	NS
GRK2	-1.33866	6.41018	-4.89646	0.0015354	0.00450986	-1.57923	2.34584	NS
SLC12A2	-1.33667	4.9779	-7.46362	0.000111413	0.000701718	1.40784	3.15384	NS
FAH	-1.33622	5.41648	-10.9518	8.24204e-06	0.000166432	4.19329	3.77876	NS
FGF22	-1.336	1.31186	-3.32335	0.0118576	0.0228603	-3.00048	1.64092	NS
LPCAT4	-1.33445	4.14572	-7.71755	8.93405e-05	0.000616847	1.74291	3.20982	NS
PDE4A	-1.33368	4.22205	-4.41846	0.00274905	0.00704685	-1.98143	2.15201	NS
NRARP	-1.33308	-0.268159	-3.6468	0.00756107	0.0157758	-2.30282	1.80201	NS
TRPT1	-1.3325	5.3592	-10.5139	1.09437e-05	0.000190496	3.89222	3.72012	NS
DAXX	-1.33193	6.5465	-4.40322	0.00280211	0.00715293	-2.24194	2.14552	NS
STAT1	-1.33152	7.97189	-9.74753	1.84528e-05	0.000249327	3.2098	3.60323	NS
PIK3CD	-1.33145	4.92607	-4.86737	0.00158929	0.0046335	-1.48424	2.33409	NS
GAA	-1.33124	6.53525	-5.33542	0.000925494	0.00308918	-1.03423	2.51016	NS
APOL1	-1.32905	1.8613	-5.94819	0.000476606	0.00189978	0.271493	2.7213	NS
HUNK	-1.3285	0.947851	-3.32971	0.0117515	0.0226897	-2.92722	1.64417	NS
ZNF764	-1.32844	4.11562	-3.63515	0.00768266	0.0159803	-3.06646	1.79642	NS
PANK4	-1.32839	5.40467	-5.56649	0.000716504	0.00254949	-0.668041	2.59355	NS
CLEC2D	-1.32806	3.78902	-4.72219	0.00189136	0.00528423	-1.51098	2.27702	NS
TACR1	-1.327	1.11217	-5.92151	0.000490091	0.00193375	0.328219	2.7136	NS
CMTM3	-1.32642	6.611	-9.29803	2.54987e-05	0.000295868	2.89992	3.5289	NS
QARS1	-1.32633	6.83553	-4.68897	0.00196901	0.00544324	-1.87425	2.26414	NS
SYNC	-1.32558	2.26496	-3.88068	0.00551247	0.0122338	-2.37695	1.91244	NS
SLC6A12	-1.32533	0.219415	-3.17593	0.0146252	0.0272526	-3.03252	1.56459	NS
SEC31B	-1.32454	5.33208	-12.5221	3.22269e-06	0.000114075	5.20037	3.94281	NS
FZD8	-1.32404	4.33394	-7.48434	0.000109399	0.000694598	1.50072	3.15827	NS
SMIM29	-1.32383	4.68251	-5.9993	0.000451906	0.00182622	-0.0851983	2.73845	NS
SFMBT2	-1.32344	1.58474	-6.56635	0.000255638	0.00121397	0.950317	2.91579	NS
KCNE5	-1.32193	1.4221	-5.04224	0.00129395	0.0039714	-0.713198	2.40106	NS
PEX6	-1.32188	5.92922	-5.47435	0.000792823	0.00274881	-0.823158	2.56086	NS
RAB13	-1.3216	3.82862	-4.33489	0.00305426	0.00764636	-2.03314	2.11655	NS
UGGT2	-1.32129	5.87454	-12.1034	4.09444e-06	0.000122247	4.91734	3.91276	NS
CDR2L	-1.32121	6.27162	-6.06031	0.000424267	0.00174524	-0.163351	2.75815	NS
SDCBP2	-1.32114	1.99378	-3.44251	0.0100292	0.0199451	-2.95225	1.70016	NS
SIPA1	-1.31993	4.9273	-11.8508	4.74786e-06	0.00012994	4.81436	3.88626	NS
RFXANK	-1.31935	5.29599	-6.14794	0.000387809	0.00163715	0.0129434	2.78591	NS
APEH	-1.31893	6.28419	-6.20403	0.000366306	0.0015706	-0.00311586	2.80393	NS
GPC4	-1.3187	1.03439	-4.13507	0.00394522	0.00939244	-1.81593	2.02722	NS
HNRNPA1L3	-1.31808	1.24901	-0.9746	0.360768	0.426246	-6.23624	0.370339	NS
H2BC18	-1.3179	3.60331	-10.8723	8.67074e-06	0.000171852	4.27782	3.76485	NS
CSPG4	-1.3178	5.45325	-4.36317	0.00294702	0.00744452	-2.21122	2.12816	NS
ZBTB1	-1.3175	3.25267	-3.81825	0.00599287	0.0130877	-2.65159	1.88314	NS
OAF	-1.31742	6.4988	-13.8472	1.58177e-06	8.90471e-05	5.90492	4.05038	NS
PTPRG	-1.31724	5.49599	-14.1372	1.36514e-06	8.69294e-05	6.09736	4.06083	NS
MPG	-1.31608	6.40497	-11.136	7.33741e-06	0.000155759	4.26382	3.80755	NS
TRPV3	-1.31528	0.707493	-4.95908	0.00142609	0.0042534	-0.723159	2.37126	NS
EMP1	-1.314	6.65473	-3.01657	0.0184043	0.0330035	-4.26164	1.48144	NS
RNF149	-1.31228	6.61788	-9.09988	2.95325e-05	0.000322939	2.73906	3.49088	NS
FGD1	-1.31187	4.79298	-5.24194	0.00102855	0.00333424	-0.995239	2.477	NS
ENPP2	-1.30924	4.00706	-10.6955	9.71735e-06	0.000178819	4.12702	3.74759	NS
GABRG3	-1.30836	-0.228433	-2.55581	0.0363097	0.058934	-3.87116	1.22963	NS
DLG4	-1.30744	7.33651	-4.17937	0.00372565	0.00894588	-2.58817	2.04838	NS
GSN	-1.3069	8.29878	-12.3356	3.58209e-06	0.000117314	4.98846	3.93065	NS
CAMK4	-1.30642	5.47321	-7.2206	0.000138408	0.000801956	1.12388	3.09585	NS
OGFR	-1.30638	5.58704	-9.69297	1.91782e-05	0.000254421	3.27004	3.59445	NS
TIFA	-1.30628	2.10549	-3.41801	0.0103789	0.0205169	-3.01028	1.68789	NS
PPARG	-1.30559	2.51003	-4.38765	0.00285749	0.00726545	-1.72738	2.13874	NS
VWA5A	-1.30539	6.89121	-4.26082	0.00335593	0.00823175	-2.45601	2.08451	NS
ACSL4	-1.30417	9.16508	-11.7775	4.95907e-06	0.000131252	4.63096	3.88189	NS
LZTS1	-1.30366	2.79038	-4.59781	0.00220075	0.00592347	-1.50107	2.22742	NS
CPE	-1.30343	5.09285	-10.1688	1.37874e-05	0.000212137	3.66264	3.67338	NS
KIRREL1	-1.3034	7.81682	-4.33086	0.0030699	0.00767142	-2.39496	2.11512	NS
ARPC4	-1.30293	0.59811	-4.81752	0.00168656	0.00485003	-0.882912	2.31426	NS
TSPAN9	-1.3016	6.39794	-14.6003	1.08533e-06	8.24864e-05	6.30628	4.08362	NS
PRTFDC1	-1.30143	3.57702	-9.8963	1.66272e-05	0.00023298	3.59992	3.63268	NS
PRKAR1A	-1.30135	8.04361	-13.8158	1.6074e-06	8.95063e-05	5.85299	4.04815	NS
CRAT	-1.30027	5.35798	-12.3017	3.65197e-06	0.000117431	5.06604	3.93022	NS
MMD	-1.30011	6.78409	-3.02873	0.0180823	0.0325167	-4.25021	1.48789	NS
CDC42EP5	-1.29949	2.1888	-3.02399	0.0182072	0.0326956	-3.61099	1.48551	NS
PLXNB3	-1.29891	4.09827	-7.25554	0.00013411	0.000786617	1.30873	3.10424	NS
ZDHHC1	-1.29686	3.92528	-7.52168	0.000105873	0.000681945	1.58659	3.16625	NS
CDH11	-1.29637	6.20852	-10.0188	1.52762e-05	0.000223293	3.47873	3.65113	NS
SYNE3	-1.29568	3.11995	-5.85678	0.00052461	0.00202827	-0.0187068	2.69287	NS
YPEL1	-1.29469	3.2768	-5.23546	0.00103615	0.00335369	-0.776294	2.47448	NS
BLMH	-1.29402	3.87063	-6.75139	0.000213938	0.00107988	0.83408	2.96662	NS
KANK2	-1.2936	7.86288	-8.09776	6.48835e-05	0.000509521	1.83236	3.29284	NS
ABCB1	-1.29311	1.97475	-4.75162	0.00182536	0.00514921	-1.15949	2.28826	NS
VARS1	-1.29249	6.50643	-14.883	9.46627e-07	8.24864e-05	6.44705	4.08362	NS
NEFL	-1.29227	-0.257204	-3.47824	0.00954171	0.0191414	-2.53728	1.71803	NS
TMCC3	-1.28965	0.842134	-3.46034	0.00978264	0.0195334	-2.72115	1.70922	NS
CTDSP1	-1.28846	6.12856	-11.8625	4.71536e-06	0.00012954	4.75333	3.8876	NS
RAB11FIP4	-1.28806	-0.128636	-3.21345	0.0138611	0.0260972	-2.9287	1.58341	NS
ZDHHC8	-1.28764	6.69906	-11.3776	6.3162e-06	0.000148529	4.41345	3.82819	NS
IFI35	-1.28665	3.63208	-5.33831	0.000922503	0.00308212	-0.709598	2.51115	NS
PDZD2	-1.2852	6.29394	-5.69696	0.000622007	0.00229383	-0.584465	2.63944	NS
CADPS2	-1.28432	-0.596345	-2.30821	0.0526436	0.0806905	-4.17431	1.09318	NS
PRDM8	-1.28393	5.53727	-4.15537	0.00384293	0.00919145	-2.50665	2.03662	NS
H3-7	-1.2835	-0.419173	-2.9512	0.0202411	0.0357934	-3.26637	1.4462	NS
PLA2G4A	-1.28305	4.50324	-6.74433	0.00021538	0.00108411	0.742841	2.96493	NS
BLVRB	-1.28304	3.71077	-5.46028	0.000805249	0.00277916	-0.576035	2.55609	NS
GCH1	-1.2829	3.40309	-3.4498	0.00992759	0.0197708	-3.21407	1.70398	NS
RNF112	-1.28214	2.00455	-5.7862	0.00056536	0.0021433	0.0717609	2.66892	NS
DUSP8	-1.28179	4.32077	-12.1919	3.8898e-06	0.000120152	5.06336	3.92027	NS
TRIM62	-1.28143	6.17545	-4.08246	0.00422448	0.00991055	-2.6615	2.0039	NS
TTC39C	-1.28111	3.46126	-10.0249	1.52123e-05	0.000222866	3.70291	3.65196	NS
EML3	-1.28091	5.7292	-8.76978	3.79527e-05	0.000369558	2.51768	3.43232	NS
MAMDC2	-1.28089	2.22076	-5.07038	0.00125235	0.00387514	-0.803064	2.41171	NS
SH3BP2	-1.28063	5.89361	-11.2378	6.88576e-06	0.000152137	4.35809	3.81776	NS
PID1	-1.28041	4.88885	-8.51987	4.6137e-05	0.000410415	2.37517	3.38678	NS
SLC43A1	-1.28036	4.28048	-10.121	1.42428e-05	0.000215965	3.69831	3.66562	NS
ODF3B	-1.27997	1.15601	-3.13737	0.0154572	0.0285587	-3.24502	1.54426	NS
RNPEP	-1.27895	5.08514	-5.80939	0.000551594	0.00210289	-0.351233	2.67718	NS
ESRRA	-1.27876	5.22046	-6.07508	0.000417865	0.00172764	-0.0618116	2.76255	NS
DUOX1	-1.27858	0.998272	-3.46536	0.00971439	0.0194152	-2.74096	1.71186	NS
HLA-G	-1.27854	1.43823	-5.11726	0.00118628	0.00372174	-0.625505	2.42925	NS
TAPBP	-1.2784	7.01932	-4.44501	0.00265918	0.00686987	-2.20964	2.16305	NS
VASH2	-1.27793	5.18996	-5.07043	0.00125227	0.00387514	-1.25654	2.41171	NS
MNT	-1.27774	5.42702	-4.40205	0.00280626	0.00716066	-2.15669	2.14505	NS
MEIS1	-1.27732	6.73098	-8.24533	5.74978e-05	0.00046967	2.00396	3.32821	NS
PLD2	-1.27721	4.32258	-6.54477	0.000261066	0.00123278	0.556999	2.90911	NS
TBC1D3L	-1.27671	1.12835	-4.57504	0.00226318	0.00606107	-1.25307	2.21745	NS
TAGLN3	-1.27519	2.13982	-5.6007	0.000690273	0.0024767	-0.15879	2.60613	NS
BMP7	-1.27505	4.98662	-3.91871	0.00524034	0.0117545	-2.78235	1.9298	NS
LAP3	-1.27425	4.63516	-11.3134	6.57096e-06	0.000150663	4.49037	3.82199	NS
EML6	-1.27319	2.07212	-5.6137	0.000680585	0.00245633	-0.133462	2.60971	NS
AMPD2	-1.2731	6.97265	-11.1386	7.32522e-06	0.000155759	4.24343	3.80755	NS
SELENBP1	-1.27266	4.48007	-5.87764	0.000513199	0.0019981	-0.199487	2.69938	NS
INKA1	-1.27241	-0.18509	-3.07595	0.0168875	0.0307291	-3.11896	1.51245	NS
ADORA1	-1.27182	1.57913	-5.9418	0.000479798	0.00190541	0.299239	2.72001	NS
FBXL16	-1.27164	1.23318	-4.55203	0.00232829	0.00618904	-1.29784	2.20838	NS
PLCB3	-1.27103	5.77777	-6.74444	0.000215359	0.00108411	0.615091	2.96493	NS
UBE2L6	-1.27072	5.25254	-8.62712	4.24035e-05	0.000393574	2.43305	3.40497	NS
FBXW5	-1.26978	6.60551	-5.29204	0.000971822	0.0031972	-1.09215	2.49523	NS
BRPF3	-1.26891	6.90536	-11.9934	4.36561e-06	0.000124918	4.8051	3.90337	NS
N4BP2L1	-1.26865	2.2634	-5.66477	0.00064396	0.00235387	-0.103614	2.62822	NS
SERTAD3	-1.26796	4.58742	-3.88886	0.0054527	0.0121199	-2.77249	1.9165	NS
ADAM10	-1.26637	7.20379	-7.59649	9.91843e-05	0.000657794	1.38616	3.18191	NS
SLC44A5	-1.26571	0.0925297	-4.57562	0.00226157	0.00605927	-1.12797	2.21758	NS
SH3BP1	-1.26462	2.23042	-4.89385	0.00154014	0.0045189	-1.02339	2.34497	NS
ZFPM1	-1.26403	4.77089	-9.55533	2.11552e-05	0.000267834	3.2291	3.57213	NS
PYCARD	-1.26398	1.09659	-5.94188	0.000479754	0.00190541	0.350682	2.72001	NS
GSAP	-1.2634	2.31689	-5.21855	0.00105627	0.00340303	-0.637442	2.46813	NS
NKX2-6	-1.26317	2.82152	-5.60393	0.000687852	0.00247162	-0.262417	2.60702	NS
BCAR1	-1.26292	7.71922	-3.46917	0.00966292	0.0193243	-3.62634	1.7139	NS
ABTB1	-1.26261	4.74083	-11.2478	6.84319e-06	0.000152137	4.43922	3.81776	NS
C7	-1.26232	0.490073	-3.14283	0.0153363	0.0283843	-3.12466	1.54692	NS
EEIG2	-1.26189	5.24594	-12.0396	4.24916e-06	0.000124676	4.91108	3.90422	NS
INPP1	-1.26151	5.55838	-6.49775	0.000273344	0.00127438	0.371298	2.8947	NS
SEMA3A	-1.26099	6.71966	-12.4247	3.40497e-06	0.000115868	5.0785	3.93604	NS
SLC12A4	-1.26087	7.41588	-14.4809	1.15068e-06	8.24864e-05	6.21953	4.08362	NS
NISCH	-1.26047	8.23549	-12.6552	2.99121e-06	0.000111744	5.18354	3.95177	NS
NADSYN1	-1.26044	6.90525	-14.1489	1.35711e-06	8.68484e-05	6.05572	4.06124	NS
ABCA10	-1.25979	2.57309	-5.71016	0.000613246	0.00227178	-0.100451	2.64363	NS
SNTB1	-1.2588	5.29566	-7.90354	7.62806e-05	0.000557846	1.78918	3.25349	NS
DNAJC1	-1.25726	5.07799	-8.71622	3.9559e-05	0.000378889	2.52358	3.42149	NS
JADE2	-1.25711	5.26088	-4.84264	0.00163676	0.0047386	-1.5556	2.32435	NS
LTBP3	-1.25702	6.77936	-5.16713	0.00112019	0.00356043	-1.25675	2.4485	NS
PRPS2	-1.2563	3.21021	-7.39257	0.000118639	0.000730172	1.55912	3.13657	NS
LRGUK	-1.25444	1.86935	-5.18791	0.00109386	0.0034992	-0.603718	2.45603	NS
ARHGAP29	-1.254	4.99897	-4.3146	0.00313383	0.00779876	-2.231	2.10797	NS
ASIC2	-1.25397	0.137334	-4.45628	0.00262205	0.00679303	-1.28175	2.16794	NS
RASEF	-1.25367	1.06448	-3.75949	0.00648667	0.0139342	-2.33601	1.85592	NS
SELPLG	-1.2533	2.93332	-4.21123	0.00357597	0.00864457	-2.04449	2.06326	NS
SLC26A8	-1.25309	1.47819	-5.16603	0.0011216	0.00356226	-0.572061	2.44827	NS
RNF152	-1.25307	5.1622	-9.00802	3.16427e-05	0.000333438	2.75828	3.47699	NS
DDX60L	-1.25253	4.74942	-7.46478	0.000111299	0.000701718	1.43209	3.15384	NS
CDH17	-1.2507	0.030678	-3.09241	0.0164911	0.0301785	-3.12574	1.5203	NS
RBMS3	-1.25064	2.20746	-6.50818	0.000270565	0.00126602	0.818331	2.89756	NS
STAT2	-1.24974	8.30973	-12.6507	2.99861e-06	0.000111744	5.18005	3.95177	NS
DOK1	-1.24953	2.59772	-3.86073	0.00566127	0.012497	-2.47118	1.90319	NS
SLC44A1	-1.2495	5.62356	-9.54287	2.13452e-05	0.000269796	3.15072	3.56896	NS
TTLL3	-1.24941	2.19895	-5.18969	0.00109163	0.00349382	-0.653345	2.4567	NS
ADCY4	-1.24928	1.06874	-3.10121	0.016283	0.0298615	-3.28289	1.52489	NS
NIT2	-1.24812	5.01657	-6.44904	0.000286748	0.00131871	0.370148	2.87985	NS
CAMK2N1	-1.24805	4.92646	-4.73803	0.00185551	0.00521352	-1.65472	2.28287	NS
ELK3	-1.24776	6.5635	-13.9544	1.49739e-06	8.89534e-05	5.96068	4.05084	NS
FKBP1C	-1.24702	-0.166015	-2.98256	0.0193369	0.0344176	-3.25668	1.46322	NS
DGKQ	-1.24688	5.39476	-3.0845	0.0166805	0.0304299	-4.05898	1.5167	NS
H4C8	-1.24651	5.60412	-9.99372	1.55422e-05	0.000224628	3.49595	3.64854	NS
UBXN11	-1.24624	4.19798	-5.32183	0.000939739	0.00312106	-0.818508	2.5057	NS
GASK1B	-1.24604	3.42064	-6.20042	0.000367649	0.00157373	0.314675	2.80307	NS
GMPR	-1.24604	2.43207	-7.85341	7.95762e-05	0.000574082	2.07263	3.24103	NS
ARHGEF25	-1.24534	1.14097	-3.6316	0.00772004	0.0160451	-2.52887	1.79466	NS
COL6A2	-1.2445	11.4104	-8.52272	4.60331e-05	0.000410347	2.19849	3.38685	NS
RBM20	-1.24425	2.17958	-6.2955	0.000334035	0.00146545	0.60049	2.83403	NS
CHD7	-1.24421	5.05782	-7.12872	0.000150464	0.000850361	1.07007	3.0704	NS
ANAPC5	-1.24353	6.8401	-7.16638	0.000145386	0.000828943	0.980439	3.08148	NS
CACFD1	-1.24345	5.02108	-4.29947	0.00319465	0.00791769	-2.25418	2.1014	NS
STAMBPL1	-1.24276	6.33089	-5.69402	0.000623978	0.00230044	-0.590802	2.63819	NS
EIF4G3	-1.24216	7.95979	-15.883	5.94838e-07	8.14451e-05	6.90889	4.08913	NS
NR1D1	-1.24119	5.0524	-6.85257	0.000194388	0.00101272	0.791043	2.99451	NS
CDC42EP4	-1.24084	4.48354	-4.35043	0.00299483	0.00753864	-2.11403	2.12271	NS
GNG11	-1.24071	7.9532	-10.3973	1.18227e-05	0.000195973	3.69605	3.7078	NS
KCNE1	-1.2405	-0.580374	-3.26905	0.0128058	0.0244068	-2.79194	1.61249	NS
DISP3	-1.24019	0.889312	-1.93227	0.0926675	0.130973	-4.97675	0.882819	NS
GIGYF1	-1.23888	7.07829	-10.7545	9.35269e-06	0.00017742	3.97457	3.751	NS
TLE4	-1.23817	6.99986	-11.8053	4.8778e-06	0.000130029	4.68237	3.88596	NS
SH3GLB2	-1.23748	6.1733	-4.31738	0.0031228	0.00777558	-2.3354	2.10927	NS
GMFG	-1.23739	2.83546	-3.95505	0.0049939	0.0113132	-2.38333	1.94641	NS
DRC1	-1.23657	-0.713864	-4.05323	0.00438884	0.0102234	-1.71637	1.9904	NS
PSME1	-1.23631	5.76528	-12.7594	2.82304e-06	0.000107753	5.31849	3.96757	NS
GAMT	-1.23608	4.94023	-3.48696	0.00942655	0.0189429	-3.40437	1.72255	NS
SLC35B4	-1.236	5.39937	-3.71917	0.00685084	0.0145657	-3.11582	1.83667	NS
ENSG00000271741	-1.23562	-0.370754	-2.68776	0.0298313	0.0498596	-3.65696	1.30225	NS
PTRH1	-1.23527	0.45744	-3.74137	0.00664765	0.0142112	-2.26847	1.84737	NS
ZFTA	-1.23502	6.19933	-11.393	6.25649e-06	0.000148024	4.44513	3.82967	NS
SNED1	-1.23337	4.61241	-4.8601	0.0016031	0.00466235	-1.45625	2.3314	NS
KRT8	-1.23326	5.00394	-3.82695	0.00592333	0.0129746	-2.91613	1.88691	NS
EFNA3	-1.23324	-0.533288	-1.71368	0.128309	0.173566	-5.0181	0.760535	NS
DPYSL4	-1.23292	7.58625	-11.7127	5.15461e-06	0.000134368	4.6063	3.8717	NS
LOXL2	-1.23274	8.80661	-5.66852	0.000641363	0.00234673	-0.700965	2.62954	NS
ZBTB32	-1.23272	0.258998	-3.12866	0.015652	0.0288897	-3.10821	1.53926	NS
TEX29	-1.23214	0.643338	-4.65029	0.0020639	0.00564129	-1.09497	2.24862	NS
GOT1	-1.23126	5.62741	-5.53346	0.000742881	0.00262015	-0.729049	2.58167	NS
NAT16	-1.23082	0.155761	-2.6005	0.0339666	0.055686	-3.86683	1.25425	NS
TYK2	-1.23028	7.13537	-3.56572	0.00845218	0.0173094	-3.46152	1.76172	NS
ATP9A	-1.22988	7.76154	-8.35191	5.27506e-05	0.000443105	2.06189	3.35349	NS
TRIM45	-1.22979	3.63596	-8.57832	4.40584e-05	0.000401274	2.5615	3.39656	NS
KNDC1	-1.22899	1.36736	-6.02415	0.000440414	0.00179444	0.410785	2.74607	NS
FCMR	-1.22896	3.92105	-3.27338	0.0127273	0.0242715	-3.57258	1.6149	NS
CDK4	-1.22842	6.96326	-4.34011	0.00303417	0.00761384	-2.35067	2.1184	NS
NR5A2	-1.22792	2.00806	-5.78883	0.000563779	0.00213898	0.0732671	2.66979	NS
CKB	-1.22769	5.59825	-3.26466	0.012886	0.0245341	-3.80753	1.61023	NS
ADAMTS15	-1.22722	2.24039	-2.34838	0.0495568	0.0766349	-4.64373	1.11557	NS
CASKIN1	-1.22711	0.244911	-4.05435	0.00438242	0.0102103	-1.81506	1.99096	NS
GALE	-1.22568	4.90467	-11.6489	5.3559e-06	0.000135884	4.68695	3.86683	NS
TRIB2	-1.22517	6.58828	-4.43792	0.00268288	0.00691813	-2.19818	2.16001	NS
ITPRIPL2	-1.22492	-0.880629	-2.39074	0.0464997	0.0726762	-4.01391	1.13861	NS
CCS	-1.22383	5.33898	-10.8964	8.53788e-06	0.000170532	4.15924	3.76819	NS
CTSO	-1.22379	3.9158	-8.11008	6.42274e-05	0.00050594	2.12405	3.2959	NS
IKBKB	-1.22314	7.38723	-5.78984	0.000563173	0.00213898	-0.529651	2.66979	NS
WDR54	-1.22242	3.76801	-7.57482	0.000101071	0.000664514	1.65563	3.1775	NS
CMC4	-1.22184	-0.3436	-3.72806	0.00676874	0.0144197	-2.18436	1.84104	NS
RGCC	-1.22174	7.06206	-5.20485	0.0010729	0.00344414	-1.22273	2.46292	NS
SEPTIN10	-1.22134	5.40817	-10.304	1.25837e-05	0.000201324	3.73702	3.69611	NS
PNPLA2	-1.22044	5.47399	-4.65046	0.00206348	0.00564129	-1.82864	2.24862	NS
PHLDB1	-1.21963	7.70953	-10.7565	9.34102e-06	0.00017742	3.95773	3.751	NS
ZSWIM8	-1.21928	6.95792	-12.1628	3.95575e-06	0.000120152	4.90955	3.92027	NS
PGPEP1	-1.21909	7.32465	-3.7626	0.00645946	0.0138928	-3.1817	1.85721	NS
FLYWCH1	-1.21879	6.22769	-5.6816	0.000632378	0.00232474	-0.598828	2.63362	NS
RNPEPL1	-1.21804	5.53187	-11.9711	4.42293e-06	0.000124918	4.85178	3.90337	NS
RNF26	-1.21653	4.67634	-4.39939	0.00281563	0.00718174	-2.07476	2.14377	NS
GLCE	-1.21646	5.44962	-10.4836	1.1165e-05	0.000192248	3.86315	3.71614	NS
MTMR4	-1.21576	5.34328	-3.72562	0.00679117	0.0144627	-3.10125	1.83975	NS
CSF1	-1.21565	4.86193	-9.7195	1.88216e-05	0.000252415	3.34599	3.59789	NS
COL4A6	-1.2156	8.34588	-11.4174	6.16364e-06	0.000146966	4.39962	3.83278	NS
FAM111A	-1.21537	4.35799	-6.92838	0.000181049	0.00096552	0.948399	3.01524	NS
KAT2A	-1.2148	6.12501	-10.1838	1.36471e-05	0.000211243	3.60513	3.67522	NS
ELK1	-1.21452	6.62037	-12.0292	4.27517e-06	0.000124676	4.83712	3.90422	NS
BCL2L2	-1.21438	1.60368	-4.21182	0.00357326	0.00864457	-1.8055	2.06326	NS
TMEM240	-1.21414	2.61128	-2.75802	0.0268826	0.0455588	-4.10142	1.34143	NS
C16orf74	-1.21358	2.0432	-3.84229	0.00580272	0.012746	-2.39324	1.89463	NS
NPAS3	-1.21252	-0.101021	-3.49832	0.00927887	0.0186923	-2.53022	1.72834	NS
TUBG2	-1.2124	5.46489	-9.68066	1.93463e-05	0.000255494	3.26792	3.59262	NS
HOMER3	-1.21068	5.07506	-4.59825	0.00219955	0.00592148	-1.8572	2.22757	NS
STAT5A	-1.21049	2.38171	-6.80198	0.0002039	0.00104869	1.09292	2.97935	NS
DPH1	-1.2104	5.03325	-10.4783	1.12039e-05	0.000192248	3.88924	3.71614	NS
COL12A1	-1.2091	11.4374	-4.41657	0.00275558	0.00705515	-2.29173	2.15149	NS
PIAS3	-1.20879	6.41997	-5.23527	0.00103638	0.00335369	-1.15193	2.47448	NS
ZNF219	-1.20871	6.10009	-10.7089	9.63348e-06	0.000178819	3.98389	3.74759	NS
TAF7L	-1.20859	3.17826	-4.76094	0.00180498	0.00510947	-1.35898	2.29162	NS
PGM2	-1.20817	3.72897	-5.64543	0.000657569	0.00239138	-0.361908	2.62135	NS
IMPA2	-1.20783	2.79056	-6.8625	0.000192581	0.00100616	1.09859	2.99733	NS
RNF166	-1.20658	4.54596	-7.26701	0.000132732	0.000782463	1.26321	3.10654	NS
MSS51	-1.20641	2.36008	-6.41014	0.000297977	0.0013539	0.695482	2.86841	NS
ZNF362	-1.2064	5.66341	-7.34047	0.000124272	0.000751389	1.22522	3.12414	NS
UVSSA	-1.20613	5.34894	-11.6187	5.45427e-06	0.000136233	4.63839	3.86572	NS
PHC1	-1.20464	4.52154	-6.71857	0.000220743	0.00109842	0.712618	2.95923	NS
ELFN1	-1.2041	0.315641	-2.3149	0.0521162	0.0800061	-4.31548	1.09688	NS
LRIG3	-1.20383	4.66404	-11.8596	4.72318e-06	0.00012954	4.83637	3.8876	NS
FLI1	-1.20312	2.47506	-6.86203	0.000192665	0.00100619	1.14037	2.99732	NS
ABR	-1.20182	7.04524	-4.12223	0.00401149	0.00951148	-2.65677	2.02175	NS
MLLT6	-1.20061	5.92021	-10.8765	8.64703e-06	0.000171646	4.11038	3.76537	NS
SOGA1	-1.20055	7.50449	-3.94827	0.00503893	0.0113972	-2.92175	1.9432	NS
NUMBL	-1.20031	5.77526	-10.8181	8.97728e-06	0.000174284	4.07813	3.75874	NS
PPP1R3F	-1.19925	4.37028	-7.16534	0.000145523	0.000828991	1.18431	3.08145	NS
CDH13	-1.19861	6.54122	-12.0104	4.32228e-06	0.000124918	4.82823	3.90337	NS
D2HGDH	-1.1984	5.73693	-9.43466	2.30788e-05	0.000280059	3.05775	3.55275	NS
DHX37	-1.19765	5.09896	-5.04721	0.00128649	0.00395226	-1.27727	2.40315	NS
TELO2	-1.19734	5.41391	-5.25141	0.00101755	0.00330857	-1.05372	2.48036	NS
PLXDC1	-1.19727	0.297422	-2.61777	0.0331037	0.0544727	-3.86636	1.26382	NS
TRIM8	-1.1964	8.18449	-13.479	1.91499e-06	9.44466e-05	5.66346	4.02481	NS
IRF2BPL	-1.19624	7.52811	-8.9088	3.41148e-05	0.000349961	2.54648	3.45598	NS
CXXC5	-1.19524	4.17284	-5.14788	0.0011452	0.00362172	-1.03069	2.44108	NS
CABLES1	-1.19431	2.54887	-5.11481	0.00118963	0.00372861	-0.804091	2.42845	NS
KCND2	-1.1943	3.29893	-4.97267	0.0014035	0.00420176	-1.10962	2.37657	NS
CCDC106	-1.19386	5.55506	-9.44315	2.29372e-05	0.00027966	3.07669	3.55337	NS
BAP1	-1.19358	6.70763	-3.91939	0.00523567	0.0117492	-2.92769	1.92999	NS
ZBTB42	-1.1928	1.57563	-4.89825	0.00153215	0.00450265	-0.914438	2.34653	NS
INPPL1	-1.19231	8.1942	-13.0761	2.37391e-06	0.000100666	5.43265	3.99712	NS
FBXL19	-1.19203	6.17807	-5.28847	0.000975755	0.00320427	-1.07012	2.49427	NS
FMNL3	-1.19183	6.09006	-11.721	5.12933e-06	0.000134322	4.66402	3.87185	NS
CLSTN3	-1.19121	5.57838	-8.80611	3.69049e-05	0.00036404	2.55775	3.43885	NS
TNFRSF19	-1.18994	7.93662	-7.56641	0.000101815	0.000667503	1.33451	3.17555	NS
CDYL	-1.18925	6.09602	-13.4504	1.94406e-06	9.47213e-05	5.70007	4.02355	NS
EXOC3	-1.1891	6.9909	-13.5853	1.81122e-06	9.35975e-05	5.74613	4.02874	NS
[truncated: 11,528 more rows]

## Sheet: Group ASCL1
Gene name	logFC_Line_GroupASCL1	AveExpr_Line_GroupASCL1	t_Line_GroupASCL1	P,Value_Line_GroupASCL1	adj,P,Val_Line_GroupASCL1	B_Line_GroupASCL1	FDR_Line_GroupASCL1	Gene_DE_Line_GroupASCL1
[truncated: 12,489 more rows]

[truncated: 1 more sheets: Group LeGoG2]
